# Supplementary material for: Defining species specific genome differences in malaria parasites
Source: BMC Genomics. 2010 Feb 23;11:128. doi: 10.1186/1471-2164-11-128 (PMC2837034; doi:10.1186/1471-2164-11-128)
Supplement: Additional file 1 — Supplemental Table S1. Identification of orthologs by microarray. [file 1471-2164-11-128-S1.XLS]

## Sheet: Combined
Supplementary Table 1: Identification of orthologs by microarray
PfGene	PbGene	PcGene	PyGene	Pf Product	Pf function
PFA0260c	PB001039.01.0	PC000215.05.0	PB001039.01.0	hypothetical protein	hypothetical
PFA0270c	PB001363.02.0	PB001363.02.0 +PY04768	PY04768	hypothetical protein	hypothetical
PFA0335w	PB000519.01.0	PB000519.01.0 + PY01029	PY01029	P. falciparum GTP binding protein RAB5	GTP-binding
PFA0345w	PB001391.02.0	PC000332.05.0	PB001391.02.0	centrin, putative	ca-binding
PFA0425c	PY00632	PC000290.05.0	PY00632	hypothetical protein	hypothetical
PFA0430c	PB000915.00.0	PB000915.00.0 + PY04869	PY04869	hypothetical protein	hypothetical
PFA0585w	PY01445	PY01445	PY01445	hypothetical protein	hypothetical
PFB0120w	-	PY00205	PY00205	early transcribed membrane protein, putative	early transcribed membrane protein,
PFB0330c	PB000352.01.0	PY02062 & PY00294	PY02062 & PY00294	cysteine protease, putative	protease
PFB0345c	PB000108.03.0	PB000108.03.0 + PY00291	PY00291	cysteine protease, putative	protease
PFB0505c	PB000108.00.0	PC001097.02.0	PB000108.00.0 + PC001097.02.0	beta-ketoacyl-acyl carrier protein synthase III precursor, putative	biosynthesis
PFB0620w	PB001507.02.0	PY03935	PY03935	hypothetical protein	hypothetical
PFB0725c	PB102042.00.0 & PB001189.00.0	PC000454.04.0	PB102042.00.0 & PB001189.00.0	hypothetical protein	hypothetical
PFB0805c	PB000257.02.0	-	PB000257.02.0	clathrin coat assembly protein, putative	transport
PFB0826c	PB001103.03.0	PB001103.03.0 + PY04711	PY04711	hypothetical protein	hypothetical
PFC0090w	PY06010	PY06010	PY06010	hypothetical protein, conserved	hypothetical
PFC0125w	PB300885.00.0 & PB000591.00.0	PB300885.00.0 & PB000591.00.0 + PY03961	PY03961	ABC transporter, putative	transport
PFC0360w	PB000835.01.0	PC000094.03.0	PB000835.01.0	hypothetical protein, conserved	hypothetical
PFC0441c	PC001356.02.0	PC001356.02.0	PY04581	hypothetical protein	hypothetical
PFC0525c	PB000288.00.0	PB000288.00.0 + PY01719	PY01719	glycogen synthase kinase, putative	kinase
PFC0600w	PC000010.05.0 + PY02285	PC000010.05.0	PY02285	hypothetical protein	hypothetical
PFC0615w	PB000077.03.0	PB000077.03.0 + PY07280	PY07280	hypothetical protein	hypothetical
PFC0635c	PB000857.02.0	PB000857.02.0 + PY04859	PY04859	translation initiation factor E4, putative	protein synthesis
PFC0645w	PB100427.00.0	PC105981.00.0	PC105981.00.0	hypothetical protein	hypothetical
PFC0670c	PB000496.00.0	PY05833	PY05833	hypothetical protein	hypothetical
PFC0740c	PY05143	PC000473.02.0	PY05143	binding protein, putative	protein-binding
PFC0770c	PY02733	PC001291.02.0	PY02733	kinesin-related protein, putative	motor
PFC0795w	PB108208.00.0	PY02651	PY02651	hypothetical protein	hypothetical
PFC0895w	PB000070.00.0	PB000070.00.0 + PY00599	PY00599	hypothetical protein	hypothetical
PFC1050w	PB000532.03.0	PY00358	PY00358	hypothetical protein	hypothetical
PFD0150w	PC000637.03.0 + PY02441	PC000637.03.0	PY02441	hypothetical protein	hypothetical
PFD0170c	PB001000.02.0	PY02446	PY02446	hypothetical protein	hypothetical
PFD0175c	PY02446-exon1	PY02446-exon1	PY02446-exon1	hypothetical protein	hypothetical
PFD0310w	-	PY05101	PY05101	sexual stage-specific protein precursor	sexual-stage
PFD0345c	PB000504.01.0	PB000504.01.0 + PY05694	PY05694	hypothetical protein	hypothetical
PFD0367w	PB001254.00.0	PB001254.00.0 + PY07641	PY07641	hypothetical protein	hypothetical
PFD0375w	PB001255.00.0	PY03396	PY03396	hypothetical protein	hypothetical
PFD0520c	PB000737.02.0	PB000737.02.0 + PY	PY02308	hypothetical protein	hypothetical
PFD0580c	PB300356.00.0	PC001211.02.0	PC001211.02.0	hypothetical protein	hypothetical
PFD0665c	PB000557.01.0	PB000557.01.0 + PY00544	PY00544	26s proteasome aaa-ATPase subunit Rpt3, putative	protease
PFD0675w	PB000464.01.0	PB000464.01.0 + PY00545	PY00545	ribosomal protein l10, putative	ribosomal
PFD0715c	PB000478.00.0	PB000478.00.0 + PY02201	PY02201	hypothetical protein, conserved	hypothetical
PFD0935c	PB000437.00.0	PC000783.01.0	PC000783.01.0	hypothetical protein	hypothetical
PFD0945c	-	PY05934	PY05934	hypothetical protein	hypothetical
PFD1025w	PY02467	PY02467	PY02467	erythrocyte membrane protein 1 (PfEMP1)-like pseudogene	adhesion
PFD1006w	PY07678	-	PY07678	hypothetical protein	hypothetical
PFD1045w	PY06448	PC000158.02.0	PY06448	hypothetical protein	hypothetical
PFE0085c	-	PY03919	PY03919	hypothetical protein	hypothetical
PFE0105c	PY04373	PY04373	PY04373	hypothetical protein	hypothetical
PFE0130c	PB000152.00.0	PC000791.04.0	PB000152.00.0	hypothetical protein	hypothetical
PFE0320w	PB105749.00.0	PB105749.00.0	PY03156	hypothetical protein	hypothetical
PFE0355c	PB000701.02.0	PB000701.02.0	PB000701.02.0	serine protease belonging to subtilisin family, putative	protease
PFE0515w	PB300111.00.0	PB300111.00.0 + PY05227	PY05227	hypothetical protein	hypothetical
PFE0560c	PB001081.03.0	PB001081.03.0 + PY04894 & PY00914	PY04894 & PY00914	hypothetical protein	hypothetical
PFE0600c	PC102462.00.0 + PY07249	PC102462.00.0	PY07249	hypothetical protein	hypothetical
PFE0615w	PC106709.00.0	PC106709.00.0	PY03183	hypothetical protein	hypothetical
PFE0640w	PY04627	-	PY04627	hypothetical protein	hypothetical
PFE1025c	PB301336.00.0	PY04488	PY04488	hypothetical protein	hypothetical
PFE1030c	PY07753	PY07753	PY07753	phosphomethylpyrimidine kinase, putative	kinase
PFE1040c	PB000732.03.0	PC000296.02.0	PC000296.02.0	hypothetical protein	hypothetical
PFE1075c	PY00872	PC000231.00.0	PY00872	hypothetical protein	hypothetical
PFE1100w	PB405740.00.0	PY06034	PY06034	hypothetical protein	hypothetical
PFE1205c	-	PY00157	PY00157	hypothetical protein	hypothetical
PFE1235c	PY07395	PC000218.04.0	PY07395	hypothetical protein	hypothetical
PFE1265w	PY02110	PC000980.01.0	PY02110	G-protein coupled receptor, putative	receptor
PFE1505w	PB000448.01.0	PY01811	PY01811	hypothetical protein	hypothetical
PFE1510c	PB000447.01.0	PB000447.01.0 + PY01812	PY01812	phosphoenolpyruvate/phosphate translocator precursor, putative	transport
PFE1540w	PB001036.00.0	PC000192.00.0	PB001036.00.0	hypothetical protein	hypothetical
PFE1550w	PY07379	PY07379	PY07379	hypothetical protein	hypothetical
PFE1560c	PY02968	PC000699.03.0	PY02968	hypothetical protein	hypothetical
PFF0130c	PB000865.01.0	PB000865.01.0 + PY00219	PY00219	hypothetical protein	hypothetical
PFF0195c	PB300118.00.0	PB300118.00.0	PY05445	hypothetical protein	hypothetical
PFF0240c	PB101509.00.0	PY03727	PY03727	hypothetical protein	hypothetical
PFF0245w	PB000858.00.0	PC000783.04.0	PB000858.00.0 + PC000783.04.0	50S ribosomal subunit L24, putative	ribosomal
PFF0510w	PY00496	PY00496	PY00496	histone H3, putative	DNA-binding
PFF0515c	PB000307.03.0	PB000307.03.0 + PY00497	PY00497	hypothetical protein, conserved	hypothetical
PFF0565c	PB300967.00.0	PB300967.00.0 + PY02914	PY02914	hypothetical protein, conserved	hypothetical
PFF0570c	PB301072.00.0	PB301072.00.0	PY02915	hypothetical protein	hypothetical
PFF0600w	PY03349	PY03349	PY03349	hypothetical protein	hypothetical
PFF0630c	PB000550.00.0	PB000550.00.0 + PY03097	PY03097	hypothetical protein, conserved	hypothetical
PFF0635w	PB107557.00.0	PB107557.00.0 + PY04882	PY04882	hypothetical protein	hypothetical
PFF0740c	PB000278.00.0	PC000183.03.0	PB000278.00.0	hypothetical protein	hypothetical
PFF0760w	PB406000.00.0	PB406000.00.0 + PY07541	PY07541	RNA and export factor binding protein, putative	RNA-binding
PFF0865w	PY05073	PY05073	PY05073	histone h3	DNA-binding
PFF0885w	PB000967.01.0	PB000967.01.0 + PY03375	PY03375	60S ribosomal protein L27a, putative	ribosomal
PFF0925w	PB000280.01.0	PB000280.01.0	PY04987	hypothetical protein	hypothetical
PFF1030w	PY04474	PC300145.00.0	PY04474	hypothetical protein, conserved	hypothetical
PFF1120c	PB001282.02.0	PC000386.01.0	PB001282.02.0 + PC000386.01.0	hypothetical protein	hypothetical
PFF1255w	PB000769.01.0	PY02046	PY02046	hypothetical protein	hypothetical
PFF1290c	PB000532.01.0	PB000532.01.0 + PY07531	PY07531	hypothetical protein	hypothetical
PFF1385c	PB300148.00.0	PB300148.00.0 + PY06369	PY06369	hypothetical protein	hypothetical
PFF1405c	PB000128.00.0 & PB100240.00.0	PC000071.01.0	PC000071.01.0	hypothetical protein	hypothetical
PF07_0005	-	PY02009	PY02009	lysophospholipases-like protein, putative	hydrolase
MAL7P1.13	PB108278.00.0	PC100670.00.0	PC100670.00.0	hypothetical protein	hypothetical
MAL7P1.17	PB107249.00.0 & PB301339.00.0	PY01949	PY01949	hypothetical protein	hypothetical
MAL7P1.320	PB105908.00.0	PB105908.00.0 + PY02795	PY02795	Ribosomal protein, L37e, putative	ribosomal
MAL7P1.36	PY01895	PC100836.00.0	PY01895	hypothetical protein	hypothetical
PF07_0052	PB000890.00.0	PB000890.00.0 + PY06753	PY06753	hypothetical protein	hypothetical
PF07_0060	PY01299	PC000790.04.0	PY01299	hypothetical protein, conserved	hypothetical
MAL7P1.120	PB000095.00.0	PC000382.01.0	PB000095.00.0	hypothetical protein	hypothetical
MAL7P1.154	PB000068.03.0	PY01310	PY01310	hypothetical protein	hypothetical
MAL7P1.155	PB000589.00.0	PC000568.02.0	PB000589.00.0 + PC000568.02.0	hypothetical protein	hypothetical
MAL7P1.161	PB000994.00.0	PB000994.00.0 + PY01469	PY01469	dynein light chain, putative	motor
PF08_0136	PB106943.00.0 & PB106943.00.0	PB106943.00.0 & PB106943.00.0	PB106943.00.0 & PB106943.00.0	hypothetical protein	hypothetical
MAL8P1.158	PB106945.00.0-PB106944.00.0	PB106945.00.0-PB106944.00.0	PB106945.00.0-PB106944.00.0	hypothetical protein	hypothetical
MAL8P1.145	PB001044.01.0	PC001250.02.0	PB001044.01.0	hypothetical protein, conserved	hypothetical
PF08_0122	PY00383 & PY05524	PC107744.00.0 & PC000312.04.0 & PC107742.00.0	PY00383 & PY05524 (exon1)	hypothetical protein	hypothetical
PF08_0121	PB000654.02.0	PB000654.02.0 + PY00382	PY00382	peptidyl-prolyl cis-trans isomerase precursor	protein folding
MAL8P1.200	PB402059.00.0	PB402059.00.0 + PY05005	PY05005	hypothetical protein	hypothetical
PF08_0099	PB000715.03.0	PB000715.03.0 + PY01656	PY01656	hypothetical protein, conserved	hypothetical
PF08_0083	PB000460.03.0	PY03189	PY03189	hypothetical protein	hypothetical
MAL8P1.94	PY00458	PY00458	PY00458	hypothetical protein	hypothetical
MAL8P1.88	PB000867.03.0	PB000867.03.0 + PY05341	PY05341	hypothetical protein	hypothetical
MAL8P1.75	PB000873.00.0	PC000482.01.0	PB000873.00.0	hypothetical protein	hypothetical
MAL8P1.66	PB402680.00.0	PB402680.00.0 + PY06542	PY06542	hypothetical protein	hypothetical
MAL8P1.61	PB301041.00.0	PB301041.00.0	PY03073	hypothetical protein	hypothetical
PF08_0041	PB001150.02.0	PC000338.04.0	PB001150.02.0 + PC000388.04.0	ribosome biogenesis protein nep1 homologue, putative	ribosomal
PF08_0024	PY01887	PY01887	PY01887	hypothetical protein	hypothetical
MAL8P1.25	PY01888	-	PY01888	hypothetical protein	hypothetical
MAL8P1.20	PC000181.00.0	PC000181.00.0	PY03586	hypothetical protein	hypothetical
PF08_0015	PB000365.00.0	PB000365.00.0 + PY06194	PY06194	hypothetical protein	hypothetical
PFI0145w	PB000108.02.0	PB000108.02.0 + PY01822	PY01822	hypothetical protein	hypothetical
PFI0150c	PB000787.01.0	PB000787.01.0 + PY01823	PY01823	hypothetical protein	hypothetical
PFI0180w	PB000857.00.0	PY01155	PY01155	alpha tubulin	protein polymerization
PFI0335w	PY05144	PC001118.02.0	PY05144	hypothetical protein	hypothetical
PFI0370c	PB000321.02.0	PB000321.02.0 + PY04117	PY04117	subunit of proteaseome activator complex, putative	proteosome
PFI0375w	PC301277.00.0 + PY01737	PC301277.00.0	PY01737	ribosomal protein L35, putative	ribosomal
PFI0440w	PB000599.00.0	PB000599.00.0 + PY03134	PY03134	hypothetical protein	hypothetical
PFI0465c	PB000313.02.0	PB000313.02.0 + PY03129	PY03129	hypothetical protein	hypothetical
PFI0560c	PB100146.00.1	PB100146.00.1	PY02769	hypothetical protein	hypothetical
PFI0585c	PB000983.01.0	PB000983.01.0 + PY03424	PY03424	hypothetical protein	hypothetical
PFI0700c	PB000080.00.0	PY04160	PY04160	Met-10+ like protein, putative	biosynthesis
PFI0715w	PB000461.03.0	PB000461.03.0 + PY06377	PY06377	hypothetical protein, conserved	hypothetical
PFI0740c	PB000414.02.0	PC000396.00.0	PB000414.02.0 + PC000396.00.0	ubiquitin conjugating enzyme, putative	ubiquitin-like
PFI0790w	PC000085.02.0	PC000085.02.0	PY00221	thioredoxin, putative	hydrolase
PFI0823w	PY07484	PY07484	PY07484	hypothetical protein, conserved	hypothetical
PFI0910w	PB301025.00.0	PB301025.00.0 + PY07206	PY07206	DNA helicase, putative	RNA-binding
PFI0915w	PY06799 & PY06800	PC107037.00.0	PY06799 & PY06800	hypothetical protein	hypothetical
PFI0995w	PB000836.00.0	PB000836.00.0	PB000836.00.0	hypothetical protein	hypothetical
PFI1035w	PC000013.04.0	PC000013.04.0	PY03605	hypothetical protein	hypothetical
PFI1135c	PY02414	PY02414	PY02414	hypothetical protein	hypothetical
PFI1200w	PB000420.00.0	PB000420.00.0	PY05197	hypothetical protein	hypothetical
PFI1250w	PB000908.02.0	PB000908.02.0	PB000908.02.0	thioredoxin, putative	redox
PFI1463w	-	PY04278	PY04278	hypothetical protein	hypothetical
PFI1490c	PB001091.02.0	PB001091.02.0 + PY03175	PY03175	large cyclophilin-like protein	isomerase
PFI1555w	PY03210	PC106873.00.0 & PC106872.00.0	PY03210	hypothetical protein	hypothetical
PF10_0033	PY02919	PY02919	PY02919	hypothetical protein	hypothetical
PF10_0035	PB000193.01.0	PB000193.01.0 + PY00940	PY00940	hypothetical protein	hypothetical
PF10_0042	PB000361.03.0	PC001089.02.0	PC001089.02.0	hypothetical protein	hypothetical
PF10_0065	PB000470.02.0	PC301244.00.0	PB000470.02.0	hypothetical protein	hypothetical
PF10_0095	PB000647.03.0	PY02531	PY02531	hypothetical protein	hypothetical
PF10_0098	PB000012.01.0	PB000012.01.0 + PY04010	PY04010	hypothetical protein	hypothetical
PF10_0100	PC000364.03.0 + PY06182	PC000364.03.0	PY06182	hypothetical protein	hypothetical
PF10_0103	PB001076.01.0	PB001076.01.0 + PY02091	PY02091	eukaryotic translation initiation factor 2, beta, putative	protein synthesis
PF10_0106	PY02088	PC000095.00.0	PY02088	hypothetical protein	hypothetical
PF10_0107	PB301233.00.0	PB301233.00.0 + PY02086	PY02086	hypothetical protein	hypothetical
PF10_0108	PB000114.00.0	PY02715	PY02715	hypothetical protein	hypothetical
PF10_0118	PB000672.00.0	PB000672.00.0 + PY03641	PY03641	hypothetical protein	hypothetical
PF10_0119	PY03476	PC001202.02.0	PY03476	hypothetical protein	hypothetical
PF10_0121	PB001303.00.0	PC001328.02.0	PB001303.00.0	hypoxanthine phosphoribosyltransferase	biosynthesis
PF10_0141	PB001067.02.0	PB001067.02.0 + PY05139	PY05139	cdk7, putative	kinase
PF10_0147	PY07439	-	PY07439	FAD synthetase, putative	biosynthesis
PF10_0148	PY07440	-	PY07440	hypothetical protein	hypothetical
PF10_0157	PY01540	PC101811.00.0	PY01540	hypothetical protein	hypothetical
PF10_0170	PY02639	PC000204.05.0	PY02639	hypothetical protein	hypothetical
PF10_0172	PY02641	PY02641	PY02641	hypothetical protein	hypothetical
PF10_0207	PB000228.02.0	PC000381.00.0	PB000228.02.0	hypothetical protein	hypothetical
PF10_0253	PB000356.01.0	PB000356.01.0 + PY03822	PY03822	hypothetical protein	hypothetical
PF10_0255	PB000066.00.1	PB000066.00.1 + PY03820	PY03820	hypothetical protein	hypothetical
PF10_0260	PB000688.02.0	PB000688.02.0	PB000688.02.0	hypothetical protein	hypothetical
PF10_0308	PB000440.01.0	PB000440.01.0 + PY05983	PY05983	hypothetical protein	hypothetical
PF10_0315	PB000353.01.0	PC000591.00.0	PB000353.01.0	hypothetical protein	hypothetical
PF10_0359	PB001110.00.0	PY01011	PY01011	hypothetical protein	hypothetical
PF10_0370	PB000485.00.0	PB000485.00.0 + PY04075	PY04075	hypothetical protein	hypothetical
PF10_0371	PB000878.01.0	PB000878.01.0	PY03525	hypothetical protein	hypothetical
PF10_0415	-	PY04876	PY04876	hypothetical protein, conserved	hypothetical
PF10_0374	-	PY02057	PY02057	Pf 11-1 protein	peptidase
PF11_0043	PB000918.01.0	PB000918.01.0 + PY06972	PY06972	60S acidic ribosomal protein p1, putative	ribosomal
PF11_0045	PB000621.01.0	PC000340.02.0	PB000621.01.0 + PC000340.02.0	hypothetical protein	hypothetical
PF11_0062	PB300781.00.0	PC302253.00.0	PB300781.00.0	histone H2B	DNA-binding
PF11_0090	PY07549	PC300579.00.0	PY07549	hypothetical protein	hypothetical
PF11_0096	PB001001.01.0	PB001001.01.0 + PY05048	PY05048	casein kinase II, alpha subunit, putative	kinase
PF11_0106	PB000275.02.0	PB000275.02.0 + PY06787	PY06787	60S Ribosomal protein L36, putative	ribosomal
PF11_0110	PB405942.00.0	PY03703	PY03703	hypothetical protein	hypothetical
PF11_0119	PB000991.03.0	PY02704	PY02704	hypothetical protein	hypothetical
PF11_0130	PY04594	PY04594	PY04594	hypothetical protein	hypothetical
PF11_0134	PB001144.01.0	PB001144.01.0 + PY05482	PY05482	hypothetical protein	hypothetical
PF11_0152	PY00726	PY00726	PY00726	hypothetical protein	hypothetical
PF11_0155	PY00723	-	PY00723	hypothetical protein	hypothetical
PF11_0159	PB000984.00.0	PB000984.00.0	PB000984.00.0	hypothetical protein	hypothetical
PF11_0185	PC000723.03.0 + PY05215	PC000723.03.0	PY05215	hypothetical protein	hypothetical
PF11_0193	PY00910	PC104903.00.0	PY00910	hypothetical protein	hypothetical
PF11_0195	PB000134.01.0	PC000119.02.0	PB000134.01.0 + PC000119.02.0	hypothetical protein	hypothetical
PF11_0199	PY04676	PC000855.02.0	PY04676	hypothetical protein	hypothetical
PF11_0207	PB000140.01.0	PC000291.00.0	PB000140.01.0	hypothetical protein	hypothetical
PF11_0209	PY00888	PY00888	PY00888	hypothetical protein	hypothetical
PF11_0218	PB000157.00.0	PC000688.00.0	PB000157.00.0	hypothetical protein	hypothetical
PF11_0224	PY04421	PY04421	PY04421	circumsporozoite-related antigen	invasion
PF11_0225	PB000693.01.0	PB000693.01.0 + PY06050	PY06050	PfGCN20	ABC transporter
PF11_0230	PB000252.03.0	PB000252.03.0	PB000252.03.0	hypothetical protein	hypothetical
PF11_0232	PB000262.00.0	PC301868.00.0	PB000262.00.0	hypothetical protein	hypothetical
PF11_0236	PB000025.00.0	PY03228	PY03228	hypothetical protein	hypothetical
PF11_0241	PB000932.02.0	PC000604.04.0	PB000932.02.0	hypothetical protein	hypothetical
PF11_0244	PB000994.01.0	PC000047.05.0	PC000047.05.0	hypothetical protein	hypothetical
PF11_0255	PB000295.00.0	PC000207.04.0	PB000295.00.0	hypothetical protein	hypothetical
PF11_0281	PB000833.03.0	PC000167.02.0	PB000833.03.0	hypothetical protein	hypothetical
PF11_0296	PB000971.03.0	PC000402.00.0	PB000971.03.0	hypothetical protein	hypothetical
PF11_0299	PY03470	-	PY03470	hypothetical protein	hypothetical
PF11_0300	PB000516.00.0	PB000516.00.0	PB000516.00.0	hypothetical protein	hypothetical
PF11_0309	PB000732.00.0	PB000732.00.0 + PY05171	PY05171	hypothetical protein	hypothetical
PF11_0320	PY01167	-	PY01167	hypothetical protein	hypothetical
PF11_0325	PB000034.01.0	PB000034.01.0	PB000034.01.0	hypothetical protein	hypothetical
PF11_0332	PY07197	PC000261.01.0	PY07197	hypothetical protein	hypothetical
PF11_0334	PC000335.00.0	PC000335.00.0	PY05954	hypothetical protein	hypothetical
PF11_0337	PB300861.00.0	PY05952	PY05952	50S ribosomal protein L2, putative	ribosomal
PF11_0338	PB300862.00.0	PY05950	PY05950	Aquaglyceroporin	transport
PF11_0343	PB000822.01.0	PB000822.01.0	PB000822.01.0	hypothetical protein, conserved	hypothetical
PF11_0354	PY01923	-	PY01923	hypothetical protein	hypothetical
PF11_0356	PB000426.02.0	PC000460.01.0	PB000426.02.0 + PC000460.01.0	hypothetical protein	hypothetical
PF11_0360	PB000427.02.0	PB000427.02.0 + PY00472	PY00472	hypothetical protein	hypothetical
PF11_0370	PB001092.02.0	PC000427.01.0	PB001092.02.0	hypothetical protein	hypothetical
PF11_0387	PC000614.02.0	PC000614.02.0	PC000614.02.0	hypothetical protein	hypothetical
PF11_0388	PB000421.01.0	PC000613.02.0	PB000421.01.0	hypothetical protein	hypothetical
PF11_0390	PB300319.00.0	PY05022	PY05022	reticulocyte binding protein, putative	invasion
PF11_0398	PB000269.00.0	PC000208.05.0	PB000269.00.0	hypothetical protein	hypothetical
PF11_0406	PY02069	PY02069	PY02069	hypothetical protein	hypothetical
PF11_0412	PB000656.03.0	PC301156.00.0	PB000656.03.0	Vacuolar ATP synthase subunit F, putative	proton transport
PF11_0417	PY04791-PY04790	PY04791-PY04790	PY04791-PY04790	hypothetical protein	hypothetical
PF11_0427	PY00944	-	PY00944	dolichyl-phosphate b-D-mannosyltransferase, putative	biosynthesis
PF11_0428	PY03414	PC000657.02.0	PY03414	hypothetical protein, conserved	hypothetical
PF11_0434	-	PY05499	PY05499	hypothetical protein	hypothetical
PF11_0436	PB000335.03.0	PB000335.03.0	PB000335.03.0	hypothetical protein	hypothetical
PF11_0454	PB000999.00.0	PC000108.02.0	PB000999.00.0	Ribosomal protein, 40S subunit, putative	ribosomal
PF11_0455	PY06955	PY06955	PY06955	hypothetical protein	hypothetical
PF11_0457	PB000664.03.0	PC000199.02.0	PB000664.03.0 + PC000199.02.0	hypothetical protein	hypothetical
PF11_0462	PY00720	PY00720	PY00720	hypothetical protein	hypothetical
PF11_0465	PB000159.03.0	PC001110.02.0	PB000159.03.0	dynamin-like protein	GTP-binding
PF11_0470	PY02596-PY02597	PY02596-PY02597	PY02596-PY02597	hypothetical protein	hypothetical
PF11_0477	PY05259	PC001178.02.0	PY05259	CCAAT-box DNA binding protein subunit B	DNA-binding
PF11_0479	PB000656.02.0	PC301222.00.0	PC301222.00.0	hypothetical protein	hypothetical
PF11_0484	PB000802.02.0	PC300068.00.0	PB000802.02.0 + PC300068.00.0	hypothetical protein	hypothetical
PF11_0488	PB000797.02.0	PC000272.02.0	PB000797.02.0 + PC000272.02.0	hypothetical protein	hypothetical
PF11_0504	-	PY02244	PY02244	hypothetical protein	hypothetical
PFL0095c	PB300929.00.0	PY04196	PY04196	hypothetical protein	hypothetical
PFL0120c	PY01525	PC000004.00.0	PY01525	cyclophilin, putative	protein folding
PFL0155c	-	PY05284	PY05284	hypothetical protein	hypothetical
PFL0175c	PB000302.02.0	PC301176.00.0	PB000302.02.0 + PC301176.00.0	hypothetical protein, conserved	hypothetical
PFL0190w	PB000336.03.0	PC000554.00.0	PB000336.03.0	ubiquitin-conjugating enzyme e2, putative	ubiquitin-like
PFL0225c	PB000698.03.0	PC000672.01.0	PB000698.03.0 + PC000672.01.0	hypothetical protein	hypothetical
PFL0300c	PC001060.02.0	PC001060.02.0	PC001060.02.0	phosphoesterase, putative	biosynthesis
PFL0340w	PY02726	PY02726	PY02726	hypothetical protein	hypothetical
PFL0350c	PB300899.00.0	-	PB300899.00.0	hypothetical protein	hypothetical
PFL0355c	PB000082.02.0	PC000440.02.0	PB000082.02.0	hypothetical protein	hypothetical
PFL0415w	PB301127.00.0	PB301127.00.0	PB301127.00.0	acyl carrier protein, mitochondrial precursor, putative	co-factor binding
PFL0470w	PB000830.01.0	PC000180.04.0	PB000830.01.0	hypothetical protein	hypothetical
PFL0485w	PY01828	PY01828	PY01828 (exon3-5)	hypothetical protein	hypothetical
PFL0500w	PY03485	PC000839.03.0	PY03485	50S ribosomal protein L1, putative	ribosomal
PFL0515w	PB000770.00.0	PB000770.00.0 + PY07010	PY07010	hypothetical protein	hypothetical
PFL0560c	PB000046.02.0	PC000251.04.0	PC000251.04.0	minichromosome maintenance protein, putative	DNA-binding
PFL0585w	PY03971	PY03971	PY03971	PfpUB Plasmodium falciparum polyubiquitin	ubiquitin-like
PFL0615w	PB001413.02.0	PC000380.00.0	PB001413.02.0	hypothetical protein	hypothetical
PFL0750w	-	PY02275	PY02275	hypothetical protein	hypothetical
PFL0765w	PB001093.01.0	PC300772.00.0	PB001093.01.0 + PC300772.00.0	hypothetical protein	hypothetical
PFL0780w	PB001193.02.0	PB001193.02.0 + PY05585	PY05585	glycerol-3-phosphate dehydrogenase, putative	catabolism
PFL0860c	PB001085.02.0	PY04730	PY04730	hypothetical protein, conserved	hypothetical
PFL0875w	PB001084.02.0	PB001084.02.0 + PY04840	PY04840	hypothetical protein	hypothetical
PFL0895c	PB000406.00.0	PC000456.04.0	PB000406.00.0	hypothetical protein	hypothetical
PFL0910c	PC000648.00.0	PC000648.00.0	PC000648.00.0	hypothetical protein	hypothetical
PFL0925w	PB000621.03.0	PC000698.03.0	PB000621.03.0	Formin 2, putative	actin-binding
PFL0975w	PB001623.02.0	PC000706.04.0	PC000706.04.0	hypothetical protein	hypothetical
PFL0990w	PB000050.01.0	PC301490.00.0	PB000050.01.0 + PC301490.00.0	hypothetical protein	hypothetical
PFL1065c	PB000042.01.0	PB000042.01.0 + PY00581	PY00581	hypothetical protein	hypothetical
PFL1085w	PY03447	PY03447	PY03447	hypothetical protein	hypothetical
PFL1100w	PY03449	PC301701.00.0	PY03449	hypothetical protein	hypothetical
PFL1105c	PB300267.00.0	PB300267.00.0 + PY03450	PY03450	hypothetical protein	hypothetical
PFL1125w	PB001045.01.0	PC001079.02.0	PB001045.01.0 + PC001079.02.0	phospholipid-transporting ATPase, putative	transport
PFL1185c	PB000820.01.0	PC300668.00.0	PB000820.01.0	cytochrome c heme lyase, putative	biosynthesis
PFL1190c	PB000275.03.0	PC000685.01.0	PC000685.01.0	hypothetical protein	hypothetical
PFL1280w	PB300370.00.0	PC000841.02.0	PB300370.00.0	hypothetical protein	hypothetical
PFL1295w	PB300054.00.0	PY06998	PY06998	hypothetical protein	hypothetical
PFL1330c	PB106171.00.0	PC000056.03.0	PB106171.00.0	hypothetical protein	hypothetical
PFL1340c	PB000588.03.0	PB000588.03.0 + PY00537	PY00537	hypothetical protein	hypothetical
PFL1345c	PB000295.03.0	PC300268.00.0	PB000295.03.0	hypothetical protein, conserved	hypothetical
PFL1350w	PB001394.02.0	PB001394.02.0 + PY04000	PY04000	RNA pseudouridylate synthase, putative	RNA-binding
PFL1370w	PB001392.02.0	PC000368.02.0	PB001392.02.0 + PC000368.02.0	NIMA-related protein kinase (Pfnek-1)	kinase
PFL1380w	PB001089.01.0	PC000498.00.0	PB001089.01.0 + PC000498.00.0	hypothetical protein	hypothetical
PFL1410c	-	PY05035	PY05035	hypothetical protein	hypothetical
PFL1430c	PB000347.03.0	PC000466.01.0	PB000347.03.0 + PC000466.01.0	hypothetical protein	hypothetical
PFL1435c	PB000458.01.0	PC302159.00.0	PC302159.00.0	myosin d	motor activity
PFL1440c	PB000160.02.0	PY02515	PY02515	hypothetical protein	hypothetical
PFL1480w	PB001149.01.0	PC000536.02.0	PB001149.01.0	hypothetical protein	hypothetical
PFL1490w	PB000310.01.0	PY01572	PY01572	hypothetical protein	hypothetical
PFL1495w	PB000566.00.0	PC000443.03.0	PB000566.00.0	hypothetical protein	hypothetical
PFL1505c	PB001104.00.0	PB001104.00.0 + PY05255	PY05255	hypothetical protein	hypothetical
PFL1540c	PB001599.02.0	PC300155.00.0	PB001599.02.0	phenylalanyl-tRNA synthetase alpha chain, putative	biosynthesis
PFL1565c	PC000122.00.0 + PY04962	PC000122.00.0	PY04962	hypothetical protein	hypothetical
PFL1570w	PY04702	PY04702	PY04702	hypothetical protein	hypothetical
PFL1575w	PY04703	PC000259.04.0	PY04703	hypothetical protein	hypothetical
PFL1585c	PC000548.00.0 + PY04705	PC000548.00.0	PY04705	hypothetical protein	hypothetical
PFL1620w	PB000094.01.0	PC000730.00.0	PB000094.01.0	asparagine/aspartate rich protein, putative	catabolism
PFL1670c	PB001238.02.0	PC001037.02.0	PB001238.02.0 + PC001037.02.0	hypothetical protein	hypothetical
PFL1685w	PB001294.00.0	PC000017.02.0	PB001294.00.0	hypothetical protein, conserved	hypothetical
PFL1695c	PY00509	PY00509	PY00509	hypothetical protein	hypothetical
PFL1740w	PB000820.00.0	PC000921.01.0	PB000820.00.0	hypothetical protein	hypothetical
PFL1750c	PB301293.00.0	PB301293.00.0 + PY04611	PY04611	hypothetical protein	hypothetical
PFL1830w	PB000930.02.0	PB000930.02.0 + PY06022	PY06022	ubiquitin-like protein, putative	ubiquitin-like
PFL1880w	PB001116.03.0	PC000662.04.0	PB001116.03.0	long-chain-fatty-acid--CoA ligase, putative	biosynthesis
PFL1910c	PB300903.00.0	PC300193.00.0	PB300903.00.0 + PC300193.00.0	hypothetical protein	hypothetical
PFL1940w	PB001039.02.0	PY02220	PY02220	3-hydroxyisobutyryl-coenzyme A hydrolase, putative	hydrolase
PFL2025w	PY01489	PY01489	PY01489	hypothetical protein	hypothetical
PFL2035c	PB106976.00.0	PC108254.00.0	PB106976.00.0	hypothetical protein	hypothetical
PFL2040w	PB000304.03.0	PB000304.03.0	PY01486	hypothetical protein	hypothetical
PFL2080c	PY01277	-	PY01277	hypothetical protein	hypothetical
PFL2130w	PB301277.00.0	PC301883.00.0	PC301883.00.0	hypothetical protein	hypothetical
PFL2135c	PB000587.02.0	PC001139.02.0	PB000587.02.0 + PC001139.02.0	hypothetical protein	hypothetical
PFL2170c	-	PC000684.02.0	PC000684.02.0	hypothetical protein	hypothetical
PFL2175w	PC000397.01.0	PC000397.01.0	PC000397.01.0	ubiquitin-conjugating enzyme e2, putative	ubiquitin-like
PFL2215w	PB000323.01.0	PB000323.01.0 + PY02240	PY02240	actin	structural
PFL2280w	PB000589.03.0	PC000214.03.0	PB000589.03.0	cyclin g-associated kinase, putative	kinase
PFL2290w	PB000590.03.0	PC000458.02.0	PB000590.03.0	preprocathepsin c precursor, putative	protease
PFL2320w	PB000245.02.0	PC000594.03.0	PB000245.02.0 + PC000594.03.0	hypothetical protein	hypothetical
PFL2350c	PB300475.00.0	PY02898	PY02898	hypothetical protein	hypothetical
PFL2360w	PY02900	-	PY02900	hypothetical protein	hypothetical
PFL2380c	PB000486.00.0	PC000594.02.0	PC000594.02.0	hypothetical protein	hypothetical
PFL2395c	PB000758.00.0	PC000337.00.0	PB000758.00.0	dimethyladenosine transferase, putative	biosynthesis
PFL2410w	PB000013.01.0	PC000869.02.0	PB000013.01.0	hypothetical protein	hypothetical
PFL2420w	PB300567.00.0	PC001038.02.0	PC001038.02.0	hypothetical protein	hypothetical
PFL2425w	PB000561.03.0	PC000725.04.0	PB000561.03.0	adaptor-related protein complex 3, sigma 2 subunit, putative	transport
PFL2470c	PY01335	PC000763.04.0	PY01335	hypothetical protein	hypothetical
PFL2490c	PC300131.00.0 + PY01704	PC300131.00.0	PY01704	hypothetical protein	hypothetical
PFL2520w	PB103906.00.0	PB103906.00.0 + PY01185	PY01185	reticulocyte-binding protein, putative	invasion
MAL13P1.60	PB000282.01.0	PY04764	PY04764	erythrocyte binding antigen 140	invasion
MAL13P1.20	PB001007.00.0	PC000410.03.0	PC000410.03.0	hypothetical protein	hypothetical
PF13_0023	PB000758.01.0	PC000833.03.0	PB000758.01.0 + PC000833.03.0	DNA-directed RNA polymerase 2, putative	DNA-binding
PF13_0026	PB000974.00.0	PB000974.00.0 + PY02188	PY02188	hypothetical protein	hypothetical
MAL13P1.26	PB000972.00.0	PB000972.00.0 + PY02189	PY02189	hypothetical protein	hypothetical
MAL13P1.28	PB000286.03.0	PB000286.03.0	PB000286.03.0	hypothetical protein	hypothetical
MAL13P1.29	PB106857.00.0	PB106857.00.0 + PY04953	PY04953	hypothetical protein	hypothetical
MAL13P1.31	PB000684.03.0	PB000684.03.0 + PY02588	PY02588	hypothetical protein	hypothetical
PF13_0033	PC000237.01.0 + PY02590	PC000237.01.0	PY02590	26S proteasome regulatory subunit, putative	protease
PF13_0037	PB000880.02.0	PB000880.02.0 + PY00037	PY00037	DEAD box helicase, putative	RNA-binding
PF13_0039	PY00034	PY00034	PY00034	hypothetical protein	hypothetical
MAL13P1.40	PB000719.00.0	PY04905	PY04905	hypothetical protein	hypothetical
MAL13P1.43	PY01749	PY01749	PY01749	hypothetical protein	hypothetical
PF13_0054	PB000940.03.0	PB000940.03.0 + PY03108	PY03108	hypothetical protein	hypothetical
MAL13P1.51	PY02796	PY02796	PY02796	Rab5B protein	GTP-binding
PF13_0067	PB000199.03.0	PC000047.01.0	PB000199.03.0	hypothetical protein	hypothetical
MAL13P1.57	PB001064.02.0	PB001064.02.0 + PY02335	PY02335	hypothetical protein	hypothetical
PF13_0072	PB000679.00.0	PC106856.00.0	PB000679.00.0	hypothetical protein	hypothetical
MAL13P1.64	PB000080.01.0	PC300321.00.0	PB000080.01.0	ubiquitin-like protein nedd8 homologue, putative	ubiquitin-like
PF13_0079	PB000440.02.0	PY02835	PY02835	hypothetical protein	hypothetical
MAL13P1.69	PB001008.01.0	PB001008.01.0 + PY02834	PY02834	septum formation protein MAF homologue, putative	inhibitor of septum formation
MAL13P1.71	PY01883	PY01883	PY01883	hypothetical protein	hypothetical
MAL13P1.77	PB000729.03.0	PC000614.01.0	PB000729.03.0	hypothetical protein	hypothetical
MAL13P1.80	PY04587	PY04587	PY04587	hypothetical protein	hypothetical
PF13_0089	PB000565.02.0	PC000066.03.0	PB000565.02.0 + PC000066.03.0	hypothetical protein	hypothetical
PF13_0090	PB000767.00.0	PB000767.00.0	PY03241	ADP-ribosylation factor, putative	GTP-binding
MAL13P1.86	PY02436	PY02436	PY02436	cholinephosphate cytidylyltransferase	biosynthesis
MAL13P1.88	PY03408	PY03408	PY03408	hypothetical protein	hypothetical
PF13_0098	PB001375.02.0	PB001375.02.0 + PY00193	PY00193	hypothetical protein	hypothetical
PF13_0104	PY03274	PY03274	PY03274	hypothetical protein	hypothetical
MAL13P1.105	PB000997.03.0	PB000997.03.0 + PY01941	PY01941	hypothetical protein	hypothetical
PF13_0117	PY03871	PY03871	PY03871	hypothetical protein, conserved	hypothetical
MAL13P1.112	PY07138	-	PY07138	hypothetical protein,conserved	hypothetical
MAL13P1.113	PY07140	PY07140	PY07140	hypothetical protein	hypothetical
PF13_0121	PB000860.02.0	PC000907.01.0	PB000860.02.0 + PC000907.01.0	dihydrolipoamide succinyltransferase, putative	biosynthesis
MAL13P1.118	PB000520.03.0	PB000520.03.0 + PY03988	PY03988	cAMP-specific 3',5'-cyclic phosphodiesterase 4D, putative	hydrolase
PF13_0125	PB000367.00.0	PC000036.00.0	PB000367.00.0 + PC000036.00.0	hypothetical protein	hypothetical
MAL13P1.128	PB300381.00.0	PY01584	PY01584	hypothetical protein	hypothetical
PF13_0137	PB000665.00.0	PC001093.02.0	PB000665.00.0	hypothetical protein	hypothetical
PF13_0138	PY02716	PC000431.01.0	PY02716	hypothetical protein, conserved	hypothetical
MAL13P1.145	-	PC000819.01.0	PC000819.01.0	hypothetical protein	hypothetical
MAL13P1.153	PB000362.02.0	PB000362.02.0	PY00262	hypothetical protein	hypothetical
PF13_0159	PY06728	-	PY06728	predicted nucleotidyltransferase, putative	biosynthesis
PF13_0158	PB000277.00.0	PB000277.00.0 + PY06727	PY06727	hypothetical protein	hypothetical
MAL13P1.151	PB000780.00.0	PC302386.00.0	PB000780.00.0	hypothetical protein	hypothetical
PF13_0155	PB001453.02.0	PC301179.00.0	PB001453.02.0	hypothetical protein	hypothetical
MAL13P1.150	PB001120.00.0	PC000231.05.0	PB001120.00.0 + PC000231.05.0	hypothetical protein	hypothetical
MAL13P1.157	PB001450.02.0	PC000086.04.0	PC000086.04.0	hypothetical protein	hypothetical
MAL13P1.160	PB000970.02.0	PB000970.02.0 + PY04180	PY04180	unknown	unknown
PF13_0165	PY02209	PY02209	PY02209	hypothetical protein	hypothetical
PF13_0166	PY02207	PY02207	PY02207	protein kinase, putative	kinase
PF13_0167	PY00481	PY00481	PY00481	hypothetical protein	hypothetical
MAL13P1.168	PB001246.00.0	PC001216.02.0	PC001216.02.0	hypothetical protein	hypothetical
PF13_0170	PY02178	PY02178	PY02178	glutaminyl-tRNA synthetase, putative	protein synthesis
PF13_0171	PY07409	PY07409	PY07409	60S ribosomal protein L23, putative	ribosomal
PF13_0172	PY02568	PY02568	PY02568	hypothetical protein	hypothetical
PF13_0173	PY02567	PY02567	PY02567	hypothetical protein	hypothetical
PF13_0175	PY05726	PY05726	PY05726	hypothetical protein, conserved	hypothetical
PF13_0176	PY05725	PY05725	PY05725	apurinic/apyrimidinic endonuclease Apn1	endonuclease
PF13_0177	PY05724	PY05724	PY05724	ATP-dependent RNA helicase, putative	RNA-binding
PF13_0178	PY01848	PY01848	PY01848	translation initiation factor 6, putative	protein synthesis
PF13_0179	PY01849	PY01849	PY01849	isoleucine--tRNA ligase, putative	protein synthesis
PF13_0180	PY01850	PY01850	PY01850	chaperonin, putative	protein folding
PF13_0189	PB000161.02.0	PC302461.00.0	PB000161.02.0	hypothetical protein	hypothetical
MAL13P1.176	PB104017.00.0	PB104017.00.0 + PY03046	PY03046	unknown	unknown
PF13_0202	PY01507	PY01507	PY01507	hypothetical protein	hypothetical
MAL13P1.185	-	PY04971	PY04971	CDK-related protein kinase 6	kinase
MAL13P1.186	-	PY04970	PY04970	1-deoxy-D-xylulose 5-phosphate synthase	biosynthesis
PF13_0210	PB000357.02.0	PC000956.01.0	PB000357.02.0 + PC000956.01.0	hypothetical protein	hypothetical
PF13_0211	PY02109	PC001360.02.0	PY02109	calcium-dependent protein kinase	kinase
MAL13P1.202	PY00593	PY00593	PY00593	hypothetical protein	hypothetical
PF13_0217	PB300284.00.0	PB300284.00.0	PB300284.00.0	hypothetical protein	hypothetical
PF13_0218	PB000651.03.0	PC000139.05.0	PB000651.03.0	ABC transporter, putative	transport
PF13_0221	PY04558	PC000264.02.0	PY04558	hypothetical protein	hypothetical
PF13_0228	PB000942.03.0	PC000692.04.0	PB000942.03.0	40S ribosomal subunit protein S6, putative	ribosomal
PF13_0230	PB000438.02.0	PC301424.00.0	PB000438.02.0 + PC301424.00.0	hypothetical protein	hypothetical
MAL13P1.221	PY06210	PY06210	PY06210	aspartate carbamoyltransferase	biosynthesis
MAL13P1.223	PY00585	PY00585	PY00585 (exon1-2)	hypothetical protein	hypothetical
MAL13P1.231	PY02510	PY02510	PY02510	Pfsec61	secretion
PF13_0249	PB000150.00.0	PC000734.03.0	PC000734.03.0	hypothetical protein	hypothetical
MAL13P1.242	PB001275.00.0	PB001275.00.0 + PY02626	PY02626	hypothetical protein	hypothetical
MAL13P1.246	PB000755.03.0	PC000695.02.0	PB000755.03.0 + PC000695.02.0	hypothetical protein	hypothetical
PF13_0256	PB300425.00.0	PB300425.00.0 + PY02889	PY02889	hypothetical protein	hypothetical
MAL13P1.248	PY02890	PC000053.01.0	PY02890	nucleoside diphospahte hydrolase	hydrolase
PF13_0263	PY05605	PC000750.02.0	PY05605	hypothetical protein	hypothetical
PF13_0265	PB000345.03.0	PC000748.02.0	PB000345.03.0	hypothetical protein	hypothetical
MAL13P1.255	PB301033.00.0	PY06977	PY06977	hypothetical protein	hypothetical
PF13_0266	PY06978	PC000456.00.0	PY06978	hypothetical protein	hypothetical
MAL13P1.257	PB000122.01.0	PC301297.00.0	PB000122.01.0	hypothetical protein, conserved	hypothetical
MAL13P1.258	PB001126.01.0	PC000386.00.0	PB001126.01.0	hypothetical protein	hypothetical
MAL13P1.261	PC000221.03.0	PC000221.03.0	PC000221.03.0	hypothetical protein	hypothetical
PF13_0274	PB001638.02.0	PC000569.01.0	PB001638.02.0 + PC000569.01.0	hypothetical protein, conserved	hypothetical
PF13_0280	PB001048.00.0	PC000489.02.0	PB001048.00.0	ER lumen protein retaining receptor	protein retention in ER
MAL13P1.274	PY04697	PY04697	PY04697	serine/threonine protein phosphatase pfPp5	phosphatase
PF13_0297	PC000763.02.0	PC000763.02.0	PC000763.02.0	hypothetical protein, conserved	hypothetical
MAL13P1.286	-	PY01567	PY01567	hypothetical protein	hypothetical
MAL13P1.287	PY01181	PY01181	PY01181	hypothetical protein	hypothetical
MAL13P1.290	PB000691.03.0	PC301822.00.0	PC301822.00.0	high mobility group protein 4, putative	DNA-binding
MAL13P1.289	PB000861.03.0	PC000066.01.0	PC000066.01.0	mitotic control protein dis3 homologue, putative	cell-cycle
MAL13P1.297	PB000284.03.0	PB000284.03.0	PB000284.03.0	ADP-ribosylation factor, putative	signaling
PF13_0319	PY00950	PY00950	PY00950	hypothetical protein	hypothetical
MAL13P1.301	PY00951-PY00952	PY00951-PY00952	PY00951-PY00952	guanylyl cyclase	biosynthesis
PF13_0321	-	PY02725	PY02725	hypothetical protein	hypothetical
MAL13P1.307	PC300159.00.0 + PY01090	PC300159.00.0	PY01090	hypothetical protein	hypothetical
MAL13P1.308	PY01759	PY01759	PY01759	hypothetical protein, conserved	hypothetical
PF13_0328	PY01758	-	PY01758	proliferating cell nuclear antigen	DNA-binding
PF13_0329	PY06706	PY06706	PY06706	hypothetical protein	hypothetical
PF13_0330	PB000877.01.0	PC000398.03.0	PB000877.01.0 + PC000398.03.0	ATP-dependent DNA helicase, putative	DNA-binding
MAL13P1.313	PY00918	PY00918	PY00918	hypothetical protein	hypothetical
MAL13P1.315	PB000357.03.0	PB000357.03.0	PB000357.03.0	hypothetical protein	hypothetical
PF13_0334	PB000811.03.0	PB000811.03.0 + PY05803	PY05803	polynucleotide kinase, putative	kinase
MAL13P1.318	PB000644.02.0	PB000644.02.0	PB000644.02.0	hypothetical protein	hypothetical
MAL13P1.320	PB000081.00.0	PC000477.01.0	PB000081.00.0 + PC000477.01.0	hypothetical protein	hypothetical
PF13_0342	-	PC000669.02.0	PC000669.02.0	hypothetical protein	hypothetical
PF13_0347	PY03338	PY03338	PY03338	hypothetical protein	hypothetical
MAL13P1.331	PY05033	PY05033	PY05033	hypothetical protein, conserved	hypothetical
PF13_0353	PY03083	PC000358.03.0	PY03083	NADH-cytochrome b5 reductase, putative	electron transport
MAL13P1.342	PB300696.00.0	PB300696.00.0 + PY03079	PY03079	hypothetical protein	hypothetical
MAL13P1.348	PB000170.00.0	PC000729.00.0	PB000170.00.0	hypothetical protein	hypothetical
PF13_0360	PC000007.05.0	PC000007.05.0	PC000007.05.0	hypothetical protein	hypothetical
MAL13P1.349	PB000938.03.0	PB000938.03.0 + PY06440	PY06440	hypothetical protein	hypothetical
MAL13P1.352	PB000733.00.0	PC300446.00.0	PC300446.00.0	hypothetical protein	hypothetical
PF14_0021	PB001105.03.0	PB001105.03.0	PB001105.03.0	hypothetical protein	hypothetical
PF14_0032	PB000021.02.0	PB000021.02.0 + PY05274	PY05274	hypothetical protein	hypothetical
PF14_0054	PY06983	PC000642.00.0	PY06983	hypothetical protein, conserved	hypothetical
PF14_0056	PB001563.02.0	PC000409.00.0	PB001563.02.0	hypothetical protein	hypothetical
PF14_0062	PB000977.01.0	PC000432.02.0	PB000977.01.0	hypothetical protein	hypothetical
PF14_0068	PB000893.01.0	PC000051.00.0	PB000893.01.0 + PC000051.00.0	fibrillarin, putative	RNA-binding
PF14_0069	PY01070	PC000053.00.0	PY01070	hypothetical protein	hypothetical
PF14_0072	PY05265	PY05265	PY05265	hypothetical protein, conserved	hypothetical
PF14_0073	PY05266-PY05267	PY05266-PY05267	PY05266-PY05267	hypothetical protein	hypothetical
PF14_0081	PB000359.00.0	PB000359.00.0 + PY06657	PY06657	DNA repair helicase, putative	RNA-binding
PF14_0085	PB000852.00.0	PB000852.00.0 + PY01375	PY01375	hypothetical protein	hypothetical
PF14_0089	PY03352	PY03352	PY03352	hypothetical protein	hypothetical
PF14_0094	PB000902.03.0	PC000246.03.0	PB000902.03.0	hypothetical protein	hypothetical
PF14_0106	PB000077.00.0	PB000077.00.0 + PY04030	PY04030	hypothetical protein	hypothetical
PF14_0110	PB000753.00.0	PB000753.00.0 + PY00165	PY00165	hypothetical protein	hypothetical
PF14_0133	PB000224.00.0	PC000002.05.0	PB000224.00.0	ATP-dependent transporter, putative	transport
PF14_0135	-	PY01402	PY01402	hypothetical protein	hypothetical
PF14_0139	PB000548.02.0	PC000162.04.0	PB000548.02.0 + PC000162.04.0	hypothetical protein	hypothetical
PF14_0142	PB000102.01.0	PB000102.01.0 + PY07156	PY07156	serine/threonine protein phosphatase, putative	phosphatase
PF14_0143	PB001658.02.0	PC001012.02.0	PB001658.02.0	hypothetical protein	hypothetical
PF14_0145	PB000468.01.0	PC000088.01.0	PC000088.01.0	hypothetical protein	hypothetical
PF14_0152	PY00348	-	PY00348	hypothetical protein	hypothetical
PF14_0160	PB000564.02.0	PC000375.02.0	PB000564.02.0 + PC000375.02.0	hypothetical protein	hypothetical
PF14_0170	PB000517.00.0	PC302651.00.0	PB000517.00.0 + PC302651.00.0	hypothetical protein	hypothetical
PF14_0171	PB300976.00.0	PB300976.00.0 + PY03056	PY03056	hypothetical protein	hypothetical
PF14_0185	PB001045.03.0	PC000921.02.0	PB001045.03.0 + PC000921.02.0	ATP-dependent RNA helicase, putative	RNA-binding
PF14_0188	PY05087	PC000112.04.0	PY05087	hypothetical protein	hypothetical
PF14_0190	PY01208	PC001000.02.0	PY01208	hypothetical protein	hypothetical
PF14_0775	PY05718	PC000467.02.0	PY05718	hypothetical protein	hypothetical
PF14_0204	PB000263.03.0	PC000465.02.0	PB000263.03.0 + PC000465.02.0	hypothetical protein	hypothetical
PF14_0219	PY00020	PY00020	PY00020 (part)	hypothetical protein	hypothetical
PF14_0226	-	PY05674	PY05674	hypothetical protein	hypothetical
PF14_0234	PB000432.03.0	PC000158.04.0	PB000432.03.0 + PC000158.04.0	DNA-directed DNA polymerase, putative	DNA-binding
PF14_0237	PB001004.03.0	PC000043.02.0	PB001004.03.0 + PC000043.02.0	hypothetical protein	hypothetical
PF14_0240	PB001001.03.0	PB001001.03.0 + PY05142	PY05142	ribosomal protein L21e, putative	ribosomal
PF14_0245	PB000139.02.0	PC000013.02.0	PB000139.02.0	hypothetical protein	hypothetical
PF14_0250	PB000864.01.0	PC300698.00.0	PB000864.01.0	hypothetical protein	hypothetical
PF14_0251	PY07136	PY07136	PY07136	hypothetical protein	hypothetical
PF14_0257	PY06840	-	PY06840	hypothetical protein, conserved	hypothetical
PF14_0260	PB301387.00.0	PB301387.00.0 + PY05760	PY05760	hypothetical protein	hypothetical
PF14_0272	PB000018.03.0	PC000688.04.0	PB000018.03.0 + PC000688.04.0	hypothetical protein	hypothetical
PF14_0273	PB001655.02.0	PC000686.04.0	PB001655.02.0	hypothetical protein	hypothetical
PF14_0290	PB000717.01.0	PC000343.00.0	PB000717.01.0	hypothetical protein	hypothetical
PF14_0318	PB000076.02.0	PC302404.00.0	PB000076.02.0	hypothetical protein	hypothetical
PF14_0319	PB301174.00.0	PC000725.01.0	PC000725.01.0	hypothetical protein	hypothetical
PF14_0320	PB000288.01.0	-	PB000288.01.0	hypothetical protein	hypothetical
PF14_0336	PY05583	PY05583	PY05583	hypothetical protein	hypothetical
PF14_0340	PY00617	PY00617	PY00617	hypothetical protein	hypothetical
PF14_0343	PY00620	PY00620	PY00620	hypothetical protein	hypothetical
PF14_0349	PB000566.01.0	PC000777.04.0	PB000566.01.0	histidine triad protein, putative	nucleotide-binding
PF14_0351	PB001268.00.0	PC302463.00.0	PB001268.00.0 + PC302463.00.0	hypothetical protein	hypothetical
PF14_0353	PY04927	PC000456.03.0	PY04927	hypothetical protein	hypothetical
PF14_0366	PB000487.03.0	PC000540.00.0	PB000487.03.0 + PC000540.00.0	small subunit DNA primase	DNA-binding
PF14_0377	PB001163.00.0	PB001163.00.0 + PY06882	PY06882	vesicle-associated membrane protein, putative	transport
PF14_0385	PB000139.00.0	PB000139.00.0	PY02582	hypothetical protein	hypothetical
PF14_0389	PB000736.00.0	PC000165.05.0	PB000736.00.0 + PC000165.05.0	hypothetical protein	hypothetical
PF14_0390	PY05640	PY05640	PY05640	hypothetical protein	hypothetical
PF14_0391	PB001103.02.0	PC000766.01.0	PB001103.02.0 + PC000766.01.0	ribosomal protein L1, putative	ribosomal
PF14_0392	PB001104.02.0	PC000765.01.0	PB001104.02.0 + PC000765.01.0	Ser/Thr protein kinase, putative	kinase
PF14_0397	PB000214.03.0	PC302474.00.0	PB000214.03.0	hypothetical protein, conserved	hypothetical
PF14_0399	PB001029.00.0	PB001029.00.0 + PY00881	PY00881	ADP-ribosylation-like factor, putative	GTP-binding
PF14_0403	PB000231.02.0	PB000231.02.0 + PY02453	PY02453	protein prenyltransferase alpha subunit, putative	biosynthesis
PF14_0404	PB000385.03.0	PY04986	PY04986	hypothetical protein	hypothetical
PF14_0405	PY05024	PY05024	PY05024	hypothetical protein	hypothetical
PF14_0406	PY05023	-	PY05023	hypothetical protein	hypothetical
PF14_0420	PB300889.00.0	PB300889.00.0 + PY01677	PY01677	hypothetical protein	hypothetical
PF14_0429	PB000381.00.0	PC000197.02.0	PB000381.00.0 + PC000197.02.0	RNA helicase, putative	RNA-binding
PF14_0430	PB000410.02.0	PC000195.02.0	PB000410.02.0 + PC000195.02.0	hypothetical protein	hypothetical
PF14_0431	PB000409.02.0	PC000196.02.0	PB000409.02.0 + PC000196.02.0	serine/threonine kinase-1	kinase
PF14_0434	PB001121.01.0	PC000349.02.0	PB001121.01.0 + PC000349.02.0	hypothetical protein	hypothetical
PF14_0435	PB000829.02.0	PC000293.04.0	PB000829.02.0	hypothetical protein	hypothetical
PF14_0436	PB000433.03.0	PB000433.03.0 + PY01902	PY01902	helicase, truncated, putative	RNA-binding
PF14_0441	PB000132.02.0	PY07062	PY07062	pyruvate dehydrogenase E1 beta subunit, putative	catabolism
PF14_0444	PB000652.00.0	PC000112.02.0	PC000112.02.0	hypothetical protein	hypothetical
PF14_0448	PB001359.02.0	PC000201.02.0	PB001359.02.0 + PC000201.02.0	ribosomal protein S2, putative	ribosomal
PF14_0449	PY06705	PY06705	PY06705	hypothetical protein	hypothetical
PF14_0452	PB000326.02.0	PC000200.00.0	PB000326.02.0	hypothetical protein	hypothetical
PF14_0457	-	PY01105	PY01105	hypothetical protein	hypothetical
PF14_0458	PB000074.01.0	PC001031.02.0	PB000074.01.0 + PC001031.02.0	hypothetical protein	hypothetical
PF14_0464	PY05111	PC001160.02.0	PY05111	hypothetical protein	hypothetical
PF14_0465	PB300099.00.0	PY05110	PY05110	hypothetical protein	hypothetical
PF14_0466	-	PY05109	PY05109	hypothetical protein	hypothetical
PF14_0468	PB000928.00.0	PC000671.00.0	PB000928.00.0 + PC000671.00.0	hypothetical protein	hypothetical
PF14_0471	PB000902.02.0	PC000242.00.0	PB000902.02.0	hypothetical protein	hypothetical
PF14_0474	PY07340	PY07340	PY07340	hypothetical protein	hypothetical
PF14_0475	PY07341	-	PY07341	hypothetical protein	hypothetical
PF14_0485	PB000475.01.0	PY01992	PY01992	hypothetical protein	hypothetical
PF14_0487	PB000801.00.0	PB000801.00.0 + PY05354	PY05354	hypothetical protein	hypothetical
PF14_0488	PB000550.02.0	PB000550.02.0 + PY01627	PY01627	hypothetical protein	hypothetical
PF14_0498	PB000620.00.0	PB000620.00.0 + PY06810	PY06810	hypothetical protein	hypothetical
PF14_0499	PB000596.00.0	PB000596.00.0 + PY05178	PY05178	hypothetical protein	hypothetical
PF14_0516	PB000239.02.0	PB000239.02.0	PB000239.02.0	serine/threonine-protein kinase	kinase
PF14_0536	PB000326.00.0	PC000000.04.0	PC000000.04.0	hypothetical protein	hypothetical
PF14_0537	PB000327.00.0	PC300237.00.0	PB000327.00.0	hypothetical protein	hypothetical
PF14_0542	PB001193.00.0	-	PB001193.00.0	hypothetical protein, conserved	hypothetical
PF14_0555	PY00107	PC000527.01.0	PY00107	hypothetical protein	hypothetical
PF14_0559	PB000674.03.0	PB000674.03.0 + PY05450	PY05450	hypothetical protein	hypothetical
PF14_0561	PB000473.01.0	PB000473.01.0 + PY04686	PY04686	hypothetical protein	hypothetical
PF14_0563	PB000472.01.0	PC000054.02.0	PB000472.01.0	DEAD-box RNA helicase, putative	RNA-binding
PF14_0577	PY01753 & PY01754	PY01753 & PY01754	PY01753 & PY01754	hypothetical protein	hypothetical
PF14_0582	-	PY05163	PY05163	hypothetical protein	hypothetical
PF14_0583	PB000810.00.0	PB000810.00.0	PB000810.00.0	hypothetical protein	hypothetical
PF14_0584	PB000754.01.0	PB000754.01.0 + PY04143	PY04143	ribosomal protein S4, putative	ribosomal
PF14_0588	PY00515	PY00515	PY00515	hypothetical protein	hypothetical
PF14_0600	PC000217.05.0 + PY03282	PC000217.05.0	PY03282	hypothetical protein	hypothetical
PF14_0607	PB000015.03.0	PC000384.01.0	PC000384.01.0	hypothetical protein	hypothetical
PF14_0610	PY04485	PC300054.00.0	PY04485	hypothetical protein	hypothetical
PF14_0613	PB001604.02.0	PC000708.03.0	PB001604.02.0 + PC000708.03.0	hypothetical protein	hypothetical
PF14_0617	PB001609.02.0	PC000030.00.0	PB001609.02.0 + PC000030.00.0	hypothetical protein	hypothetical
PF14_0624	PY02005	PY02005	PY02005	hypothetical protein	hypothetical
PF14_0634	PY06249	PC000469.04.0	PY06249	hypothetical protein	hypothetical
PF14_0643	PB000131.00.0	PC301306.00.0	PB000131.00.0	hypothetical protein, conserved	hypothetical
PF14_0650	PB000305.01.0	PY02060	PY02060	hypothetical protein	hypothetical
PF14_0659	PB000694.00.0	PY03644	PY03644	hypothetical protein	hypothetical
PF14_0661	PB300379.00.0	PB300379.00.0 + PY03646	PY03646	hypothetical protein, conserved	hypothetical
PF14_0666	PY01697	PY01697	PY01697	hypothetical protein	hypothetical
PF14_0668	PB000086.02.0	PC000078.00.0	PB000086.02.0	hypothetical protein	hypothetical
PF14_0670	PY06653	-	PY06653	hypothetical protein	hypothetical
PF14_0671	PB000062.02.0	PC300793.00.0	PB000062.02.0	hypothetical protein	hypothetical
PF14_0676	PB000621.00.0	PB000621.00.0 + PY06665	PY06665	20S proteasome beta 4 subunit, putative	protease
PF14_0684	PB108045.00.0-PB108046.00.0	PB108045.00.0-PB108046.00.0	PB108045.00.0-PB108046.00.0	hypothetical protein	hypothetical
PF14_0685	PB108044.00.0	PB108044.00.0	PB108044.00.0	hypothetical protein	hypothetical
PF14_0686	PB000580.03.0	PC000862.00.0	PB000580.03.0	hypothetical protein	hypothetical
PF14_0690	PB000660.03.0	PC000537.01.0	PB000660.03.0	histone deactylase, putative	DNA-binding
PF14_0691	PB000661.03.0	PC000548.02.0	PB000661.03.0	hypothetical protein	hypothetical
PF14_0698	PY04292	PY04292	PY04292	hypothetical protein	hypothetical
PF14_0699	PB000183.02.0	PC000199.03.0	PB000183.02.0	hypothetical protein, conserved	hypothetical
PF14_0706	PY05084	PY05084	PY05084	hypothetical protein	hypothetical
PF14_0707	PB000387.00.0	PC000733.03.0	PB000387.00.0 + PC000733.03.0	hypothetical protein	hypothetical
PF14_0722	PB001174.01.0	PC000328.01.0	PB001174.01.0 + PC000328.01.0	hypothetical protein	hypothetical
The shaded region represents missing syntenic rodent parasite genes. When a corresponding missing gene is found via microarray hybridization, the accession number of the oligo(s) that cross-hybridized
were filled in. Putative functions of these genes were referenced to P. falciparum as it is the most complete and correctly annotated malaria parasite species.
