# Supplementary material for: Defining species specific genome differences in malaria parasites
Source: BMC Genomics. 2010 Feb 23;11:128. doi: 10.1186/1471-2164-11-128 (PMC2837034; doi:10.1186/1471-2164-11-128)
Supplement: Additional file 2 — Supplemental Table S2. Orthologous genes in P. falciparum and RMP. [file 1471-2164-11-128-S2.XLS]

## Sheet: Sheet1
Supplementary Table 2: Orthologous genes in P. falciparum and RMP
PfGene	PkGene	PvGene	Pb chromosome	PbGene	Pc chromosome	PcGene	Py chromosome	PyGene	Pf function	b	c	y	not bcy	bcy	no v	no k
PFI0335w	PKH_070410	Pv098785	Pbchr8	(PY05144)	Pcchr8	PC001118.02.0	Pychr8	PY05144	hypothetical protein					1
MAL13P1.105	PKH_141890	Pv122800	Pbchr14	PB000997.03.0	Pcchr14	(PB000997.03.0 + PY01941)	Pychr14	PY01941	hypothetical protein					1
MAL13P1.113	PKH_141950	Pv122835	Pbchr14	(PY07140)	Pcchr14	(PY07140)	Pychr14	PY07140	hypothetical protein					1
MAL13P1.118	PKH_142050	Pv122885	Pbchr14	PB000520.03.0	Pcchr14	(PB000520.03.0 + PY03988)	Pychr14	PY03988	cAMP-specific 3',5'-cyclic phosphodiesterase 4D, putative					1
MAL13P1.128	PKH_123030	Pv116730	Pbchr13	PB300381.00.0	Pcchr13	(PY01584)	Pychr13	PY01584	hypothetical protein					1
MAL13P1.150	PKH_122420	Pv082370	Pbchr13	PB001120.00.0	Pcchr13	PC000231.05.0	Pychr13	(PB001120.00.0 + PC000231.05.0)	hypothetical protein					1
MAL13P1.151	PKH_122500	Pv082350	Pbchr13	PB000780.00.0	Pcchr13	PC302386.00.0	Pychr13	(PB000780.00.0)	hypothetical protein					1
MAL13P1.153	PKH_122570	Pv116520	Pbchr13	PB000362.02.0	Pcchr13	(PB000362.02.0)	Pychr13	PY00262	hypothetical protein					1
MAL13P1.157	PKH_122290	Pv082435	Pbchr13	PB001450.02.0	Pcchr13	PC000086.04.0	Pychr13	(PC000086.04.0)	hypothetical protein					1
MAL13P1.160	PKH_122260	Pv082445	Pbchr13	PB000970.02.0	Pcchr13	(PB000970.02.0 + PY04180)	Pychr13	PY04180	unknown					1
MAL13P1.168	PKH_122120	Pv082515	Pbchr13	PB001246.00.0	Pcchr13	PC001216.02.0	Pychr13	(PC001216.02.0)	hypothetical protein					1
MAL13P1.176	-	Pv082705	Pbchr13	PB104017.00.0		(PB104017.00.0 + PY03046)	Pychr13	PY03046	-					1
MAL13P1.20	PKH_140240	Pv122035	Pbchr14	PB001007.00.0	Pcchr14	PC000410.03.0	Pychr14	(PC000410.03.0)	hypothetical protein					1
MAL13P1.202	PKH_121440	Pv082905	Pbchr13	(PY00593)	Pcchr13	(PY00593)	Pychr13	PY00593	hypothetical protein					1
MAL13P1.221	PKH_120960	Pv083135	Pbchr13	(PY06210)	Pcchr13	(PY06210)	Pychr13	PY06210	aspartate carbamoyltransferase					1
MAL13P1.223	-	-	Pbchr13	(PY00585 (exon1-2))	Pcchr13	(PY00585 (exon1-2))	Pychr13	PY00585 (exon1-2)	hypothetical protein					1
MAL13P1.231	PKH_120830	Pv083205	Pbchr13	(PY02510)	Pcchr13	(PY02510)	Pychr13	PY02510	Pfsec61					1
MAL13P1.242	PKH_120570	Pv083305	Pbchr13	PB001275.00.0	Pcchr13	(PB001275.00.0 + PY02626)	Pychr13	PY02626	hypothetical protein					1
MAL13P1.246	PKH_120510	Pv083335	Pbchr13	PB000755.03.0	Pcchr13	PC000695.02.0	Pychr13	(PB000755.03.0 + PC000695.02.0)	hypothetical protein					1
MAL13P1.248	PKH_120480	Pv083350	Pbchr13	(PY02890)	Pcchr13	PC000053.01.0	Pychr13	PY02890	nucleoside diphospahte hydrolase					1
MAL13P1.255	PKH_120320	Pv083430	Pbchr13	PB301033.00.0	Pcchr13	(PY06977)	Pychr13	PY06977	hypothetical protein					1
MAL13P1.257	PKH_120280	Pv083450	Pbchr13	PB000122.01.0	Pcchr13	PC301297.00.0	Pychr13	(PB000122.01.0)	hypothetical protein, conserved					1
MAL13P1.258	PKH_120270	Pv083455	Pbchr13	PB001126.01.0	Pcchr13	PC000386.00.0	Pychr13	(PB001126.01.0)	hypothetical protein					1
MAL13P1.26	PKH_140380	Pv122100	Pbchr14	PB000972.00.0	Pcchr14	(PB000972.00.0 + PY02189)	Pychr14	PY02189	hypothetical protein					1
MAL13P1.261	PKH_120210	Pv083485	Pbchr13	(PC000221.03.0)	Pcchr13	PC000221.03.0	Pychr13	(PC000221.03.0)	hypothetical protein					1
MAL13P1.274	PKH_111550	Pv114750	Pbchr11	(PY04697)	Pcchr11	(PY04697)	Pychr11	PY04697	serine/threonine protein phosphatase pfPp5					1
MAL13P1.28	PKH_140390	Pv122105	Pbchr14	PB000286.03.0	Pcchr14	(PB000286.03.0)	Pychr14	(PB000286.03.0)	hypothetical protein					1
MAL13P1.287	PKH_111260	-	Pbchr11	(PY01181)	Pcchr11	(PY01181)	Pychr11	PY01181	hypothetical protein					1
MAL13P1.289	PKH_111150	Pv114935	Pbchr11	PB000861.03.0	Pcchr11	PC000066.01.0	Pychr11	(PC000066.01.0)	mitotic control protein dis3 homologue, putative					1
MAL13P1.29	PKH_140450	Pv122135	Pbchr14	PB106857.00.0	Pcchr14	(PB106857.00.0 + PY04953)	Pychr14	PY04953	hypothetical protein					1
MAL13P1.290	PKH_111160	Pv114930	Pbchr11	PB000691.03.0	Pcchr11	PC301822.00.0	Pychr11	(PC301822.00.0)	high mobility group protein 4, putative					1
MAL13P1.297	PKH_111100	Pv114960	Pbchr11	PB000284.03.0	Pcchr11	(PB000284.03.0)	Pychr11	(PB000284.03.0)	ADP-ribosylation factor, putative					1
MAL13P1.301	PKH_111030	Pv114990	Pbchr11	(PY00951-PY00952)	Pcchr11	(PY00951-PY00952)	Pychr11	PY00951-PY00952	guanylyl cyclase					1
MAL13P1.307	PKH_110910	Pv115040	Pbchr11	(PC300159.00.0 + PY01090)	Pcchr11	PC300159.00.0	Pychr11	PY01090	hypothetical protein					1
MAL13P1.308	PKH_110890	Pv115050	Pbchr11	(PY01759)	Pcchr11	(PY01759)	Pychr11	PY01759	hypothetical protein, conserved					1
MAL13P1.31	PKH_140480	Pv122150	Pbchr14	PB000684.03.0	Pcchr14	(PB000684.03.0 + PY02588)	Pychr14	PY02588	hypothetical protein					1
MAL13P1.313	PKH_110800	Pv115090	Pbchr11	(PY00918)	Pcchr11	(PY00918)	Pychr11	PY00918	hypothetical protein					1
MAL13P1.315	PKH_110790	Pv115095	Pbchr11	PB000357.03.0	Pcchr11	(PB000357.03.0)	Pychr11	(PB000357.03.0)	hypothetical protein					1
MAL13P1.318	PKH_110740	Pv115120	Pbchr11	PB000644.02.0	Pcchr11	(PB000644.02.0)	Pychr11	(PB000644.02.0)	hypothetical protein					1
MAL13P1.320	PKH_110690	Pv115145	Pbchr11	PB000081.00.0	Pcchr11	PC000477.01.0	Pychr11	(PB000081.00.0 + PC000477.01.0)	hypothetical protein					1
MAL13P1.331	PKH_110460	Pv115265	Pbchr11	(PY05033)	Pcchr11	(PY05033)	Pychr11	PY05033	hypothetical protein, conserved					1
MAL13P1.342	PKH_110260	Pv115355	Pbchr11	PB300696.00.0	Pcchr11	(PB300696.00.0 + PY03079)	Pychr11	PY03079	hypothetical protein					1
MAL13P1.348	PKH_110150	Pv115410	Pbchr11	PB000170.00.0	Pcchr11	PC000729.00.0	Pychr11	(PB000170.00.0)	hypothetical protein					1
MAL13P1.349	PKH_110130	Pv115420	Pbchr11	PB000938.03.0	Pcchr11	(PB000938.03.0 + PY06440)	Pychr11	PY06440	hypothetical protein					1
MAL13P1.352	PKH_110100	Pv115435	Pbchr11	PB000733.00.0	Pcchr11	PC300446.00.0	Pychr11	(PC300446.00.0)	hypothetical protein					1
MAL13P1.40	PKH_140740	Pv122255	Pbchr14	PB000719.00.0	Pcchr14	(PY04905)	Pychr14	PY04905	hypothetical protein					1
MAL13P1.43	PKH_140790	Pv122280	Pbchr14	(PY01749)	Pcchr14	(PY01749)	Pychr14	PY01749	hypothetical protein					1
MAL13P1.51	PKH_140950	Pv122360	Pbchr14	(PY02796)	Pcchr14	(PY02796)	Pychr14	PY02796	Rab5B protein					1
MAL13P1.57	PKH_141140	Pv122445	Pbchr14	PB001064.02.0	Pcchr14	(PB001064.02.0 + PY02335)	Pychr14	PY02335	hypothetical protein					1
MAL13P1.60	-	-		PB000282.01.0		(PY04764)		PY04764	erythrocyte binding antigen 140					1
MAL13P1.64	PKH_141210	Pv122475	Pbchr14	PB000080.01.0	Pcchr14	PC300321.00.0	Pychr14	(PB000080.01.0)	ubiquitin-like protein nedd8 homologue, putative					1
MAL13P1.69	PKH_141280	Pv122505	Pbchr14	PB001008.01.0	Pcchr14	(PB001008.01.0 + PY02834)	Pychr14	PY02834	septum formation protein MAF homologue, putative					1
MAL13P1.71	PKH_141300	Pv122515	Pbchr14	(PY01883)	Pcchr14	(PY01883)	Pychr14	PY01883	hypothetical protein					1
MAL13P1.77	PKH_141420	Pv122570	Pbchr14	PB000729.03.0	Pcchr14	PC000614.01.0	Pychr14	(PB000729.03.0)	hypothetical protein					1
MAL13P1.80	PKH_141470	Pv122595	Pbchr14	(PY04587)	Pcchr14	(PY04587)	Pychr14	PY04587	hypothetical protein					1
MAL13P1.86	PKH_141580	Pv122650	Pbchr14	(PY02436)	Pcchr14	(PY02436)	Pychr14	PY02436	cholinephosphate cytidylyltransferase					1
MAL13P1.88	PKH_141610	Pv122665	Pbchr14	(PY03408)	Pcchr14	(PY03408)	Pychr14	PY03408	hypothetical protein					1
MAL7P1.120	PKH_031600	Pv096240	Pbchr6	PB000095.00.0	Pcchr6	PC000382.01.0	Pychr4	(PB000095.00.0)	hypothetical protein					1
MAL7P1.13	PKH_010180	Pv087720	Pbchr8	PB108278.00.0	Pcchr8	PC100670.00.0	Pychr8	(PC100670.00.0)	hypothetical protein					1
MAL7P1.154	PKH_021280	Pv081720	Pbchr2	PB000068.03.0	Pcchr2	(PY01310)	Pychr2	PY01310	hypothetical protein					1
MAL7P1.155	PKH_021300	Pv081725	Pbchr2	PB000589.00.0	Pcchr2	PC000568.02.0	Pychr2	(PB000589.00.0 + PC000568.02.0)	hypothetical protein					1
MAL7P1.161	PKH_021450	Pv081790	Pbchr2	PB000994.00.0	Pcchr2	(PB000994.00.0 + PY01469)	Pychr2	PY01469	dynein light chain, putative					1
MAL7P1.17	PKH_010230	Pv087745	Pbchr8	PB107249.00.0 & PB301339.00.0	Pcchr8	(PY01949)	Pychr8	PY01949	hypothetical protein					1
MAL7P1.320	PKH_010480	Pv087860	Pbchr8	PB105908.00.0	Pcchr8	(PB105908.00.0 + PY02795)	Pychr8	PY02795	Ribosomal protein, L37e, putative					1
MAL7P1.36	PKH_010950	Pv088100	Pbchr12	(PY01895)	Pcchr12	PC100836.00.0	Pychr12	PY01895	hypothetical protein					1
MAL8P1.145	PKH_011500	Pv093580	Pbchr12	PB001044.01.0	Pcchr12	PC001250.02.0	Pychr12	(PB001044.01.0)	hypothetical protein, conserved					1
MAL8P1.158	PKH_011700	Pv093670	Pbchr12	PB106945.00.0-PB106944.00.0	Pcchr12	(PB106945.00.0-PB106944.00.0)	Pychr12	(PB106945.00.0-PB106944.00.0)	hypothetical protein					1
MAL8P1.20	PKH_050400	Pv089020	Pbchr7	(PC000181.00.0)	Pcchr9	PC000181.00.0	Pychr7	PY03586	hypothetical protein					1
MAL8P1.200	PKH_011320	Pv088280	Pbchr12	PB402059.00.0	Pcchr12	(PB402059.00.0 + PY05005)	Pychr12	PY05005	hypothetical protein					1
MAL8P1.61	PKH_051150	Pv089380	Pbchr7	PB301041.00.0	Pcchr7-9	(PB301041.00.0)	Pychr7	PY03073	hypothetical protein					1
MAL8P1.66	PKH_051320	Pv089485	Pbchr7	PB402680.00.0	Pcchr7	(PB402680.00.0 + PY06542)	Pychr7	PY06542	hypothetical protein					1
MAL8P1.75	PKH_051550	Pv089560	Pbchr7	PB000873.00.0	Pcchr7	PC000482.01.0	Pychr7	(PB000873.00.0)	hypothetical protein					1
MAL8P1.88	PKH_142380	Pv123045	Pbchr14	PB000867.03.0	Pcchr14	(PB000867.03.0 + PY05341)	Pychr14	PY05341	hypothetical protein					1
MAL8P1.94	-	-	Pbchr14	(PY00458)	Pcchr14	(PY00458)	Pychr14	PY00458	hypothetical protein					1
PF07_0052	PKH_142110	Pv122915	Pbchr14	PB000890.00.0	Pcchr14	(PB000890.00.0 + PY06753)	Pychr14	PY06753	hypothetical protein					1
PF07_0060	PKH_142220	-	Pbchr14	(PY01299)	Pcchr14	PC000790.04.0	Pychr14	PY01299	hypothetical protein, conserved					1
PF08_0015	PKH_050350	Pv088990	Pbchr7	PB000365.00.0	Pcchr9	(PB000365.00.0 + PY06194)	Pychr7	PY06194	hypothetical protein					1
PF08_0024	PKH_050530	Pv089075	Pbchr7	(PY01887)	Pcchr7-9	(PY01887)	Pychr7	PY01887	hypothetical protein					1
PF08_0041	PKH_050950	Pv089290	Pbchr7	PB001150.02.0	Pcchr7-9	PC000338.04.0	Pychr7	(PB001150.02.0 + PC000388.04.0)	ribosome biogenesis protein nep1 homologue, putative					1
PF08_0083	PKH_142550	Pv123125	Pbchr14	PB000460.03.0	Pcchr14	(PY03189)	Pychr14	PY03189	hypothetical protein					1
PF08_0099	PKH_142860	Pv123275	Pbchr14	PB000715.03.0	Pcchr14	(PB000715.03.0 + PY01656)	Pychr14	PY01656	hypothetical protein, conserved					1
PF08_0121	PKH_011380	Pv093520	Pbchr12	PB000654.02.0	Pcchr12	(PB000654.02.0 + PY00382)	Pychr12	PY00382	peptidyl-prolyl cis-trans isomerase precursor					1
PF08_0122	PKH_011390	Pv093525	Pbchr12	(PY00383 & PY05524 (exon1))	Pcchr12	PC107744.00.0 & PC000312.04.0 & PC107742.00.0	Pychr12	PY00383 & PY05524 (exon1)	hypothetical protein					1
PF08_0136	-	-	Pbchr12	PB106943.00.0 & PB106943.00.0	Pcchr12	(PB106943.00.0 & PB106943.00.0)	Pychr12	(PB106943.00.0 & PB106943.00.0)	hypothetical protein					1
PF10_0033	PKH_080160	Pv094345	Pbchr12	(PY02919)	Pcchr12	(PY02919)	Pychr12	PY02919	hypothetical protein					1
PF10_0035	PKH_080190	Pv094360	Pbchr12	PB000193.01.0	Pcchr12	(PB000193.01.0 + PY00940)	Pychr12	PY00940	hypothetical protein					1
PF10_0042	PKH_080260	Pv094395	Pbchr12	PB000361.03.0	Pcchr12	PC001089.02.0	Pychr12	(PC001089.02.0)	hypothetical protein					1
PF10_0065	PKH_080520	Pv094520	Pbchr12	PB000470.02.0	Pcchr12	PC301244.00.0	Pychr12	(PB000470.02.0)	hypothetical protein					1
PF10_0095	PKH_080920	Pv094705	Pbchr12	PB000647.03.0	Pcchr12	(PY02531)	Pychr12	PY02531	hypothetical protein					1
PF10_0098	PKH_080960	Pv094725	Pbchr12	PB000012.01.0	Pcchr12	(PB000012.01.0 + PY04010)	Pychr12	PY04010	hypothetical protein					1
PF10_0100	PKH_080980	Pv094735	Pbchr12	(PC000364.03.0 + PY06182)	Pcchr12	PC000364.03.0	Pychr12	PY06182	hypothetical protein					1
PF10_0103	PKH_081010	Pv094750	Pbchr12	PB001076.01.0	Pcchr12	(PB001076.01.0 + PY02091)	Pychr12	PY02091	eukaryotic translation initiation factor 2, beta, putative					1
PF10_0106	PKH_081040	Pv094765	Pbchr12	(PY02088)	Pcchr12	PC000095.00.0	Pychr12	PY02088	hypothetical protein					1
PF10_0107	PKH_081050	Pv094770	Pbchr12	PB301233.00.0	Pcchr12	(PB301233.00.0 + PY02086)	Pychr12	PY02086	hypothetical protein					1
PF10_0108	PKH_081060	Pv094775	Pbchr12	PB000114.00.0	Pcchr12	(PY02715)	Pychr12	PY02715	hypothetical protein					1
PF10_0118	PKH_081160	Pv094825	Pbchr12	PB000672.00.0	Pcchr12	(PB000672.00.0 + PY03641)	Pychr12	PY03641	hypothetical protein					1
PF10_0119	PKH_081170	Pv094830	Pbchr12	(PY03476)	Pcchr12	PC001202.02.0	Pychr12	PY03476	hypothetical protein					1
PF10_0121	PKH_081190	Pv094840	Pbchr12	PB001303.00.0	Pcchr12	PC001328.02.0	Pychr12	(PB001303.00.0)	hypoxanthine phosphoribosyltransferase					1
PF10_0141	PKH_081440	Pv094935	Pbchr12	PB001067.02.0	Pcchr12	(PB001067.02.0 + PY05139)	Pychr12	PY05139	cdk7, putative					1
PF10_0157	PKH_081630	Pv095025	Pbchr12	(PY01540)	Pcchr12	PC101811.00.0	Pychr12	PY01540	hypothetical protein					1
PF10_0170	PKH_060160	Pv001745	Pbchr5	(PY02639)	Pcchr5	PC000204.05.0	Pychr5	PY02639	hypothetical protein					1
PF10_0172	PKH_060180	-	Pbchr5	(PY02641)	Pcchr5	(PY02641)	Pychr5	PY02641	hypothetical protein					1
PF10_0207	PKH_060540	Pv001930	Pbchr5	PB000228.02.0	Pcchr5	PC000381.00.0	Pychr5	(PB000228.02.0)	hypothetical protein					1
PF10_0253	PKH_061000	Pv111425	Pbchr5	PB000356.01.0	Pcchr5	(PB000356.01.0 + PY03822)	Pychr5	PY03822	hypothetical protein					1
PF10_0255	PKH_061030	-	Pbchr5	PB000066.00.1	Pcchr5	(PB000066.00.1 + PY03820)	Pychr5	PY03820	hypothetical protein					1
PF10_0260	PKH_061080	Pv111395	Pbchr5	PB000688.02.0	Pcchr5	(PB000688.02.0)	Pychr5	(PB000688.02.0)	hypothetical protein					1
PF10_0308	PKH_061570	Pv111155	Pbchr5	PB000440.01.0	Pcchr5	(PB000440.01.0 + PY05983)	Pychr5	PY05983	hypothetical protein					1
PF10_0315	PKH_061670	Pv111110	Pbchr5	PB000353.01.0	Pcchr5	PC000591.00.0	Pychr5	(PB000353.01.0)	hypothetical protein					1
PF10_0359	PKH_062090	Pv110925	Pbchr5	PB001110.00.0	Pcchr5	(PY01011)	Pychr5	PY01011	hypothetical protein					1
PF10_0370	PKH_062200	Pv110870	Pbchr5	PB000485.00.0	Pcchr5	(PB000485.00.0 + PY04075)	Pychr5	PY04075	hypothetical protein					1
PF10_0371	PKH_062210	Pv110865	Pbchr5	PB000878.01.0	Pcchr5	(PB000878.01.0)	Pychr5	PY03525	hypothetical protein					1
PF11_0043	PKH_090030	Pv090845	Pbchr9	PB000918.01.0	Pcchr9	(PB000918.01.0 + PY06972)	Pychr9	PY06972	60S acidic ribosomal protein p1, putative					1
PF11_0045	PKH_090050	Pv090855	Pbchr9	PB000621.01.0	Pcchr9	PC000340.02.0	Pychr9	(PB000621.01.0 + PC000340.02.0)	hypothetical protein					1
PF11_0062	PKH_090230	Pv090935	Pbchr9	PB300781.00.0	Pcchr9	PC302253.00.0	Pychr9	(PB300781.00.0)	histone H2B					1
PF11_0090	PKH_090500	Pv091060	Pbchr9	(PY07549)	Pcchr9	PC300579.00.0	Pychr9	PY07549	hypothetical protein					1
PF11_0096	PKH_090560	Pv091095	Pbchr9	PB001001.01.0	Pcchr9	(PB001001.01.0 + PY05048)	Pychr9	PY05048	casein kinase II, alpha subunit, putative					1
PF11_0106	PKH_090660	Pv091145	Pbchr9	PB000275.02.0	Pcchr9	(PB000275.02.0 + PY06787)	Pychr9	PY06787	60S Ribosomal protein L36, putative					1
PF11_0110	PKH_090760	-	Pbchr9	PB405942.00.0	Pcchr9	(PY03703)	Pychr9	PY03703	hypothetical protein					1
PF11_0119	PKH_090860	Pv091215	Pbchr9	PB000991.03.0	Pcchr9	(PY02704)	Pychr9	PY02704	hypothetical protein					1
PF11_0130	PKH_090970	Pv091270	Pbchr9	(PY04594)	Pcchr9	(PY04594)	Pychr9	PY04594	hypothetical protein					1
PF11_0134	-	Pv091290	Pbchr9	PB001144.01.0	Pcchr9	(PB001144.01.0 + PY05482)	Pychr9	PY05482	hypothetical protein					1
PF11_0152	PKH_091140	Pv091355	Pbchr9	(PY00726)	Pcchr9	(PY00726)	Pychr9	PY00726	hypothetical protein					1
PF11_0159	PKH_091210	Pv091390	Pbchr9	PB000984.00.0	Pcchr9	(PB000984.00.0)	Pychr9	(PB000984.00.0)	hypothetical protein					1
PF11_0185	PKH_091530	Pv091530	Pbchr9	(PC000723.03.0 + PY05215)	Pcchr9	PC000723.03.0	Pychr9	PY05215	hypothetical protein					1
PF11_0193	-	-	Pbchr9	(PY00910)	Pcchr9	PC104903.00.0	Pychr9	PY00910	hypothetical protein					1
PF11_0195	PKH_091620	Pv091575	Pbchr9	PB000134.01.0	Pcchr9	PC000119.02.0	Pychr9	(PB000134.01.0 + PC000119.02.0)	hypothetical protein					1
PF11_0199	PKH_091660	Pv091595	Pbchr9	(PY04676)	Pcchr9	PC000855.02.0	Pychr9	PY04676	hypothetical protein					1
PF11_0207	PKH_091740	Pv091635	Pbchr9	PB000140.01.0	Pcchr9	PC000291.00.0	Pychr9	(PB000140.01.0)	hypothetical protein					1
PF11_0209	PKH_091760	Pv091645	Pbchr9	(PY00888)	Pcchr9	(PY00888)	Pychr9	PY00888	hypothetical protein					1
PF11_0218	PKH_091850	Pv091675	Pbchr9	PB000157.00.0	Pcchr9	PC000688.00.0	Pychr9	(PB000157.00.0)	hypothetical protein					1
PF11_0224	PKH_091900	Pv091700	Pbchr9	(PY04421)	Pcchr9	(PY04421)	Pychr9	PY04421	circumsporozoite-related antigen					1
PF11_0225	PKH_091910	Pv091705	Pbchr9	PB000693.01.0	Pcchr9	(PB000693.01.0 + PY06050)	Pychr9	PY06050	PfGCN20					1
PF11_0230	PKH_091960	Pv091730	Pbchr9	PB000252.03.0	Pcchr9	(PB000252.03.0)	Pychr9	(PB000252.03.0)	hypothetical protein					1
PF11_0232	PKH_091980	Pv091740	Pbchr9	PB000262.00.0	Pcchr9	PC301868.00.0	Pychr9	(PB000262.00.0)	hypothetical protein					1
PF11_0236	-	-	Pbchr9	PB000025.00.0	Pcchr9	(PY03228)	Pychr9	PY03228	hypothetical protein					1
PF11_0241	PKH_092050	Pv091765	Pbchr9	PB000932.02.0	Pcchr9	PC000604.04.0	Pychr9	(PB000932.02.0)	hypothetical protein					1
PF11_0244	PKH_092080	Pv091780	Pbchr9	PB000994.01.0	Pcchr9	PC000047.05.0	Pychr9	(PC000047.05.0)	hypothetical protein					1
PF11_0255	PKH_092190	Pv091835	Pbchr9	PB000295.00.0	Pcchr9	PC000207.04.0	Pychr9	(PB000295.00.0)	hypothetical protein					1
PF11_0281	PKH_092470	Pv091965	Pbchr9	PB000833.03.0	Pcchr9	PC000167.02.0	Pychr9	(PB000833.03.0)	hypothetical protein					1
PF11_0296	PKH_092640	Pv092045	Pbchr9	PB000971.03.0	Pcchr9	PC000402.00.0	Pychr9	(PB000971.03.0)	hypothetical protein					1
PF11_0300	PKH_092670	Pv092060	Pbchr9	PB000516.00.0	Pcchr9	(PB000516.00.0)	Pychr9	(PB000516.00.0)	hypothetical protein					1
PF11_0309	PKH_092750	Pv092100	Pbchr9	PB000732.00.0	Pcchr9	(PB000732.00.0 + PY05171)	Pychr9	PY05171	hypothetical protein					1
PF11_0325	PKH_092910	Pv092180	Pbchr9	PB000034.01.0	Pcchr9	(PB000034.01.0)	Pychr9	(PB000034.01.0)	hypothetical protein					1
PF11_0332	PKH_093010	Pv092220	Pbchr9	(PY07197)	Pcchr9	PC000261.01.0	Pychr9	PY07197	hypothetical protein					1
PF11_0334	-	-	Pbchr9	(PC000335.00.0)	Pcchr9	PC000335.00.0	Pychr9	PY05954	hypothetical protein					1
PF11_0337	PKH_093050	Pv092240	Pbchr9	PB300861.00.0	Pcchr9	(PY05952)	Pychr9	PY05952	50S ribosomal protein L2, putative					1
PF11_0338	PKH_093060	Pv092245	Pbchr9	PB300862.00.0	Pcchr9	(PY05950)	Pychr9	PY05950	Aquaglyceroporin					1
PF11_0343	PKH_093100	Pv092270	Pbchr9	PB000822.01.0	Pcchr9	(PB000822.01.0)	Pychr9	(PB000822.01.0)	hypothetical protein, conserved					1
PF11_0356	PKH_093240	Pv092335	Pbchr9	PB000426.02.0	Pcchr7-9	PC000460.01.0	Pychr9	(PB000426.02.0 + PC000460.01.0)	hypothetical protein					1
PF11_0360	PKH_093280	Pv092355	Pbchr9	PB000427.02.0	Pcchr7-9	(PB000427.02.0 + PY00472)	Pychr9	PY00472	hypothetical protein					1
PF11_0370	PKH_093380	Pv092410	Pbchr9	PB001092.02.0	Pcchr7	PC000427.01.0	Pychr9	(PB001092.02.0)	hypothetical protein					1
PF11_0387	-	-	Pbchr9	(PC000614.02.0)	Pcchr7	PC000614.02.0	Pychr9	(PC000614.02.0)	hypothetical protein					1
PF11_0388	PKH_093540	Pv092495	Pbchr9	PB000421.01.0	Pcchr7	PC000613.02.0	Pychr9	(PB000421.01.0)	hypothetical protein					1
PF11_0390	-	-	Pbchr9	PB300319.00.0	Pcchr7	(PY05022)	Pychr9	PY05022	reticulocyte binding protein, putative					1
PF11_0398	PKH_093650	Pv092550	Pbchr9	PB000269.00.0	Pcchr7	PC000208.05.0	Pychr9	(PB000269.00.0)	hypothetical protein					1
PF11_0406	PKH_093710	Pv092580	Pbchr9	(PY02069)	Pcchr7	(PY02069)	Pychr9	PY02069	hypothetical protein					1
PF11_0412	PKH_093750	Pv092600	Pbchr9	PB000656.03.0	Pcchr7	PC301156.00.0	Pychr9	(PB000656.03.0)	Vacuolar ATP synthase subunit F, putative					1
PF11_0417	PKH_093800	Pv092625	Pbchr9	(PY04791-PY04790)	Pcchr7	(PY04791-PY04790)	Pychr9	PY04791-PY04790	hypothetical protein					1
PF11_0428	PKH_093910	Pv092690	Pbchr9	(PY03414)	Pcchr7	PC000657.02.0	Pychr9	PY03414	hypothetical protein, conserved					1
PF11_0436	PKH_093980	Pv092725	Pbchr9	PB000335.03.0	Pcchr7	(PB000335.03.0)	Pychr9	(PB000335.03.0)	hypothetical protein					1
PF11_0454	PKH_094150	Pv092805	Pbchr9	PB000999.00.0	Pcchr7	PC000108.02.0	Pychr9	(PB000999.00.0)	Ribosomal protein, 40S subunit, putative					1
PF11_0455	PKH_094170	Pv092815	Pbchr9	(PY06955)	Pcchr7	(PY06955)	Pychr9	PY06955	hypothetical protein					1
PF11_0457	PKH_094200	Pv092830	Pbchr9	PB000664.03.0	Pcchr7	PC000199.02.0	Pychr9	(PB000664.03.0 + PC000199.02.0)	hypothetical protein					1
PF11_0462	PKH_094260	Pv092855	Pbchr9	(PY00720)	Pcchr7	(PY00720)	Pychr9	PY00720	hypothetical protein					1
PF11_0465	PKH_094300	Pv092875	Pbchr9	PB000159.03.0	Pcchr7	PC001110.02.0	Pychr9	(PB000159.03.0)	dynamin-like protein					1
PF11_0470	-	-	Pbchr9	(PY02596-PY02597)	Pcchr7	(PY02596-PY02597)	Pychr9	PY02596-PY02597	hypothetical protein					1
PF11_0477	PKH_094400	Pv092925	Pbchr9	(PY05259)	Pcchr7	PC001178.02.0	Pychr9	PY05259	CCAAT-box DNA binding protein subunit B					1
PF11_0479	PKH_094420	Pv092935	Pbchr9	PB000656.02.0	Pcchr7	PC301222.00.0	Pychr9	(PC301222.00.0)	hypothetical protein					1
PF11_0484	PKH_094480	Pv092965	Pbchr9	PB000802.02.0	Pcchr7	PC300068.00.0	Pychr9	(PB000802.02.0 + PC300068.00.0)	hypothetical protein					1
PF11_0488	PKH_094520	Pv092985	Pbchr9	PB000797.02.0	Pcchr7	PC000272.02.0	Pychr9	(PB000797.02.0 + PC000272.02.0)	hypothetical protein					1
PF13_0023	PKH_140340	Pv122080	Pbchr14	PB000758.01.0	Pcchr14	PC000833.03.0	Pychr14	(PB000758.01.0 + PC000833.03.0)	DNA-directed RNA polymerase 2, putative					1
PF13_0026	PKH_140370	Pv122095	Pbchr14	PB000974.00.0	Pcchr14	(PB000974.00.0 + PY02188)	Pychr14	PY02188	hypothetical protein					1
PF13_0033	PKH_140490	Pv122155	Pbchr14	(PC000237.01.0 + PY02590)	Pcchr14	PC000237.01.0	Pychr14	PY02590	26S proteasome regulatory subunit, putative					1
PF13_0037	PKH_140620	Pv122200	Pbchr14	PB000880.02.0	Pcchr14	(PB000880.02.0 + PY00037)	Pychr14	PY00037	DEAD box helicase, putative					1
PF13_0039	PKH_140640	-	Pbchr14	(PY00034)	Pcchr14	(PY00034)	Pychr14	PY00034	hypothetical protein					1
PF13_0054	PKH_140870	Pv122320	Pbchr14	PB000940.03.0	Pcchr14	(PB000940.03.0 + PY03108)	Pychr14	PY03108	hypothetical protein					1
PF13_0067	PKH_141130	Pv122440	Pbchr14	PB000199.03.0	Pcchr14	PC000047.01.0	Pychr14	(PB000199.03.0)	hypothetical protein					1
PF13_0072	PKH_141190	Pv122465	Pbchr14	PB000679.00.0	Pcchr14	PC106856.00.0	Pychr14	(PB000679.00.0)	hypothetical protein					1
PF13_0079	PKH_141270	Pv122500	Pbchr14	PB000440.02.0	Pcchr14	(PY02835)	Pychr14	PY02835	hypothetical protein					1
PF13_0089	PKH_141540	Pv122630	Pbchr14	PB000565.02.0	Pcchr14	PC000066.03.0	Pychr14	(PB000565.02.0 + PC000066.03.0)	hypothetical protein					1
PF13_0090	PKH_141550	Pv122635	Pbchr14	PB000767.00.0	Pcchr14	(PB000767.00.0)	Pychr14	PY03241	ADP-ribosylation factor, putative					1
PF13_0098	PKH_141650	Pv122685	Pbchr14	PB001375.02.0	Pcchr14	(PB001375.02.0 + PY00193)	Pychr14	PY00193	hypothetical protein					1
PF13_0104	PKH_141820	Pv122765	Pbchr14	(PY03274)	Pcchr14	(PY03274)	Pychr14	PY03274	hypothetical protein					1
PF13_0117	PKH_141920	Pv122820	Pbchr14	(PY03871)	Pcchr14	(PY03871)	Pychr14	PY03871	hypothetical protein, conserved					1
PF13_0121	PKH_141980	Pv122850	Pbchr14	PB000860.02.0	Pcchr14	PC000907.01.0	Pychr14	(PB000860.02.0 + PC000907.01.0)	dihydrolipoamide succinyltransferase, putative					1
PF13_0125	PKH_123120	Pv116775	Pbchr13	PB000367.00.0	Pcchr13	PC000036.00.0	Pychr13	(PB000367.00.0 + PC000036.00.0)	hypothetical protein					1
PF13_0137	PKH_122910	Pv116670	Pbchr13	PB000665.00.0	Pcchr13	PC001093.02.0	Pychr13	(PB000665.00.0)	hypothetical protein					1
PF13_0138	PKH_122870	-	Pbchr13	(PY02716)	Pcchr13	PC000431.01.0	Pychr13	PY02716	hypothetical protein, conserved					1
PF13_0155	PKH_122480	Pv082360	Pbchr13	PB001453.02.0	Pcchr13	PC301179.00.0	Pychr13	(PB001453.02.0)	hypothetical protein					1
PF13_0158	PKH_122520	Pv116495	Pbchr13	PB000277.00.0	Pcchr13	(PB000277.00.0 + PY06727)	Pychr13	PY06727	hypothetical protein					1
PF13_0165	PKH_122190	Pv082480	Pbchr13	(PY02209)	Pcchr13	(PY02209)	Pychr13	PY02209	hypothetical protein					1
PF13_0166	PKH_122180	Pv082485	Pbchr13	(PY02207)	Pcchr13	(PY02207)	Pychr13	PY02207	protein kinase, putative					1
PF13_0167	PKH_122160	Pv082495	Pbchr13	(PY00481)	Pcchr13	(PY00481)	Pychr13	PY00481	hypothetical protein					1
PF13_0170	PKH_122110	Pv082520	Pbchr13	(PY02178)	Pcchr13	(PY02178)	Pychr13	PY02178	glutaminyl-tRNA synthetase, putative					1
PF13_0171	PKH_122100	Pv082525	Pbchr13	(PY07409)	Pcchr13	(PY07409)	Pychr13	PY07409	60S ribosomal protein L23, putative					1
PF13_0172	PKH_122080	Pv082535	Pbchr13	(PY02568)	Pcchr13	(PY02568)	Pychr13	PY02568	hypothetical protein					1
PF13_0173	PKH_122070	Pv082540	Pbchr13	(PY02567)	Pcchr13	(PY02567)	Pychr13	PY02567	hypothetical protein					1
PF13_0175	PKH_122040	Pv082555	Pbchr13	(PY05726)	Pcchr13	(PY05726)	Pychr13	PY05726	hypothetical protein, conserved					1
PF13_0176	PKH_122030	Pv082560	Pbchr13	(PY05725)	Pcchr13	(PY05725)	Pychr13	PY05725	apurinic/apyrimidinic endonuclease Apn1					1
PF13_0177	PKH_122020	Pv082565	Pbchr13	(PY05724)	Pcchr13	(PY05724)	Pychr13	PY05724	ATP-dependent RNA helicase, putative					1
PF13_0178	PKH_122010	Pv082570	Pbchr13	(PY01848)	Pcchr13	(PY01848)	Pychr13	PY01848	translation initiation factor 6, putative					1
PF13_0179	PKH_122000	Pv082575	Pbchr13	(PY01849)	Pcchr13	(PY01849)	Pychr13	PY01849	isoleucine--tRNA ligase, putative					1
PF13_0180	PKH_121990	Pv082580	Pbchr13	(PY01850)	Pcchr13	(PY01850)	Pychr13	PY01850	chaperonin, putative					1
PF13_0189	PKH_121880	Pv082635	Pbchr13	PB000161.02.0	Pcchr13	PC302461.00.0	Pychr13	(PB000161.02.0)	hypothetical protein					1
PF13_0202	PKH_121750	-	Pbchr13	(PY01507)	Pcchr13	(PY01507)	Pychr13	PY01507	hypothetical protein					1
PF13_0210	PKH_121620	Pv082810	Pbchr13	PB000357.02.0	Pcchr13	PC000956.01.0	Pychr13	(PB000357.02.0 + PC000956.01.0)	hypothetical protein					1
PF13_0211	PKH_121600	Pv082820	Pbchr13	(PY02109)	Pcchr13	PC001360.02.0	Pychr13	PY02109	calcium-dependent protein kinase					1
PF13_0217	PKH_121430	Pv082910	Pbchr13	PB300284.00.0	Pcchr13	(PB300284.00.0)	Pychr13	(PB300284.00.0)	hypothetical protein					1
PF13_0218	PKH_121420	Pv082915	Pbchr13	PB000651.03.0	Pcchr13	PC000139.05.0	Pychr13	(PB000651.03.0)	ABC transporter, putative					1
PF13_0221	PKH_121370	Pv082940	Pbchr13	(PY04558)	Pcchr13	PC000264.02.0	Pychr13	PY04558	hypothetical protein					1
PF13_0228	PKH_121250	Pv083000	Pbchr13	PB000942.03.0	Pcchr13	PC000692.04.0	Pychr13	(PB000942.03.0)	40S ribosomal subunit protein S6, putative					1
PF13_0230	PKH_121230	Pv083010	Pbchr13	PB000438.02.0	Pcchr13	PC301424.00.0	Pychr13	(PB000438.02.0 + PC301424.00.0)	hypothetical protein					1
PF13_0249	PKH_120700	Pv083245	Pbchr13	PB000150.00.0	Pcchr13	PC000734.03.0	Pychr13	(PC000734.03.0)	hypothetical protein					1
PF13_0256	PKH_120500	Pv083340	Pbchr13	PB300425.00.0	Pcchr13	(PB300425.00.0 + PY02889)	Pychr13	PY02889	hypothetical protein					1
PF13_0263	PKH_120360	Pv083410	Pbchr13	(PY05605)	Pcchr13	PC000750.02.0	Pychr13	PY05605	hypothetical protein					1
PF13_0265	PKH_120340	Pv083420	Pbchr13	PB000345.03.0	Pcchr13	PC000748.02.0	Pychr13	(PB000345.03.0)	hypothetical protein					1
PF13_0266	PKH_120310	Pv083435	Pbchr13	(PY06978)	Pcchr13	PC000456.00.0	Pychr13	PY06978	hypothetical protein					1
PF13_0274	PKH_120110	Pv083535	Pbchr13	PB001638.02.0	Pcchr13	PC000569.01.0	Pychr13	(PB001638.02.0 + PC000569.01.0)	hypothetical protein, conserved					1
PF13_0280	PKH_111750	Pv114670	Pbchr11	PB001048.00.0	Pcchr11	PC000489.02.0	Pychr11	(PB001048.00.0)	ER lumen protein retaining receptor					1
PF13_0297	PKH_111510	Pv114775	Pbchr11	(PC000763.02.0)	Pcchr11	PC000763.02.0	Pychr11	(PC000763.02.0)	hypothetical protein, conserved					1
PF13_0319	PKH_111040	Pv114985	Pbchr11	(PY00950)	Pcchr11	(PY00950)	Pychr11	PY00950	hypothetical protein					1
PF13_0329	PKH_110870	Pv115060	Pbchr11	(PY06706)	Pcchr11	(PY06706)	Pychr11	PY06706	hypothetical protein					1
PF13_0330	PKH_110850	Pv115065	Pbchr11	PB000877.01.0	Pcchr11	PC000398.03.0	Pychr11	(PB000877.01.0 + PC000398.03.0)	ATP-dependent DNA helicase, putative					1
PF13_0334	PKH_110750	Pv115115	Pbchr11	PB000811.03.0	Pcchr11	(PB000811.03.0 + PY05803)	Pychr11	PY05803	polynucleotide kinase, putative					1
PF13_0347	PKH_110470	Pv115260	Pbchr11	(PY03338)	Pcchr11	(PY03338)	Pychr11	PY03338	hypothetical protein					1
PF13_0353	PKH_110300	Pv115335	Pbchr11	(PY03083)	Pcchr11	PC000358.03.0	Pychr11	PY03083	NADH-cytochrome b5 reductase, putative					1
PF13_0360	PKH_110140	Pv115415	Pbchr11	(PC000007.05.0)	Pcchr11	PC000007.05.0	Pychr11	(PC000007.05.0)	hypothetical protein					1
PF14_0021	PKH_134510	Pv086335	Pbchr10	PB001105.03.0	Pcchr10	(PB001105.03.0)	Pychr10	(PB001105.03.0)	hypothetical protein					1
PF14_0032	PKH_134340	Pv086265	Pbchr10	PB000021.02.0	Pcchr10	(PB000021.02.0 + PY05274)	Pychr10	PY05274	hypothetical protein					1
PF14_0054	PKH_134120	Pv086150	Pbchr10	(PY06983)	Pcchr10	PC000642.00.0	Pychr10	PY06983	hypothetical protein, conserved					1
PF14_0056	PKH_134100	Pv086140	Pbchr10	PB001563.02.0	Pcchr10	PC000409.00.0	Pychr10	(PB001563.02.0)	hypothetical protein					1
PF14_0062	PKH_134040	Pv086105	Pbchr10	PB000977.01.0	Pcchr10	PC000432.02.0	Pychr10	(PB000977.01.0)	hypothetical protein					1
PF14_0068	PKH_133980	Pv086075	Pbchr10	PB000893.01.0	Pcchr10	PC000051.00.0	Pychr10	(PB000893.01.0 + PC000051.00.0)	fibrillarin, putative					1
PF14_0069	PKH_133970	Pv086070	Pbchr10	(PY01070)	Pcchr10	PC000053.00.0	Pychr10	PY01070	hypothetical protein					1
PF14_0072	-	Pv086055	Pbchr10	(PY05265)	Pcchr10	(PY05265)	Pychr10	PY05265	hypothetical protein, conserved					1
PF14_0073	PKH_133940	Pv086050	Pbchr10	(PY05266-PY05267)	Pcchr10	(PY05266-PY05267)	Pychr10	PY05266-PY05267	hypothetical protein					1
PF14_0081	PKH_133900	Pv086025	Pbchr10	PB000359.00.0	Pcchr10	(PB000359.00.0 + PY06657)	Pychr10	PY06657	DNA repair helicase, putative					1
PF14_0085	PKH_133865	Pv086010	Pbchr10	PB000852.00.0	Pcchr10	(PB000852.00.0 + PY01375)	Pychr10	PY01375	hypothetical protein					1
PF14_0089	-	Pv085990	Pbchr10	(PY03352)	Pcchr10	(PY03352)	Pychr10	PY03352	hypothetical protein					1
PF14_0094	PKH_133820	Pv085975	Pbchr10	PB000902.03.0	Pcchr10	PC000246.03.0	Pychr10	(PB000902.03.0)	hypothetical protein					1
PF14_0106	PKH_133690	Pv085910	Pbchr10	PB000077.00.0	Pcchr10	(PB000077.00.0 + PY04030)	Pychr10	PY04030	hypothetical protein					1
PF14_0110	PKH_133640	Pv085890	Pbchr10	PB000753.00.0	Pcchr10	(PB000753.00.0 + PY00165)	Pychr10	PY00165	hypothetical protein					1
PF14_0133	PKH_133410	Pv085775	Pbchr10	PB000224.00.0	Pcchr10	PC000002.05.0	Pychr10	(PB000224.00.0)	ATP-dependent transporter, putative					1
PF14_0139	PKH_133310	Pv085745	Pbchr10	PB000548.02.0	Pcchr10	PC000162.04.0	Pychr10	(PB000548.02.0 + PC000162.04.0)	hypothetical protein					1
PF14_0142	PKH_133280	Pv085730	Pbchr10	PB000102.01.0	Pcchr10	(PB000102.01.0 + PY07156)	Pychr10	PY07156	serine/threonine protein phosphatase, putative					1
PF14_0143	PKH_133270	Pv085725	Pbchr10	PB001658.02.0	Pcchr10	PC001012.02.0	Pychr10	(PB001658.02.0)	hypothetical protein					1
PF14_0145	PKH_133250	Pv085715	Pbchr10	PB000468.01.0	Pcchr10	PC000088.01.0	Pychr10	(PC000088.01.0)	hypothetical protein					1
PF14_0160	PKH_133100	Pv085640	Pbchr10	PB000564.02.0	Pcchr10	PC000375.02.0	Pychr10	(PB000564.02.0 + PC000375.02.0)	hypothetical protein					1
PF14_0170	-	Pv085590	Pbchr10	PB000517.00.0	Pcchr10	PC302651.00.0	Pychr10	(PB000517.00.0 + PC302651.00.0)	hypothetical protein					1
PF14_0171	PKH_133050	Pv085585	Pbchr10	PB300976.00.0	Pcchr10	(PB300976.00.0 + PY03056)	Pychr10	PY03056	hypothetical protein					1
PF14_0185	PKH_132990	Pv085525	Pbchr10	PB001045.03.0	Pcchr10	PC000921.02.0	Pychr10	(PB001045.03.0 + PC000921.02.0)	ATP-dependent RNA helicase, putative					1
PF14_0188	PKH_132960	Pv085510	Pbchr10	(PY05087)	Pcchr10	PC000112.04.0	Pychr10	PY05087	hypothetical protein					1
PF14_0190	PKH_132940	Pv085500	Pbchr10	(PY01208)	Pcchr10	PC001000.02.0	Pychr10	PY01208	hypothetical protein					1
PF14_0204	PKH_132790	Pv085425	Pbchr10	PB000263.03.0	Pcchr10	PC000465.02.0	Pychr10	(PB000263.03.0 + PC000465.02.0)	hypothetical protein					1
PF14_0219	-	-	Pbchr10	(PY00020 (part))	Pcchr10	(PY00020 (part))	Pychr10	PY00020 (part)	hypothetical protein					1
PF14_0234	PKH_132480	Pv085255	Pbchr10	PB000432.03.0	Pcchr10	PC000158.04.0	Pychr10	(PB000432.03.0 + PC000158.04.0)	DNA-directed DNA polymerase, putative					1
PF14_0237	PKH_132460	Pv085240	Pbchr10	PB001004.03.0	Pcchr10	PC000043.02.0	Pychr10	(PB001004.03.0 + PC000043.02.0)	hypothetical protein					1
PF14_0240	PKH_132430	Pv085225	Pbchr10	PB001001.03.0	Pcchr10	(PB001001.03.0 + PY05142)	Pychr10	PY05142	ribosomal protein L21e, putative					1
PF14_0245	PKH_132380	-	Pbchr10	PB000139.02.0	Pcchr10	PC000013.02.0	Pychr10	(PB000139.02.0)	hypothetical protein					1
PF14_0250	PKH_132330	Pv085180	Pbchr10	PB000864.01.0	Pcchr10	PC300698.00.0	Pychr10	(PB000864.01.0)	hypothetical protein					1
PF14_0251	PKH_132320	Pv085175	Pbchr10	(PY07136)	Pcchr10	(PY07136)	Pychr10	PY07136	hypothetical protein					1
PF14_0260	PKH_132230	Pv085130	Pbchr10	PB301387.00.0	Pcchr10	(PB301387.00.0 + PY05760)	Pychr10	PY05760	hypothetical protein					1
PF14_0272	PKH_132100	Pv085075	Pbchr10	PB000018.03.0	Pcchr10	PC000688.04.0	Pychr10	(PB000018.03.0 + PC000688.04.0)	hypothetical protein					1
PF14_0273	PKH_132090	Pv085070	Pbchr10	PB001655.02.0	Pcchr10	PC000686.04.0	Pychr10	(PB001655.02.0)	hypothetical protein					1
PF14_0290	PKH_131920	Pv084985	Pbchr10	PB000717.01.0	Pcchr10	PC000343.00.0	Pychr10	(PB000717.01.0)	hypothetical protein					1
PF14_0318	PKH_131560	Pv084845	Pbchr10	PB000076.02.0	Pcchr10	PC302404.00.0	Pychr10	(PB000076.02.0)	hypothetical protein					1
PF14_0319	PKH_131550	Pv084840	Pbchr10	PB301174.00.0	Pcchr10	PC000725.01.0	Pychr10	(PC000725.01.0)	hypothetical protein					1
PF14_0336	PKH_131380	Pv084760	Pbchr10	(PY05583)	Pcchr10	(PY05583)	Pychr10	PY05583	hypothetical protein					1
PF14_0340	PKH_131340	Pv084740	Pbchr10	(PY00617)	Pcchr10	(PY00617)	Pychr10	PY00617	hypothetical protein					1
PF14_0343	PKH_131310	Pv084725	Pbchr10	(PY00620)	Pcchr10	(PY00620)	Pychr10	PY00620	hypothetical protein					1
PF14_0349	PKH_131250	Pv084695	Pbchr6	PB000566.01.0	Pcchr6	PC000777.04.0	Pychr6	(PB000566.01.0)	histidine triad protein, putative					1
PF14_0351	PKH_131220	-	Pbchr6	PB001268.00.0	Pcchr6	PC302463.00.0	Pychr6	(PB001268.00.0 + PC302463.00.0)	hypothetical protein					1
PF14_0353	PKH_131200	Pv084680	Pbchr6	(PY04927)	Pcchr6	PC000456.03.0	Pychr6	PY04927	hypothetical protein					1
PF14_0366	PKH_126770	Pv118560	Pbchr13	PB000487.03.0	Pcchr13	PC000540.00.0	Pychr13	(PB000487.03.0 + PC000540.00.0)	small subunit DNA primase					1
PF14_0377	PKH_126650	Pv118500	Pbchr13	PB001163.00.0	Pcchr13	(PB001163.00.0 + PY06882)	Pychr13	PY06882	vesicle-associated membrane protein, putative					1
PF14_0385	PKH_126570	Pv118460	Pbchr13	PB000139.00.0	Pcchr13	(PB000139.00.0)	Pychr13	PY02582	hypothetical protein					1
PF14_0389	PKH_126530	Pv118440	Pbchr13	PB000736.00.0	Pcchr13	PC000165.05.0	Pychr13	(PB000736.00.0 + PC000165.05.0)	hypothetical protein					1
PF14_0390	PKH_126520	Pv118435	Pbchr13	(PY05640)	Pcchr13	(PY05640)	Pychr13	PY05640	hypothetical protein					1
PF14_0391	PKH_126510	Pv118430	Pbchr13	PB001103.02.0	Pcchr13	PC000766.01.0	Pychr13	(PB001103.02.0 + PC000766.01.0)	ribosomal protein L1, putative					1
PF14_0392	PKH_126500	Pv118425	Pbchr13	PB001104.02.0	Pcchr13	PC000765.01.0	Pychr13	(PB001104.02.0 + PC000765.01.0)	Ser/Thr protein kinase, putative					1
PF14_0397	PKH_126450	Pv118400	Pbchr13	PB000214.03.0	Pcchr13	PC302474.00.0	Pychr13	(PB000214.03.0)	hypothetical protein, conserved					1
PF14_0399	PKH_126430	Pv118390	Pbchr13	PB001029.00.0	Pcchr13	(PB001029.00.0 + PY00881)	Pychr13	PY00881	ADP-ribosylation-like factor, putative					1
PF14_0403	PKH_126380	Pv118365	Pbchr13	PB000231.02.0	Pcchr13	(PB000231.02.0 + PY02453)	Pychr13	PY02453	protein prenyltransferase alpha subunit, putative					1
PF14_0404	PKH_126370	Pv118360	Pbchr13	PB000385.03.0	Pcchr13	(PY04986)	Pychr13	PY04986	hypothetical protein					1
PF14_0405	PKH_126360	Pv118355	Pbchr13	(PY05024)	Pcchr13	(PY05024)	Pychr13	PY05024	hypothetical protein					1
PF14_0420	PKH_126210	Pv118285	Pbchr13	PB300889.00.0	Pcchr13	(PB300889.00.0 + PY01677)	Pychr13	PY01677	hypothetical protein					1
PF14_0429	PKH_126110	Pv118230	Pbchr13	PB000381.00.0	Pcchr13	PC000197.02.0	Pychr13	(PB000381.00.0 + PC000197.02.0)	RNA helicase, putative					1
PF14_0430	PKH_126100	Pv118225	Pbchr13	PB000410.02.0	Pcchr13	PC000195.02.0	Pychr13	(PB000410.02.0 + PC000195.02.0)	hypothetical protein					1
PF14_0431	PKH_126090	Pv118220	Pbchr13	PB000409.02.0	Pcchr13	PC000196.02.0	Pychr13	(PB000409.02.0 + PC000196.02.0)	serine/threonine kinase-1					1
PF14_0434	PKH_126060	Pv118200	Pbchr13	PB001121.01.0	Pcchr13	PC000349.02.0	Pychr13	(PB001121.01.0 + PC000349.02.0)	hypothetical protein					1
PF14_0435	PKH_126050	Pv118195	Pbchr13	PB000829.02.0	Pcchr13	PC000293.04.0	Pychr13	(PB000829.02.0)	hypothetical protein					1
PF14_0436	-	-	Pbchr13	PB000433.03.0	Pcchr13	(PB000433.03.0 + PY01902)	Pychr13	PY01902	helicase, truncated, putative					1
PF14_0441	PKH_126000	Pv118170	Pbchr13	PB000132.02.0	Pcchr13	(PY07062)	Pychr13	PY07062	pyruvate dehydrogenase E1 beta subunit, putative					1
PF14_0444	-	-	Pbchr13	PB000652.00.0	Pcchr13	PC000112.02.0	Pychr13	(PC000112.02.0)	hypothetical protein					1
PF14_0448	PKH_125940	Pv118145	Pbchr13	PB001359.02.0	Pcchr13	PC000201.02.0	Pychr13	(PB001359.02.0 + PC000201.02.0)	ribosomal protein S2, putative					1
PF14_0449	PKH_125930	Pv118140	Pbchr13	(PY06705)	Pcchr13	(PY06705)	Pychr13	PY06705	hypothetical protein					1
PF14_0452	PKH_125890	Pv118120	Pbchr13	PB000326.02.0	Pcchr13	PC000200.00.0	Pychr13	(PB000326.02.0)	hypothetical protein					1
PF14_0458	-	Pv118085	Pbchr13	PB000074.01.0	Pcchr13	PC001031.02.0	Pychr13	(PB000074.01.0 + PC001031.02.0)	hypothetical protein					1
PF14_0464	PKH_125770	Pv118060	Pbchr13	(PY05111)	Pcchr13	PC001160.02.0	Pychr13	PY05111	hypothetical protein					1
PF14_0465	PKH_125760	Pv118055	Pbchr13	PB300099.00.0	Pcchr13	(PY05110)	Pychr13	PY05110	hypothetical protein					1
PF14_0468	PKH_125720	Pv118035	Pbchr13	PB000928.00.0	Pcchr13	PC000671.00.0	Pychr13	(PB000928.00.0 + PC000671.00.0)	hypothetical protein					1
PF14_0471	PKH_125680	Pv118015	Pbchr13	PB000902.02.0	Pcchr13	PC000242.00.0	Pychr13	(PB000902.02.0)	hypothetical protein					1
PF14_0474	PKH_125650	Pv117995	Pbchr13	(PY07340)	Pcchr13	(PY07340)	Pychr13	PY07340	hypothetical protein					1
PF14_0485	PKH_125530	Pv117930	Pbchr13	PB000475.01.0	Pcchr13	(PY01992)	Pychr13	PY01992	hypothetical protein					1
PF14_0487	PKH_125510	Pv117920	Pbchr13	PB000801.00.0	Pcchr13	(PB000801.00.0 + PY05354)	Pychr13	PY05354	hypothetical protein					1
PF14_0488	PKH_125500	Pv117915	Pbchr13	PB000550.02.0	Pcchr13	(PB000550.02.0 + PY01627)	Pychr13	PY01627	hypothetical protein					1
PF14_0498	PKH_125400	Pv117865	Pbchr13	PB000620.00.0	Pcchr13	(PB000620.00.0 + PY06810)	Pychr13	PY06810	hypothetical protein					1
PF14_0499	PKH_125390	Pv117860	Pbchr13	PB000596.00.0	Pcchr13	(PB000596.00.0 + PY05178)	Pychr13	PY05178	hypothetical protein					1
PF14_0516	PKH_125220	Pv117765	Pbchr13	PB000239.02.0	Pcchr13	(PB000239.02.0)	Pychr13	(PB000239.02.0)	serine/threonine-protein kinase					1
PF14_0536	PKH_124980	Pv117650	Pbchr13	PB000326.00.0	Pcchr13	PC000000.04.0	Pychr13	(PC000000.04.0)	hypothetical protein					1
PF14_0537	PKH_124970	Pv117645	Pbchr13	PB000327.00.0	Pcchr13	PC300237.00.0	Pychr13	(PB000327.00.0)	hypothetical protein					1
PF14_0555	PKH_124790	Pv117555	Pbchr13	(PY00107)	Pcchr13	PC000527.01.0	Pychr13	PY00107	hypothetical protein					1
PF14_0559	PKH_124750	Pv117535	Pbchr13	PB000674.03.0	Pcchr13	(PB000674.03.0 + PY05450)	Pychr13	PY05450	hypothetical protein					1
PF14_0561	PKH_124730	Pv117525	Pbchr13	PB000473.01.0	Pcchr13	(PB000473.01.0 + PY04686)	Pychr13	PY04686	hypothetical protein					1
PF14_0563	PKH_124710	Pv117510	Pbchr13	PB000472.01.0	Pcchr13	PC000054.02.0	Pychr13	(PB000472.01.0)	DEAD-box RNA helicase, putative					1
PF14_0577	PKH_124550	Pv117430	Pbchr13	(PY01753 & PY01754)	Pcchr13	(PY01753 & PY01754)	Pychr13	PY01753 & PY01754	hypothetical protein					1
PF14_0583	PKH_124490	Pv117400	Pbchr13	PB000810.00.0	Pcchr13	(PB000810.00.0)	Pychr13	(PB000810.00.0)	hypothetical protein					1
PF14_0584	PKH_124480	Pv117395	Pbchr13	PB000754.01.0	Pcchr13	(PB000754.01.0 + PY04143)	Pychr13	PY04143	ribosomal protein S4, putative					1
PF14_0588	PKH_124420	Pv117365	Pbchr13	(PY00515)	Pcchr13	(PY00515)	Pychr13	PY00515	hypothetical protein					1
PF14_0600	PKH_124270	Pv117315	Pbchr13	(PC000217.05.0 + PY03282)	Pcchr13	PC000217.05.0	Pychr13	PY03282	hypothetical protein					1
PF14_0607	PKH_124170	Pv117270	Pbchr13	PB000015.03.0	Pcchr13	PC000384.01.0	Pychr13	(PC000384.01.0)	hypothetical protein					1
PF14_0610	PKH_124140	Pv117255	Pbchr13	(PY04485)	Pcchr13	PC300054.00.0	Pychr13	PY04485	hypothetical protein					1
PF14_0613	PKH_124110	Pv117240	Pbchr13	PB001604.02.0	Pcchr13	PC000708.03.0	Pychr13	(PB001604.02.0 + PC000708.03.0)	hypothetical protein					1
PF14_0617	PKH_124060	Pv117210	Pbchr13	PB001609.02.0	Pcchr13	PC000030.00.0	Pychr13	(PB001609.02.0 + PC000030.00.0)	hypothetical protein					1
PF14_0624	PKH_124000	Pv117185	Pbchr13	(PY02005)	Pcchr13	(PY02005)	Pychr13	PY02005	hypothetical protein					1
PF14_0634	PKH_123910	Pv117135	Pbchr13	(PY06249)	Pcchr13	PC000469.04.0	Pychr13	PY06249	hypothetical protein					1
PF14_0643	PKH_123800	Pv117090	Pbchr13	PB000131.00.0	Pcchr13	PC301306.00.0	Pychr13	(PB000131.00.0)	hypothetical protein, conserved					1
PF14_0650	PKH_123720	Pv117055	Pbchr13	PB000305.01.0	Pcchr13	(PY02060)	Pychr13	PY02060	hypothetical protein					1
PF14_0659	PKH_123630	Pv117010	Pbchr13	PB000694.00.0	Pcchr13	(PY03644)	Pychr13	PY03644	hypothetical protein					1
PF14_0661	PKH_123590	Pv117000	Pbchr13	PB300379.00.0	Pcchr13	(PB300379.00.0 + PY03646)	Pychr13	PY03646	hypothetical protein, conserved					1
PF14_0666	PKH_123540	Pv116975	Pbchr13	(PY01697)	Pcchr13	(PY01697)	Pychr13	PY01697	hypothetical protein					1
PF14_0668	PKH_123520	Pv116965	Pbchr13	PB000086.02.0	Pcchr13	PC000078.00.0	Pychr13	(PB000086.02.0)	hypothetical protein					1
PF14_0671	PKH_123490	Pv116950	Pbchr13	PB000062.02.0	Pcchr13	PC300793.00.0	Pychr13	(PB000062.02.0)	hypothetical protein					1
PF14_0676	PKH_123440	Pv116925	Pbchr13	PB000621.00.0	Pcchr13	(PB000621.00.0 + PY06665)	Pychr13	PY06665	20S proteasome beta 4 subunit, putative					1
PF14_0684	PKH_123370	-	Pbchr13	PB108045.00.0-PB108046.00.0	Pcchr13	(PB108045.00.0-PB108046.00.0)	Pychr13	(PB108045.00.0-PB108046.00.0)	hypothetical protein					1
PF14_0685	PKH_123360	Pv116890	Pbchr13	PB108044.00.0	Pcchr13	(PB108044.00.0)	Pychr13	(PB108044.00.0)	hypothetical protein					1
PF14_0686	PKH_123350	Pv116885	Pbchr13	PB000580.03.0	Pcchr13	PC000862.00.0	Pychr13	(PB000580.03.0)	hypothetical protein					1
PF14_0690	PKH_123310	Pv116870	Pbchr13	PB000660.03.0	Pcchr13	PC000537.01.0	Pychr13	(PB000660.03.0)	histone deactylase, putative					1
PF14_0691	PKH_123300	Pv116865	Pbchr13	PB000661.03.0	Pcchr13	PC000548.02.0	Pychr13	(PB000661.03.0)	hypothetical protein					1
PF14_0698	PKH_123230	Pv116835	Pbchr13	(PY04292)	Pcchr13	(PY04292)	Pychr13	PY04292	hypothetical protein					1
PF14_0699	PKH_123220	Pv116825	Pbchr13	PB000183.02.0	Pcchr13	PC000199.03.0	Pychr13	(PB000183.02.0)	hypothetical protein, conserved					1
PF14_0706	PKH_123160	Pv116795	Pbchr13	(PY05084)	Pcchr13	(PY05084)	Pychr13	PY05084	hypothetical protein					1
PF14_0707	PKH_123150	Pv116790	Pbchr13	PB000387.00.0	Pcchr13	PC000733.03.0	Pychr13	(PB000387.00.0 + PC000733.03.0)	hypothetical protein					1
PF14_0722	PKH_126950	Pv118648	Pbchr13	PB001174.01.0	Pcchr13	PC000328.01.0	Pychr13	(PB001174.01.0 + PC000328.01.0)	hypothetical protein					1
PF14_0775	PKH_132800	Pv085430	Pbchr10	(PY05718)	Pcchr10	PC000467.02.0	Pychr10	PY05718	hypothetical protein					1
PFA0260c	PKH_020810	Pv081500	Pbchr2	PB001039.01.0	Pcchr2	PC000215.05.0	Pychr2	(PB001039.01.0)	hypothetical protein					1
PFA0270c	PKH_020790	Pv081495	Pbchr2	PB001363.02.0	Pcchr2	(PB001363.02.0 +PY04768)	Pychr2	PY04768	hypothetical protein					1
PFA0335w	PKH_020640	Pv081430	Pbchr2	PB000519.01.0	Pcchr2	(PB000519.01.0 + PY01029)	Pychr2	PY01029	P. falciparum GTP binding protein RAB5					1
PFA0345w	PKH_020620	Pv081420	Pbchr2	PB001391.02.0	Pcchr2	PC000332.05.0	Pychr2	(PB001391.02.0)	centrin, putative					1
PFA0425c	PKH_020480	Pv081350	Pbchr2	(PY00632)	Pcchr2	PC000290.05.0	Pychr2	PY00632	hypothetical protein					1
PFA0430c	PKH_020470	Pv081345	Pbchr2	PB000915.00.0	Pcchr2	(PB000915.00.0 + PY04869)	Pychr2	PY04869	hypothetical protein					1
PFA0585w	-	Pv081200	Pbchr2	(PY01445)	Pcchr2	(PY01445)	Pychr2	PY01445	hypothetical protein					1
PFB0330c	PKH_041260	Pv003795	Pbchr3	PB000352.01.0	Pcchr3	(PY02062 & PY00294)	Pychr3	PY02062 & PY00294	cysteine protease, putative					1
PFB0345c	PKH_041230	Pv003810	Pbchr3	PB000108.03.0	Pcchr3	(PB000108.03.0 + PY00291)	Pychr3	PY00291	cysteine protease, putative					1
PFB0505c	PKH_040880	Pv002960	Pbchr3	PB000108.00.0	Pcchr3	PC001097.02.0	Pychr3	(PB000108.00.0 + PC001097.02.0)	beta-ketoacyl-acyl carrier protein synthase III precursor, putative					1
PFB0620w	PKH_040640	Pv002850	Pbchr3	PB001507.02.0	Pcchr3	(PY03935)	Pychr3	PY03935	hypothetical protein					1
PFB0725c	PKH_040410	Pv002745	Pbchr3	PB102042.00.0 & PB001189.00.0	Pcchr3	PC000454.04.0	Pychr3	(PB102042.00.0 & PB001189.00.0)	hypothetical protein					1
PFB0826c	PKH_040240	Pv002655	Pbchr3	PB001103.03.0	Pcchr3	(PB001103.03.0 + PY04711)	Pychr3	PY04711	hypothetical protein					1
PFC0090w	PKH_083800	Pv119235		(PY06010)		(PY06010)		PY06010	hypothetical protein, conserved					1
PFC0125w	PKH_083760	Pv119255	Pbchr4	PB300885.00.0 & PB000591.00.0	Pcchr4	(PB300885.00.0 & PB000591.00.0 + PY03961)	Pychr6	PY03961	ABC transporter, putative					1
PFC0360w	PKH_083160	Pv119540	Pbchr4	PB000835.01.0	Pcchr4	PC000094.03.0	Pychr6	(PB000835.01.0)	hypothetical protein, conserved					1
PFC0441c	PKH_082960	Pv119635	Pbchr4	(PC001356.02.0)	Pcchr4	PC001356.02.0	Pychr6	PY04581	hypothetical protein					1
PFC0525c	PKH_082750	Pv119725	Pbchr4	PB000288.00.0	Pcchr4	(PB000288.00.0 + PY01719)	Pychr6	PY01719	glycogen synthase kinase, putative					1
PFC0600w	PKH_082560	Pv119820	Pbchr4	(PC000010.05.0 + PY02285)	Pcchr4	PC000010.05.0	Pychr6	PY02285	hypothetical protein					1
PFC0615w	-	Pv095495	Pbchr4	PB000077.03.0	Pcchr4	(PB000077.03.0 + PY07280)	Pychr6	PY07280	hypothetical protein					1
PFC0635c	-	Pv095480	Pbchr4	PB000857.02.0	Pcchr4	(PB000857.02.0 + PY04859)	Pychr6	PY04859	translation initiation factor E4, putative					1
PFC0645w	-	Pv095470	Pbchr4	PB100427.00.0	Pcchr4	PC105981.00.0	Pychr4-6	(PC105981.00.0)	hypothetical protein					1
PFC0670c	-	Pv095460	Pbchr4	PB000496.00.0	Pcchr4	(PY05833)	Pychr4-6	PY05833	hypothetical protein					1
PFC0740c	PKH_082450	Pv095385	Pbchr8	(PY05143)	Pcchr8	PC000473.02.0	Pychr8	PY05143	binding protein, putative					1
PFC0770c	PKH_082390	Pv095355	Pbchr8	(PY02733)	Pcchr8	PC001291.02.0	Pychr8	PY02733	kinesin-related protein, putative					1
PFC0795w	PKH_082340	Pv095330	Pbchr8	PB108208.00.0	Pcchr8	(PY02651)	Pychr8	PY02651	hypothetical protein					1
PFC0895w	PKH_082080	Pv095225	Pbchr12	PB000070.00.0	Pcchr12	(PB000070.00.0 + PY00599)	Pychr12	PY00599	hypothetical protein					1
PFC1050w	PKH_081680	Pv095050	Pbchr12	PB000532.03.0	Pcchr12	(PY00358)	Pychr12	PY00358	hypothetical protein					1
PFD0150w	PKH_031190	Pv001090	Pbchr10	(PC000637.03.0 + PY02441)	Pcchr10	PC000637.03.0	Pychr10	PY02441	hypothetical protein					1
PFD0170c	PKH_031130	Pv001065	Pbchr10	PB001000.02.0	Pcchr10	(PY02446)	Pychr10	PY02446	hypothetical protein					1
PFD0175c	PKH_031120	-	Pbchr10	(PY02446-exon1)	Pcchr10	(PY02446-exon1)	Pychr10	PY02446-exon1	hypothetical protein					1
PFD0345c	PKH_030770	Pv000895	Pbchr10	PB000504.01.0	Pcchr10	(PB000504.01.0 + PY05694)	Pychr10	PY05694	hypothetical protein					1
PFD0367w	PKH_030720	Pv000870	Pbchr10	PB001254.00.0	Pcchr10	(PB001254.00.0 + PY07641)	Pychr10	PY07641	hypothetical protein					1
PFD0375w	PKH_030710	Pv000865	Pbchr10	PB001255.00.0	Pcchr10	(PY03396)	Pychr10	PY03396	hypothetical protein					1
PFD0520c	PKH_030430	Pv000725	Pbchr10	PB000737.02.0	Pcchr10	(PB000737.02.0 + PY02308)	Pychr10	PY02308	hypothetical protein					1
PFD0580c	PKH_030330	Pv000675	Pbchr6	PB300356.00.0	Pcchr6	PC001211.02.0	Pychr4-6	(PC001211.02.0)	hypothetical protein					1
PFD0665c	PKH_051730	Pv089640	Pbchr7	PB000557.01.0	Pcchr7	(PB000557.01.0 + PY00544)	Pychr7	PY00544	26s proteasome aaa-ATPase subunit Rpt3, putative					1
PFD0675w	PKH_051750	Pv089650	Pbchr7	PB000464.01.0	Pcchr7	(PB000464.01.0 + PY00545)	Pychr7	PY00545	ribosomal protein l10, putative					1
PFD0715c	PKH_051850	Pv089695	Pbchr7	PB000478.00.0	Pcchr7	(PB000478.00.0 + PY02201)	Pychr7	PY02201	hypothetical protein, conserved					1
PFD0935c	PKH_052360	Pv090055	Pbchr7	PB000437.00.0	Pcchr7	PC000783.01.0	Pychr7	(PC000783.01.0)	hypothetical protein					1
PFD1025w	PKH_052500	Pv090125	Pbchr5	(PY02467)	Pcchr5	(PY02467)	Pychr5	PY02467	erythrocyte membrane protein 1 (PfEMP1)-like pseudogene					1
PFD1045w	PKH_052630	Pv090180	Pbchr5	(PY06448)	Pcchr5	PC000158.02.0	Pychr5	PY06448	hypothetical protein					1
PFE0105c	PKH_103140	Pv097610	Pbchr11	(PY04373)	Pcchr11	(PY04373)	Pychr11	PY04373	hypothetical protein					1
PFE0130c	PKH_103090	Pv097635	Pbchr11	PB000152.00.0	Pcchr11	PC000791.04.0	Pychr11	(PB000152.00.0)	hypothetical protein					1
PFE0320w	PKH_102650	Pv097880	Pbchr11	PB105749.00.0	Pcchr11	(PB105749.00.0)	Pychr11	PY03156	hypothetical protein					1
PFE0355c	PKH_102570	Pv097920	Pbchr11	PB000701.02.0	Pcchr11	(PB000701.02.0)	Pychr11	(PB000701.02.0)	serine protease belonging to subtilisin family, putative					1
PFE0515w	PKH_102250	Pv098080	Pbchr11	PB300111.00.0	Pcchr11	(PB300111.00.0 + PY05227)	Pychr11	PY05227	hypothetical protein					1
PFE0560c	PKH_102170	Pv080670	Pbchr11	PB001081.03.0	Pcchr11	(PB001081.03.0 + PY04894 & PY00914)	Pychr11	PY04894 & PY00914	hypothetical protein					1
PFE0600c	PKH_102090	Pv080635	Pbchr11	(PC102462.00.0 + PY07249)	Pcchr11	PC102462.00.0	Pychr11	PY07249	hypothetical protein					1
PFE0615w	PKH_102020	Pv080620	Pbchr11	(PC106709.00.0)	Pcchr11	PC106709.00.0	Pychr11	PY03183	hypothetical protein					1
PFE1025c	PKH_101200	Pv080225	Pbchr12	PB301336.00.0	Pcchr12	(PY04488)	Pychr12	PY04488	hypothetical protein					1
PFE1030c	PKH_101190	Pv080220	Pbchr12	(PY07753)	Pcchr12	(PY07753)	Pychr12	PY07753	phosphomethylpyrimidine kinase, putative					1
PFE1040c	PKH_101150	Pv080210	Pbchr12	PB000732.03.0	Pcchr12	PC000296.02.0	Pychr12	(PC000296.02.0)	hypothetical protein					1
PFE1075c	PKH_101080	Pv080175	Pbchr12	(PY00872)	Pcchr12	PC000231.00.0	Pychr12	PY00872	hypothetical protein					1
PFE1100w	PKH_101020	-	Pbchr12	PB405740.00.0	Pcchr12	(PY06034)	Pychr12	PY06034	hypothetical protein					1
PFE1235c	PKH_100740	Pv080010	Pbchr12	(PY07395)	Pcchr12	PC000218.04.0	Pychr12	PY07395	hypothetical protein					1
PFE1265w	PKH_100670	Pv079975	Pbchr12	(PY02110)	Pcchr12	PC000980.01.0	Pychr12	PY02110	G-protein coupled receptor, putative					1
PFE1505w	PKH_100190	Pv079760	Pbchr12	PB000448.01.0	Pcchr12	(PY01811)	Pychr12	PY01811	hypothetical protein					1
PFE1510c	PKH_100180	Pv079755	Pbchr12	PB000447.01.0	Pcchr12	(PB000447.01.0 + PY01812)	Pychr12	PY01812	phosphoenolpyruvate/phosphate translocator precursor, putative					1
PFE1540w	PKH_100120	Pv079725	Pbchr12	PB001036.00.0	Pcchr12	PC000192.00.0	Pychr12	(PB001036.00.0)	hypothetical protein					1
PFE1550w	PKH_100100	Pv079715	Pbchr12	(PY07379)	Pcchr12	(PY07379)	Pychr12	PY07379	hypothetical protein					1
PFE1560c	PKH_100080	Pv079705	Pbchr12	(PY02968)	Pcchr12	PC000699.03.0	Pychr12	PY02968	hypothetical protein					1
PFF0130c	PKH_114720	Pv113300	Pbchr1	PB000865.01.0	Pcchr1	(PB000865.01.0 + PY00219)	Pychr1	PY00219	hypothetical protein					1
PFF0195c	PKH_114590	Pv113365	Pbchr1	PB300118.00.0	Pcchr1	(PB300118.00.0)	Pychr1	PY05445	hypothetical protein					1
PFF0240c	PKH_114470	Pv113410	Pbchr1	PB101509.00.0	Pcchr1	(PY03727)	Pychr1	PY03727	hypothetical protein					1
PFF0245w	PKH_114460	Pv113415	Pbchr1	PB000858.00.0	Pcchr1	PC000783.04.0	Pychr1	(PB000858.00.0 + PC000783.04.0)	50S ribosomal subunit L24, putative					1
PFF0510w	PKH_113870	Pv113665	Pbchr1	(PY00496)	Pcchr1	(PY00496)	Pychr1	PY00496	histone H3, putative					1
PFF0515c	PKH_113860	Pv113670	Pbchr1	PB000307.03.0	Pcchr1	(PB000307.03.0 + PY00497)	Pychr1	PY00497	hypothetical protein, conserved					1
PFF0565c	PKH_113770	Pv113720	Pbchr1	PB300967.00.0	Pcchr1	(PB300967.00.0 + PY02914)	Pychr1	PY02914	hypothetical protein, conserved					1
PFF0570c	PKH_113720	Pv113725	Pbchr1	PB301072.00.0	Pcchr1	(PB301072.00.0)	Pychr1	PY02915	hypothetical protein					1
PFF0600w	PKH_113650	Pv113760	Pbchr1	(PY03349)	Pcchr1	(PY03349)	Pychr1	PY03349	hypothetical protein					1
PFF0630c	PKH_113590	Pv113790	Pbchr1	PB000550.00.0	Pcchr1	(PB000550.00.0 + PY03097)	Pychr1	PY03097	hypothetical protein, conserved					1
PFF0635w	PKH_113580	Pv113795	Pbchr1	PB107557.00.0	Pcchr1	(PB107557.00.0 + PY04882)	Pychr1	PY04882	hypothetical protein					1
PFF0740c	PKH_113370	Pv113900	Pbchr12	PB000278.00.0	Pcchr12	PC000183.03.0	Pychr12	(PB000278.00.0)	hypothetical protein					1
PFF0760w	PKH_113330	Pv113920	Pbchr12	PB406000.00.0	Pcchr12	(PB406000.00.0 + PY07541)	Pychr12	PY07541	RNA and export factor binding protein, putative					1
PFF0865w	PKH_113150	Pv114020	Pbchr11	(PY05073)	Pcchr11	(PY05073)	Pychr11	PY05073	histone h3					1
PFF0885w	PKH_113110	Pv114040	Pbchr11	PB000967.01.0	Pcchr11	(PB000967.01.0 + PY03375)	Pychr11	PY03375	60S ribosomal protein L27a, putative					1
PFF0925w	PKH_113030	Pv114080	Pbchr11	PB000280.01.0	Pcchr11	(PB000280.01.0)	Pychr11	PY04987	hypothetical protein					1
PFF1030w	PKH_112810	Pv114185	Pbchr11	(PY04474)	Pcchr11	PC300145.00.0	Pychr11	PY04474	hypothetical protein, conserved					1
PFF1120c	PKH_112620	Pv114280	Pbchr11	PB001282.02.0	Pcchr11	PC000386.01.0	Pychr11	(PB001282.02.0 + PC000386.01.0)	hypothetical protein					1
PFF1255w	PKH_112340	Pv114400	Pbchr11	PB000769.01.0	Pcchr11	(PY02046)	Pychr11	PY02046	hypothetical protein					1
PFF1290c	PKH_112270	Pv114435	Pbchr11	PB000532.01.0	Pcchr11	(PB000532.01.0 + PY07531)	Pychr11	PY07531	hypothetical protein					1
PFF1385c	PKH_112070	Pv114530	Pbchr11	PB300148.00.0	Pcchr11	(PB300148.00.0 + PY06369)	Pychr11	PY06369	hypothetical protein					1
PFF1405c	PKH_112030	Pv114550	Pbchr11	PB000128.00.0 & PB100240.00.0	Pcchr11	PC000071.01.0	Pychr11	(PC000071.01.0)	hypothetical protein					1
PFI0145w	PKH_070020	Pv098595	Pbchr4	PB000108.02.0	Pcchr4	(PB000108.02.0 + PY01822)	Pychr6	PY01822	hypothetical protein					1
PFI0150c	PKH_070030	Pv098600	Pbchr4	PB000787.01.0	Pcchr4	(PB000787.01.0 + PY01823)	Pychr6	PY01823	hypothetical protein					1
PFI0180w	PKH_070090	Pv098630	Pbchr4	PB000857.00.0	Pcchr4	(PY01155)	Pychr6	PY01155	alpha tubulin					1
PFI0370c	PKH_070490	Pv098830	Pbchr8	PB000321.02.0	Pcchr8	(PB000321.02.0 + PY04117)	Pychr8	PY04117	subunit of proteaseome activator complex, putative					1
PFI0375w	PKH_070500	Pv098835	Pbchr8	(PC301277.00.0 + PY01737)	Pcchr8	PC301277.00.0	Pychr8	PY01737	ribosomal protein L35, putative					1
PFI0440w	PKH_070650	Pv098895	Pbchr8	PB000599.00.0	Pcchr8	(PB000599.00.0 + PY03134)	Pychr8	PY03134	hypothetical protein					1
PFI0465c	PKH_070700	Pv098920	Pbchr8	PB000313.02.0	Pcchr8	(PB000313.02.0 + PY03129)	Pychr8	PY03129	hypothetical protein					1
PFI0560c	PKH_070890	Pv099015	Pbchr8	PB100146.00.1	Pcchr8	(PB100146.00.1)	Pychr8	PY02769	hypothetical protein					1
PFI0585c	PKH_070940	Pv099040	Pbchr8	PB000983.01.0	Pcchr8	(PB000983.01.0 + PY03424)	Pychr8	PY03424	hypothetical protein					1
PFI0700c	PKH_071150	Pv099140	Pbchr8	PB000080.00.0	Pcchr8	(PY04160)	Pychr8	PY04160	Met-10+ like protein, putative					1
PFI0715w	PKH_071180	Pv099155	Pbchr8	PB000461.03.0	Pcchr8	(PB000461.03.0 + PY06377)	Pychr8	PY06377	hypothetical protein, conserved					1
PFI0740c	PKH_071240	Pv099185	Pbchr8	PB000414.02.0	Pcchr8	PC000396.00.0	Pychr8	(PB000414.02.0 + PC000396.00.0)	ubiquitin conjugating enzyme, putative					1
PFI0790w	PKH_071340	Pv099235	Pbchr8	(PC000085.02.0)	Pcchr8	PC000085.02.0	Pychr8	PY00221	thioredoxin, putative					1
PFI0823w	PKH_071410	Pv099260	Pbchr8	(PY07484)	Pcchr8	(PY07484)	Pychr8	PY07484	hypothetical protein, conserved					1
PFI0910w	PKH_071580	Pv099345	Pbchr8	PB301025.00.0	Pcchr8	(PB301025.00.0 + PY07206)	Pychr8	PY07206	DNA helicase, putative					1
PFI0915w	PKH_071590	Pv099350	Pbchr8	(PY06799 & PY06800)	Pcchr8	PC107037.00.0	Pychr8	PY06799 & PY06800	hypothetical protein					1
PFI0995w	PKH_071750	Pv099430	Pbchr8	PB000836.00.0	Pcchr8	(PB000836.00.0)	Pychr8	(PB000836.00.0)	hypothetical protein					1
PFI1035w	PKH_071830	Pv099475	Pbchr8	(PC000013.04.0)	Pcchr8	PC000013.04.0	Pychr8	PY03605	hypothetical protein					1
PFI1135c	PKH_072030	Pv099565	Pbchr8	(PY02414)	Pcchr8	(PY02414)	Pychr8	PY02414	hypothetical protein					1
PFI1200w	PKH_072160	Pv099635	Pbchr8	PB000420.00.0	Pcchr8	(PB000420.00.0)	Pychr8	PY05197	hypothetical protein					1
PFI1250w	PKH_072260	Pv099690	Pbchr8	PB000908.02.0	Pcchr8	(PB000908.02.0)	Pychr8	(PB000908.02.0)	thioredoxin, putative					1
PFI1490c	PKH_072880	Pv099995	Pbchr8	PB001091.02.0	Pcchr8	(PB001091.02.0 + PY03175)	Pychr8	PY03175	large cyclophilin-like protein					1
PFI1555w	-	-	Pbchr8	(PY03210)	Pcchr8	PC106873.00.0 & PC106872.00.0	Pychr8	PY03210	hypothetical protein					1
PFL0095c	PKH_130060	Pv084120	Pbchr6	PB300929.00.0	Pcchr6	(PY04196)	Pychr4-6	PY04196	hypothetical protein					1
PFL0120c	PKH_130110	Pv084165	Pbchr6	(PY01525)	Pcchr6	PC000004.00.0	Pychr4-6	PY01525	cyclophilin, putative					1
PFL0175c	PKH_130220	Pv084220	Pbchr6	PB000302.02.0	Pcchr6	PC301176.00.0	Pychr4-6	(PB000302.02.0 + PC301176.00.0)	hypothetical protein, conserved					1
PFL0190w	PKH_130250	Pv084235	Pbchr6	PB000336.03.0	Pcchr6	PC000554.00.0	Pychr4-6	(PB000336.03.0)	ubiquitin-conjugating enzyme e2, putative					1
PFL0225c	PKH_130310	Pv084265	Pbchr6	PB000698.03.0	Pcchr6	PC000672.01.0	Pychr4-6	(PB000698.03.0 + PC000672.01.0)	hypothetical protein					1
PFL0300c	PKH_130460	Pv084335	Pbchr6	(PC001060.02.0)	Pcchr6	PC001060.02.0	Pychr4-6	(PC001060.02.0)	phosphoesterase, putative					1
PFL0340w	PKH_130580	Pv084375	Pbchr6	(PY02726)	Pcchr6	(PY02726)	Pychr4-6	PY02726	hypothetical protein					1
PFL0355c	PKH_130610	Pv084390	Pbchr6	PB000082.02.0	Pcchr6	PC000440.02.0	Pychr4-6	(PB000082.02.0)	hypothetical protein					1
PFL0415w	PKH_130720	Pv084450	Pbchr6	PB301127.00.0	Pcchr6	(PB301127.00.0)	Pychr6	(PB301127.00.0)	acyl carrier protein, mitochondrial precursor, putative					1
PFL0470w	PKH_130830	Pv084500	Pbchr6	PB000830.01.0	Pcchr6	PC000180.04.0	Pychr6	(PB000830.01.0)	hypothetical protein					1
PFL0485w	PKH_130860	Pv084515	Pbchr6	(PY01828 (exon3-5))	Pcchr6	(PY01828 (exon3-5))	Pychr6	PY01828 (exon3-5)	hypothetical protein					1
PFL0500w	PKH_130900	Pv084525	Pbchr6	(PY03485)	Pcchr6	PC000839.03.0	Pychr6	PY03485	50S ribosomal protein L1, putative					1
PFL0515w	PKH_130930	Pv084545	Pbchr6	PB000770.00.0	Pcchr6	(PB000770.00.0 + PY07010)	Pychr6	PY07010	hypothetical protein					1
PFL0560c	PKH_131030	Pv084595	Pbchr6	PB000046.02.0	Pcchr6	PC000251.04.0	Pychr6	(PC000251.04.0)	minichromosome maintenance protein, putative					1
PFL0585w	PKH_131070	Pv084620	Pbchr6	(PY03971)	Pcchr6	(PY03971)	Pychr6	PY03971	PfpUB Plasmodium falciparum polyubiquitin					1
PFL0615w	PKH_142970	Pv123325	Pbchr14	PB001413.02.0	Pcchr14	PC000380.00.0	Pychr14	(PB001413.02.0)	hypothetical protein					1
PFL0765w	PKH_143300	Pv123475	Pbchr14	PB001093.01.0	Pcchr14	PC300772.00.0	Pychr14	(PB001093.01.0 + PC300772.00.0)	hypothetical protein					1
PFL0780w	PKH_143330	Pv123490	Pbchr14	PB001193.02.0	Pcchr14	(PB001193.02.0 + PY05585)	Pychr14	PY05585	glycerol-3-phosphate dehydrogenase, putative					1
PFL0860c	PKH_143490	Pv123565	Pbchr14	PB001085.02.0	Pcchr14	(PY04730)	Pychr14	PY04730	hypothetical protein, conserved					1
PFL0875w	PKH_143520	Pv123580	Pbchr14	PB001084.02.0	Pcchr14	(PB001084.02.0 + PY04840)	Pychr14	PY04840	hypothetical protein					1
PFL0895c	PKH_143560	Pv123595	Pbchr14	PB000406.00.0	Pcchr14	PC000456.04.0	Pychr14	(PB000406.00.0)	hypothetical protein					1
PFL0910c	-	-	Pbchr14	(PC000648.00.0)	Pcchr14	PC000648.00.0	Pychr14	(PC000648.00.0)	hypothetical protein					1
PFL0925w	PKH_143610	Pv123615	Pbchr14	PB000621.03.0	Pcchr14	PC000698.03.0	Pychr14	(PB000621.03.0)	Formin 2, putative					1
PFL0975w	PKH_143690	Pv123655	Pbchr14	PB001623.02.0	Pcchr14	PC000706.04.0	Pychr14	(PC000706.04.0)	hypothetical protein					1
PFL0990w	PKH_143720	Pv123670	Pbchr14	PB000050.01.0	Pcchr14	PC301490.00.0	Pychr14	(PB000050.01.0 + PC301490.00.0)	hypothetical protein					1
PFL1065c	PKH_143870	Pv123740	Pbchr14	PB000042.01.0	Pcchr14	(PB000042.01.0 + PY00581)	Pychr14	PY00581	hypothetical protein					1
PFL1085w	PKH_143910	Pv123760	Pbchr14	(PY03447)	Pcchr14	(PY03447)	Pychr14	PY03447	hypothetical protein					1
PFL1100w	PKH_143940	Pv123775	Pbchr14	(PY03449)	Pcchr14	PC301701.00.0	Pychr14	PY03449	hypothetical protein					1
PFL1105c	PKH_143950	Pv123780	Pbchr14	PB300267.00.0	Pcchr14	(PB300267.00.0 + PY03450)	Pychr14	PY03450	hypothetical protein					1
PFL1125w	PKH_143990	Pv123800	Pbchr14	PB001045.01.0	Pcchr14	PC001079.02.0	Pychr14	(PB001045.01.0 + PC001079.02.0)	phospholipid-transporting ATPase, putative					1
PFL1185c	PKH_144130	Pv123860	Pbchr14	PB000820.01.0	Pcchr14	PC300668.00.0	Pychr14	(PB000820.01.0)	cytochrome c heme lyase, putative					1
PFL1190c	PKH_144140	Pv123865	Pbchr14	PB000275.03.0	Pcchr14	PC000685.01.0	Pychr14	(PC000685.01.0)	hypothetical protein					1
PFL1280w	PKH_144330	Pv123955	Pbchr14	PB300370.00.0	Pcchr14	PC000841.02.0	Pychr14	(PB300370.00.0)	hypothetical protein					1
PFL1295w	PKH_144360	Pv123970	Pbchr14	PB300054.00.0	Pcchr14	(PY06998)	Pychr14	PY06998	hypothetical protein					1
PFL1330c	PKH_144430	Pv124005	Pbchr14	PB106171.00.0	Pcchr14	PC000056.03.0	Pychr14	(PB106171.00.0)	hypothetical protein					1
PFL1340c	PKH_144450	Pv124015	Pbchr14	PB000588.03.0	Pcchr14	(PB000588.03.0 + PY00537)	Pychr14	PY00537	hypothetical protein					1
PFL1345c	PKH_144460	Pv124020	Pbchr14	PB000295.03.0	Pcchr14	PC300268.00.0	Pychr14	(PB000295.03.0)	hypothetical protein, conserved					1
PFL1350w	PKH_144470	Pv124025	Pbchr14	PB001394.02.0	Pcchr14	(PB001394.02.0 + PY04000)	Pychr14	PY04000	RNA pseudouridylate synthase, putative					1
PFL1370w	PKH_144510	Pv124045	Pbchr14	PB001392.02.0	Pcchr14	PC000368.02.0	Pychr14	(PB001392.02.0 + PC000368.02.0)	NIMA-related protein kinase (Pfnek-1)					1
PFL1380w	PKH_144530	Pv124055	Pbchr14	PB001089.01.0	Pcchr14	PC000498.00.0	Pychr14	(PB001089.01.0 + PC000498.00.0)	hypothetical protein					1
PFL1430c	PKH_144630	Pv124105	Pbchr14	PB000347.03.0	Pcchr14	PC000466.01.0	Pychr14	(PB000347.03.0 + PC000466.01.0)	hypothetical protein					1
PFL1435c	PKH_144660	Pv124120	Pbchr14	PB000458.01.0	Pcchr14	PC302159.00.0	Pychr14	(PC302159.00.0)	myosin d					1
PFL1440c	PKH_144680	Pv124130	Pbchr14	PB000160.02.0	Pcchr14	(PY02515)	Pychr14	PY02515	hypothetical protein					1
PFL1480w	PKH_144760	Pv124175	Pbchr14	PB001149.01.0	Pcchr14	PC000536.02.0	Pychr14	(PB001149.01.0)	hypothetical protein					1
PFL1490w	PKH_144780	Pv124185	Pbchr14	PB000310.01.0	Pcchr14	(PY01572)	Pychr14	PY01572	hypothetical protein					1
PFL1495w	PKH_144790	Pv124190	Pbchr14	PB000566.00.0	Pcchr14	PC000443.03.0	Pychr14	(PB000566.00.0)	hypothetical protein					1
PFL1505c	PKH_144810	Pv124200	Pbchr14	PB001104.00.0	Pcchr14	(PB001104.00.0 + PY05255)	Pychr14	PY05255	hypothetical protein					1
PFL1540c	PKH_144910	Pv100545	Pbchr14	PB001599.02.0	Pcchr14	PC300155.00.0	Pychr14	(PB001599.02.0)	phenylalanyl-tRNA synthetase alpha chain, putative					1
PFL1565c	PKH_144960	Pv100570	Pbchr14	(PC000122.00.0 + PY04962)	Pcchr14	PC000122.00.0	Pychr14	PY04962	hypothetical protein					1
PFL1570w	PKH_144970	Pv100575	Pbchr14	(PY04702)	Pcchr14	(PY04702)	Pychr14	PY04702	hypothetical protein					1
PFL1575w	PKH_144980	Pv100580	Pbchr14	(PY04703)	Pcchr14	PC000259.04.0	Pychr14	PY04703	hypothetical protein					1
PFL1585c	PKH_145010	Pv100595	Pbchr14	(PC000548.00.0 + PY04705)	Pcchr14	PC000548.00.0	Pychr14	PY04705	hypothetical protein					1
PFL1620w	PKH_145070	Pv100635	Pbchr14	PB000094.01.0	Pcchr14	PC000730.00.0	Pychr14	(PB000094.01.0)	asparagine/aspartate rich protein, putative					1
PFL1670c	PKH_145170	Pv100680	Pbchr14	PB001238.02.0	Pcchr14	PC001037.02.0	Pychr14	(PB001238.02.0 + PC001037.02.0)	hypothetical protein					1
PFL1685w	PKH_145200	Pv100695	Pbchr14	PB001294.00.0	Pcchr14	PC000017.02.0	Pychr14	(PB001294.00.0)	hypothetical protein, conserved					1
PFL1695c	PKH_145220	Pv100705	Pbchr14	(PY00509)	Pcchr14	(PY00509)	Pychr14	PY00509	hypothetical protein					1
PFL1740w	PKH_145460	Pv100750	Pbchr14	PB000820.00.0	Pcchr14	PC000921.01.0	Pychr14	(PB000820.00.0)	hypothetical protein					1
PFL1750c	PKH_145480	Pv100760	Pbchr14	PB301293.00.0	Pcchr14	(PB301293.00.0 + PY04611)	Pychr14	PY04611	hypothetical protein					1
PFL1830w	PKH_145650	Pv100840	Pbchr14	PB000930.02.0	Pcchr14	(PB000930.02.0 + PY06022)	Pychr14	PY06022	ubiquitin-like protein, putative					1
PFL1880w	PKH_145350	Pv100890	Pbchr14	PB001116.03.0	Pcchr14	PC000662.04.0	Pychr14	(PB001116.03.0)	long-chain-fatty-acid--CoA ligase, putative					1
PFL1910c	PKH_145740	Pv100920	Pbchr14	PB300903.00.0	Pcchr14	PC300193.00.0	Pychr14	(PB300903.00.0 + PC300193.00.0)P	hypothetical protein					1
PFL1940w	PKH_145800	Pv100950	Pbchr14	PB001039.02.0	Pcchr14	(PY02220)	Pychr14	PY02220	3-hydroxyisobutyryl-coenzyme A hydrolase, putative					1
PFL2025w	-	Pv101005	Pbchr14	(PY01489)	Pcchr14	(PY01489)	Pychr14	PY01489	hypothetical protein					1
PFL2035c	PKH_145940	Pv101015	Pbchr14	PB106976.00.0	Pcchr14	PC108254.00.0	Pychr14	(PB106976.00.0)	hypothetical protein					1
PFL2040w	PKH_145950	Pv101020	Pbchr14	PB000304.03.0	Pcchr14	(PB000304.03.0)	Pychr14	PY01486	hypothetical protein					1
PFL2130w	PKH_146140	Pv101115	Pbchr14	PB301277.00.0	Pcchr14	PC301883.00.0	Pychr14	(PC301883.00.0)	hypothetical protein					1
PFL2135c	PKH_146150	Pv101120	Pbchr14	PB000587.02.0	Pcchr14	PC001139.02.0	Pychr14	(PB000587.02.0 + PC001139.02.0)	hypothetical protein					1
PFL2175w	PKH_146270	Pv101160	Pbchr14	(PC000397.01.0)	Pcchr14	PC000397.01.0	Pychr14	(PC000397.01.0)	ubiquitin-conjugating enzyme e2, putative					1
PFL2215w	PKH_146350	Pv101200	Pbchr14	PB000323.01.0	Pcchr14	(PB000323.01.0 + PY02240)	Pychr14	PY02240	actin					1
PFL2280w	PKH_146490	Pv101265	Pbchr14	PB000589.03.0	Pcchr14	PC000214.03.0	Pychr14	(PB000589.03.0)	cyclin g-associated kinase, putative					1
PFL2290w	PKH_146510	Pv101280	Pbchr14	PB000590.03.0	Pcchr14	PC000458.02.0	Pychr14	(PB000590.03.0)	preprocathepsin c precursor, putative					1
PFL2320w	PKH_146570	Pv101310	Pbchr14	PB000245.02.0	Pcchr14	PC000594.03.0	Pychr14	(PB000245.02.0 + PC000594.03.0)	hypothetical protein					1
PFL2350c	PKH_146630	Pv101340	Pbchr14	PB300475.00.0	Pcchr14	(PY02898)	Pychr14	PY02898	hypothetical protein					1
PFL2380c	PKH_146690	Pv101365	Pbchr14	PB000486.00.0	Pcchr14	PC000594.02.0	Pychr14	(PC000594.02.0)	hypothetical protein					1
PFL2395c	PKH_146760	Pv101390	Pbchr14	PB000758.00.0	Pcchr14	PC000337.00.0	Pychr14	(PB000758.00.0)	dimethyladenosine transferase, putative					1
PFL2410w	PKH_146790	Pv101405	Pbchr14	PB000013.01.0	Pcchr14	PC000869.02.0	Pychr14	(PB000013.01.0)	hypothetical protein					1
PFL2420w	PKH_146810	Pv101415	Pbchr14	PB300567.00.0	Pcchr14	PC001038.02.0	Pychr14	(PC001038.02.0)	hypothetical protein					1
PFL2425w	PKH_146820	Pv101420	Pbchr14	PB000561.03.0	Pcchr14	PC000725.04.0	Pychr14	(PB000561.03.0)	adaptor-related protein complex 3, sigma 2 subunit, putative					1
PFL2470c	PKH_146910	Pv101460	Pbchr14	(PY01335)	Pcchr14	PC000763.04.0	Pychr14	PY01335	hypothetical protein					1
PFL2490c	PKH_146950	Pv101480	Pbchr14	(PC300131.00.0 + PY01704)	Pcchr14	PC300131.00.0	Pychr14	PY01704	hypothetical protein					1
PFL2520w	-	-		PB103906.00.0		(PB103906.00.0 + PY01185)		PY01185	reticulocyte-binding protein, putative					1
MAL13P1.149	PKH_122400	Pv082380	Pbchr13	PB000841.01.0	Pcchr13	PC000409.01.0	Pychr13	(MALPY00414)	hypothetical protein					1
MAL13P1.15	PKH_140150	Pv121990	Pbchr14	PB000774.01.0	Pcchr14	PC000825.02.0	Pychr14	(MALPY01165)	hypothetical protein					1
MAL13P1.17	PKH_140210	Pv122020	Pbchr14	PB300848.00.0	Pcchr14	(PC300670.00.0)	Pychr14	(MALPY00532)	hypothetical protein					1
MAL13P1.183	PKH_121710	Pv082760	Pbchr13	PB001041.01.0	Pcchr13	PC000514.03.0	Pychr13	(MALPY00400)	hypothetical protein					1
MAL13P1.213	PKH_121180	-	Pbchr13	PB001072.00.0	Pcchr13	PC001168.02.0	Pychr13	(MALPY00323)	transcription activator, putative					1
MAL13P1.247	PKH_120490	Pv083345	Pbchr13	PB001223.00.0	Pcchr13	PC000054.01.0	Pychr13	(MALPY00813)	hypothetical protein					1
MAL13P1.251	PKH_120400	Pv083390	Pbchr13	(PB000627.01.0)	Pcchr13	PC000182.05.0	Pychr13	(MALPY00035)	hypothetical protein					1
MAL13P1.276	PKH_111450	Pv114805	Pbchr11	PB000453.01.0	Pcchr11	PC000840.03.0	Pychr11	(MALPY00830)	hypothetical protein					1
MAL13P1.53	PKH_140990	Pv122380	Pbchr14	PB001138.00.0	Pcchr14	PC000837.00.0	Pychr14	(MALPY00783)	hypothetical protein, conserved					1
MAL13P1.68	PKH_141240	Pv122487	Pbchr14	PB000883.01.0	Pcchr14	PC000319.00.0	Pychr14	(MALPY01113)	hypothetical protein					1
MAL13P1.72	PKH_141310	Pv122520	Pbchr14	PB301071.00.0	Pcchr14	PC000349.01.0	Pychr14	(MALPY01294)	hypothetical protein					1
MAL13P1.85	PKH_141560	Pv122640	Pbchr14	PB300196.00.0	Pcchr14	PC001129.02.0	Pychr14	(MALPY00925)	hypothetical protein					1
MAL13P1.94	PKH_141720	Pv122720	Pbchr14	PB301153.00.0	Pcchr14	PC000868.01.0	Pychr14	(MALPY01124)	hypothetical protein					1
MAL7P1.133	-	-	Pbchr6	PB000707.00.0	Pcchr6	PC300765.00.0	Pychr4	(MALPY00960)	hypothetical protein					1
MAL7P1.160	PKH_021430	Pv081780	Pbchr2	(PB_RP0829)	Pcchr2	PC000211.01.0	Pychr2	(MALPY00395)	hypothetical protein					1
MAL7P1.20	PKH_010340	Pv087790	Pbchr8	PB000123.03.0	Pcchr8	(PC_PH2245)	Pychr8	PY04145	peptide chain release factor, putative					1
MAL7P1.33	PKH_010870	Pv088060	Pbchr12	PB000236.00.0	Pcchr12	PC001136.02.0	Pychr12	(MALPY01508)	hypothetical protein					1
MAL7P1.34	PKH_010930	Pv088090	Pbchr12	PB106713.00.0	Pcchr12	PC000039.00.0	Pychr12	(MALPY01892)	hypothetical protein					1
MAL7P1.67	PKH_142100	Pv122910	Pbchr14	PB000834.00.0	Pcchr14	PC301626.00.0	Pychr14	(MALPY005060	hypothetical protein					1
MAL7P1.95	-	Pv096395	Pbchr6	PB301370.00.0	Pcchr6	PC000124.00.0	Pychr4	(MALPY01925)	hypothetical protein					1
MAL8P1.112	PKH_142880	Pv123290	Pbchr14	PB000516.01.0	Pcchr14	(PC_PH1828)	Pychr14	PY01657	hypothetical protein, conserved					1
MAL8P1.114	PKH_142910	Pv123305	Pbchr14	PB000198.03.0	Pcchr14	PC402149.00.0	Pychr14	(MALPY02140)	hypothetical protein					1
MAL8P1.136	PKH_011250	Pv088255	Pbchr12	PB001014.01.0	Pcchr12	PC300521.00.0	Pychr12	(MALPY01625)	hypothetical protein					1
MAL8P1.148	PKH_011540	Pv093600	Pbchr12	PB001245.02.0	Pcchr12	PC000721.01.0	Pychr12	(MALPY00635)	hypothetical protein					1
MAL8P1.30	PKH_050630	Pv089125	Pbchr7	PB000172.00.0	Pcchr7-9	PC000056.00.0	Pychr7	(MALPY00885)	hypothetical protein					1
MAL8P1.300	PKH_011090	Pv088175	Pbchr12	(PB_RP0912)	Pcchr12	PC400297.00.0	Pychr12	PY01076	hypothetical protein					1
MAL8P1.36	PKH_050730	Pv089175	Pbchr7	PB001048.01.0	Pcchr7-9	PC000494.00.0	Pychr7	(MALPY01377)	hypothetical protein					1
MAL8P1.46	PKH_050850	Pv089240	Pbchr7	PB000535.01.0	Pcchr7-9	PC000121.05.0	Pychr7	(MALPY02612)	outer arm dynein light chain 2					1
MAL8P1.51	PKH_050920	Pv089275	Pbchr7	(PB_RP2334)	Pcchr7-9	(PC_PH4332)	Pychr7	PY04246	protein-transport protein sec61 beta 1 subunit, putative					1
MAL8P1.77	PKH_051580	Pv089575	Pbchr7	PB000877.00.0	Pcchr7	PC000513.02.0	Pychr7	(MALPY01798)	hypothetical protein					1
PF07_0064	PKH_142290	Pv122995	Pbchr14	PB000942.00.0	Pcchr14	PC000296.04.0	Pychr14	(MALPY00810)	hypothetical protein					1
PF08_0013	PKH_050320	Pv088970	Pbchr7	PB300258.00.0	Pcchr9	PC302590.00.0	Pychr7	(MALPY01352)	hypothetical protein					1
PF08_0025	PKH_050540	Pv089080	Pbchr7	PB000478.01.0	Pcchr7-9	PC000557.00.0	Pychr7	(MALPY00516)	hypothetical protein					1
PF10_0048	PKH_080310	Pv094420	Pbchr12	PB000508.00.0	Pcchr12	PC000907.02.0	Pychr12	(MALPY02269)	hypothetical protein					1
PF10_0059	PKH_080450	Pv094485	Pbchr12	PB000476.03.0	Pcchr12	PC001366.02.0	Pychr12	(MALPY02261)	hypothetical protein					1
PF10_0088	PKH_080850	Pv094670	Pbchr12	PB001438.02.0	Pcchr12	PC302168.00.0	Pychr12	(MALPY00417)	hypothetical protein					1
PF10_0110	PKH_081080	Pv094785	Pbchr12	PB000573.00.0	Pcchr12	PC300562.00.0	Pychr12	(MALPY02351)	hypothetical protein					1
PF10_0134	PKH_081320	Pv094902	Pbchr12	PB000913.03.0	Pcchr12	PC300611.00.0	Pychr12	(MALPY01496)	hypothetical protein					1
PF10_0144	PKH_081470	Pv094950	Pbchr12	PB000121.01.0	Pcchr12	(PC_RP1667)	Pychr12	PY07442	prohibitin, putative					1
PF10_0198	PKH_060450	Pv001885	Pbchr5	PB000444.02.0	Pcchr5	PC000225.01.0	Pychr5	(MALPY00164)	hypothetical protein					1
PF10_0247	PKH_060960	Pv111440	Pbchr5	PB300004.00.0	Pcchr5	(PC_RP3821)	Pychr5	(MALPY01862)	hypothetical protein					1
PF10_0262	PKH_061100	Pv111385	Pbchr5	PB000698.02.0	Pcchr5	(PC_RP2512)	Pychr5	(MALPY00533)	hypothetical protein					1
PF10_0281	PKH_061300	Pv111290	Pbchr5	PB000355.03.0	Pcchr5	PC000113.04.0	Pychr5	(MALPY00377)	hypothetical protein					1
PF10_0302	PKH_061520	Pv111180	Pbchr5	PB000865.00.0	Pcchr5	(PC_RP2577)	Pychr5	PY00523	ookinete surface protein Pos28-1, putative					1
PF11_0050	PKH_090110	-	Pbchr9	PB001158.01.0	Pcchr9	PC000143.00.0	Pychr9	(MALPY00655)	hypothetical protein					1
PF11_0060	PKH_090210	Pv090925	Pbchr9	(PB_RP0931)	Pcchr9	PC000063.04.0	Pychr9	PY02823	hypothetical protein					1
PF11_0084	PKH_090440	Pv091032	Pbchr9	PB000612.03.0	Pcchr9	PC000703.01.0	Pychr9	(MALPY01063)	hypothetical protein					1
PF11_0085	PKH_090450	Pv091035	Pbchr9	PB000613.03.0	Pcchr9	PC000704.01.0	Pychr9	(MALPY01063)	hypothetical protein					1
PF11_0149	-	-	Pbchr9	PB000355.00.0	Pcchr9	PC000774.00.0	Pychr9	(MALPY00196)	hypothetical protein					1
PF11_0219	PKH_091860	Pv091680	Pbchr9	PB000022.00.0	Pcchr9	PC302044.00.0	Pychr9	(MALPY01041)	hypothetical protein					1
PF11_0263	PKH_092280	Pv091880	Pbchr9	(PB_RP3701)	Pcchr9	(PC_RP0409)	Pychr9	(MALPY01017)	hypothetical protein					1
PF11_0307	PKH_092740	Pv092095	Pbchr9	PB000189.02.0	Pcchr9	PC302513.00.0	Pychr9	(MALPY01977)	hypothetical protein					1
PF11_0312	PKH_092780	Pv092115	Pbchr9	PB000393.01.0	Pcchr9	(PC107292.00.0)	Pychr9	(MALPY00586)	ribosomal protein L38e					1
PF11_0355	PKH_093230	Pv092330	Pbchr9	(PB000041.02.0)	Pcchr7-9	(PC103214.00.0)	Pychr9	(MALPY00526)	hypothetical protein					1
PF11_0411	-	-	Pbchr9	PB000655.03.0	Pcchr7	PC301155.00.0	Pychr9	(MALPY00199)	hypothetical protein					1
PF11_0459	PKH_094220	Pv092840	Pbchr9	PB300331.00.0	Pcchr7	PC300337.00.0	Pychr9	(MALPY01001)	hypothetical protein					1
PF11_0476	PKH_094390	Pv092920	Pbchr9	(PB_RP3196)	Pcchr7	PC000189.04.0	Pychr9	PY07651	hypothetical protein					1
PF11_0502	-	-		PB000767.01.0		(PC301353.00.0)		(MALPY01430)	hypothetical protein					1
PF13_0343	PKH_110540	Pv115225	Pbchr11	PB301148.00.0	Pcchr11	PC000556.00.0	Pychr11	(MALPY02689)	hypothetical protein					1
PF14_0040	PKH_134260	Pv086220	Pbchr10	PB001334.02.0	Pcchr10	PC000172.05.0	Pychr10	(MALPY00269)	hypothetical protein					1
PF14_0092	-	Pv085980	Pbchr10	PB300804.00.0	Pcchr10	PC301250.00.0	Pychr10	(MALPY02299)	hypothetical protein					1
PF14_0180	-	Pv085545	Pbchr10	PB000710.00.0	Pcchr10	PC301088.00.0	Pychr10	(MALPY01641)	hypothetical protein					1
PF14_0226	PKH_132560	Pv085305	Pbchr10	(PB_PH1652)	Pcchr10	(PY05674)	Pychr10	PY05674	hypothetical protein					1
PF14_0238	PKH_132450	Pv085235	Pbchr10	(PB_RP0629)	Pcchr10	(PC_RP2030)	Pychr10	PY06636	hypothetical protein					1
PF14_0275	PKH_132070	Pv085060	Pbchr10	PB000716.00.0	Pcchr10	PC000328.03.0	Pychr10	(MALPY00332)	hypothetical protein					1
PF14_0285	PKH_131970	Pv085010	Pbchr10	PB001111.00.0	Pcchr10	PC000280.03.0	Pychr10	(MALPY00332)	exodeoxyribonuclease III, putative					1
PF14_0298	-	-	Pbchr10	(PB000493.02.0)	Pcchr10	PC001332.02.0	Pychr10	(MALPY01221)	hypothetical protein					1
PF14_0299	PKH_131850	Pv084950	Pbchr10	PB000493.02.0	Pcchr10	PC000168.03.0	Pychr10	(MALPY01221)	hypothetical protein					1
PF14_0308	PKH_131670	Pv084915	Pbchr10	PB000229.03.0	Pcchr10	PC001371.02.0	Pychr10	(MALPY01522)	hypothetical protein					1
PF14_0411	PKH_126300	Pv118325	Pbchr13	(PB_RP3769)	Pcchr13	PC000554.03.0	Pychr13	(MALPY00523)	small nuclear ribonuclear protein, putative					1
PF14_0418	PKH_126230	-	Pbchr13	PB000848.01.0	Pcchr13	PC000097.03.0	Pychr13	(MALPY00523)	hypothetical protein					1
PF14_0446	PKH_125960	Pv118155	Pbchr13	PB000650.00.0	Pcchr13	PC000111.02.0	Pychr13	(MALPY02423)	hypothetical protein					1
PF14_0514	PKH_125240	Pv117775	Pbchr13	PB001314.02.0	Pcchr13	PC001224.02.0	Pychr13	(MALPY00213)	tRNA intron endonuclease, putative					1
PF14_0524	-	-	Pbchr13	PB000775.00.0	Pcchr13	PC001200.02.0	Pychr13	(MALPY00232)	hypothetical protein					1
PF14_0581	PKH_124510	Pv117410	Pbchr13	PB001323.02.0	Pcchr13	PC301654.00.0	Pychr13	(MALPY01629)	ribosomal protein S10, putative					1
PF14_0595	PKH_124320	Pv117335	Pbchr13	(PB_RP2090)	Pcchr13	(PC_PH4417)	Pychr13	(MALPY00935)	hypothetical protein, conserved					1
PF14_0603	PKH_124220	Pv117292	Pbchr13	PB000850.01.0	Pcchr13	PC000322.01.0	Pychr13	(MALPY02845)	hypothetical protein					1
PF14_0612	PKH_124120	Pv117245	Pbchr13	PB001022.01.0	Pcchr13	PC302011.00.0	Pychr13	(MALPY02556)	hypothetical protein					1
PF14_0623	-	-	Pbchr13	PB000435.01.0	Pcchr13	PC000076.00.0	Pychr13	(MALPY00551)	hypothetical protein					1
PF14_0628	-	-	Pbchr13	(PB_PH3146)	Pcchr13	(PC_RP2864)	Pychr13	(MALPY01311)	hypothetical protein					1
PF14_0644	PKH_123790	Pv117085	Pbchr13	(PB_PH4363)	Pcchr13	(PC_PH0594)	Pychr13	PY03681	hypothetical protein					1
PF14_0689	PKH_123320	Pv116875	Pbchr13	PB101672.00.0	Pcchr13	(PC_RP0955)	Pychr13	(MALPY01696)	hypothetical protein					1
PF14_0692	PKH_123290	Pv116860	Pbchr13	PB000086.00.0	Pcchr13	PC302199.00.0	Pychr13	(MALPY01941)	hypothetical protein					1
PFA0415c	PKH_020500	Pv081360	Pbchr2	PB105276.00.0	Pcchr2	PC103868.00.0	Pychr2	(MALPY00171)	hypothetical protein					1
PFA0435w	PKH_020460	Pv081340	Pbchr2	PB000637.02.0	Pcchr2	PC000613.03.0	Pychr2	(MALPY01593)	hypothetical protein					1
PFA0470c	PKH_020390	-	Pbchr2	PB000932.00.0	Pcchr2	PC001066.02.0 & PC106733.00.0	Pychr2	(MALPY00378)	cold-shock protein, putative					1
PFA0475c	PKH_020380	Pv081305	Pbchr2	PB000375.00.0	Pcchr2	PC000648.03.0	Pychr2	(MALPY00378)	hypothetical protein					1
PFA0575c	PKH_020140	Pv081210	Pbchr2	PB000666.03.0	Pcchr2	PC000060.00.0	Pychr2	(MALPY02016)	hypothetical protein, conserved					1
PFB0095c	-	-		PB104504.00.0		(PC_RP4683)		(MALPY00240)	erythrocyte membrane protein 3					1
PFB0230c	PKH_041460	Pv003690	Pbchr3	PB301123.00.0	Pcchr3	PC001154.02.0	Pychr3	(MALPY00241)	hypothetical protein					1
PFB0530c	PKH_040830	Pv002935	Pbchr3	PB000586.03.0	Pcchr3	PC000190.04.0	Pychr3	(MALPY01819)	hypothetical protein					1
PFB0790c	PKH_040310	Pv002690	Pbchr3	PB000825.00.0	Pcchr3	PC000482.00.0	Pychr3	(MALPY01428)	hypothetical protein					1
PFB0885w	PKH_040120	Pv002590	Pbchr3	PB000422.02.0	Pcchr3	PC000495.02.0	Pychr3	(MALPY01463)	40S ribosomal protein S30, putative					1
PFC0210c	PKH_083560	Pv119355	Pbchr4	PB001026.00.0	Pcchr4	PC000415.02.0	Pychr6	(MALPY00900)	circumsporozoite (CS) protein					1
PFC0241w	PKH_083450	Pv119395	Pbchr4	PB000569.01.0	Pcchr4	PC000015.01.0	Pychr6	(MALPY01182)	hypothetical protein, conserved					1
PFC0245c	PKH_083440	Pv119400	Pbchr4	(PB_RP0931)	Pcchr4	PC000482.04.0	Pychr6	PY02646	hypothetical protein, conserved					1
PFC0381c	PKH_083100	Pv119570	Pbchr4	PB001386.02.0	Pcchr4	PC000010.01.0	Pychr6	(MALPY00996)	hypothetical protein					1
PFC0460w	PKH_082920	Pv119655	Pbchr4	PB001197.00.0	Pcchr4	PC000762.01.0	Pychr6	(MALPY01682)	hypothetical protein					1
PFC0556c	PKH_082680	Pv119760	Pbchr4	PB000261.00.0	Pcchr4	PC000762.00.0	Pychr6	(MALPY01077)	hypothetical protein, conserved					1
PFC0625w	-	Pv095490	Pbchr4	(PB_RP1522)	Pcchr4	PC403672.00.0	Pychr6	(MALPY01507)	hypothetical protein					1
PFC1016w	PKH_081750	Pv095085	Pbchr12	PB404267.00.0	Pcchr12	(PC_RP0956)	Pychr12	PY02293	hypothetical protein					1
PFD0205c	PKH_031050	Pv001035	Pbchr10	PB000893.00.0	Pcchr10	PC000079.04.0	Pychr10	(MALPY00354)	hypothetical protein					1
PFD0585c	PKH_030320	Pv000670	Pbchr6	PB000384.01.0	Pcchr6	PC000726.02.0	Pychr4-6	(MALPY02618)	hypothetical protein					1
PFD0785c	PKH_052030	Pv089900	Pbchr7	PB300755.00.0	Pcchr7	PC000236.02.0	Pychr7	(MALPY00802)	hypothetical protein					1
PFD0865c	PKH_052190	Pv089980	Pbchr7	(PB_RP3697)	Pcchr7	PC000383.04.0	Pychr7	PY03317	cdc2-related protein kinase 1					1
PFD0890w	PKH_052250	Pv090010	Pbchr7	PB000497.01.0	Pcchr7	(PC_RP4333)	Pychr7	PY07423	hypothetical protein					1
PFD1065c	PKH_052610	Pv090170	Pbchr5	PB000870.02.0	Pcchr5	PC000372.00.0	Pychr5	(MALPY01609)	hypothetical protein					1
PFE0280c	PKH_102730	Pv097845	Pbchr11	(PB_RP0754)	Pcchr11	PC000603.02.0	Pychr11	PY06682	hypothetical protein					1
PFE0550w	PKH_102190	Pv080680	Pbchr11	PB000915.01.0	Pcchr11	PC000037.02.0	Pychr11	(MALPY01520)	hypothetical protein					1
PFE0635c	PKH_101970	Pv080600	Pbchr11	(PB_RP2395)	Pcchr11	PC000647.04.0	Pychr11	PY04606	hypothetical protein					1
PFE0670w	PKH_101900	Pv080565	Pbchr11	PB000505.03.0	Pcchr11	PC000632.00.0	Pychr11	(MALPY00787)	hypothetical protein					1
PFE0695w	PKH_101860	Pv080545	Pbchr11	PB000312.03.0	Pcchr11	PC000729.01.0	Pychr11	(MALPY00787)	hypothetical protein					1
PFE0760w	-	Pv080485	Pbchr11	PB000892.01.0	Pcchr11	PC000088.02.0	Pychr11	(MALPY00921)	hypothetical protein					1
PFE0910w	-	-	Pbchr12	PB001028.02.0	Pcchr12	PC302449.00.0	Pychr12	(MALPY00743)	hypothetical protein					1
PFE1065w	PKH_101100	Pv080185	Pbchr12	PB300139.00.0	Pcchr12	PC000893.02.0	Pychr12	(MALPY01123)	hypothetical protein					1
PFE1173c	PKH_100870	Pv080075	Pbchr12	PB100501.00.0	Pcchr12	(PC_RP3420)	Pychr12	(MALPY01092)	outer arm dynein lc3, putative					1
PFE1350c	PKH_100490	Pv079885	Pbchr12	PB001354.02.0	Pcchr12	(PC_RP1366)	Pychr12	(MALPY01101)	ubiquitin-conjugating enzyme, putative					1
PFE1420w	PKH_100370	Pv079825	Pbchr12	PB000351.02.0	Pcchr12	PC301202.00.0	Pychr12	(MALPY02260)	F-actin capping protein, alpha subunit, putative					1
PFE1440c	PKH_100330	Pv079805	Pbchr12	PB000997.02.0	Pcchr12	PC000602.00.0	Pychr12	(MALPY00190)	hypothetical protein					1
PFF0255c	PKH_114440	Pv113430	Pbchr1	PB000866.02.0	Pcchr1	PC000064.02.0	Pychr1	(MALPY01806)	hypothetical protein					1
PFF0395c	PKH_114130	Pv113565	Pbchr1	PB000560.02.0	Pcchr1	PC000327.02.0	Pychr1	(MALPY01504)	hypothetical protein, conserved					1
PFF0525w	PKH_113850	-	Pbchr1	PB001253.02.0	Pcchr1	PC000216.04.0	Pychr1	(MALPY00884)	hypothetical protein					1
PFF0573c	-	-	Pbchr1	(PB_PH1997)	Pcchr1	(PC_PH4532)	Pychr1	(MALPY00773)	hypothetical protein, conserved					1
PFF0575c	PKH_113710	Pv113730	Pbchr1	(PB_RP0834)	Pcchr1	(PC_RP4936)	Pychr1	(MALPY00932)	hypothetical protein					1
PFF0660w	PKH_113540	Pv113815	Pbchr1	(PB_RP0895)	Pcchr1	PC000426.01.0	Pychr1	PY05106	hypothetical protein					1
PFF0725w	PKH_113400	Pv113885	Pbchr12	PB104454.00.0	Pcchr12	PC000393.00.0	Pychr12	(MALPY01143)	hypothetical protein					1
PFF0780w	PKH_113290	Pv113940	Pbchr11	PB104113.00.0	Pcchr11	(PC_PH3936)	Pychr11	PY01956	hypothetical protein, conserved					1
PFF0890c	PKH_113100	Pv114045	Pbchr11	PB000966.01.0	Pcchr11	PC000665.00.0	Pychr11	(MALPY00972)	hypothetical protein					1
PFF0960c	PKH_112960	Pv114110	Pbchr11	PB001177.01.0	Pcchr11	PC000218.02.0	Pychr11	(MALPY02608)	hypothetical protein					1
PFF1265w	PKH_112320	Pv114410	Pbchr11	PB000962.02.0	Pcchr11	PC000488.01.0	Pychr11	(MALPY01559)	oxidoreductase, short-chain dehydrogenase family, putative					1
PFF1310c	PKH_112230	Pv114455	Pbchr11	PB000403.02.0	Pcchr11	PC001126.02.0	Pychr11	(MALPY01429)	hypothetical protein					1
PFF1360w	PKH_112130	Pv114505	Pbchr11	PB000950.03.0	Pcchr11	PC000014.00.0	Pychr11	(MALPY00748)	6-pyruvoyl tetrahydropterin synthase, putative					1
PFF1465w	PKH_111870	Pv114610	Pbchr11	PB000104.00.0	Pcchr11	PC001148.02.0	Pychr11	(MALPY02028)	hypothetical protein					1
PFI0420c	PKH_070610	Pv098875	Pbchr8	PB001341.02.0	Pcchr8	PC000046.00.0	Pychr8	(MALPY01881)	tRNA pseudouridine synthase, putative					1
PFI0580c	PKH_070930	Pv099035	Pbchr8	PB000502.02.0	Pcchr8	PC000277.02.0	Pychr8	(MALPY00985)	hypothetical protein					1
PFI0645w	PKH_071050	Pv099095	Pbchr8	(PB_RP3832)	Pcchr8	(PC_RP2383)	Pychr8	(MALPY02062)	EF-1B					1
PFI0660c	PKH_071080	Pv099107	Pbchr8	PB000372.01.0	Pcchr8	PC000507.04.0	Pychr8	(MALPY01070)	protease, putative					1
PFI0665w	PKH_071090	Pv099110	Pbchr8	PB000374.01.0	Pcchr8	PC000508.04.0	Pychr8	(MALPY00683)	hypothetical protein					1
PFI0800c	PKH_071360	Pv099245	Pbchr8	PB000376.00.0	Pcchr8	PC000393.03.0	Pychr8	(MALPY00059)	hypothetical protein					1
PFI1185c	PKH_072130	Pv099620	Pbchr8	PB000568.01.0	Pcchr8	PC000061.01.0	Pychr8	(MALPY01552)	hypothetical protein					1
PFI1225w	PKH_072210	Pv099665	Pbchr8	PB000230.03.0	Pcchr8	PC301197.00.0	Pychr8	(MALPY02643)	hypothetical protein					1
PFI1380c	PKH_072600	Pv099850	Pbchr8	PB001581.02.0	Pcchr8	PC000122.05.0	Pychr8	(MALPY01796)	hypothetical protein					1
PFI1410c	PKH_072650	Pv099885	Pbchr8	PB000005.00.0	Pcchr8	(PC_PH4730)	Pychr8	PY04176	hypothetical protein					1
PFI1465w	PKH_072810	Pv099960	Pbchr8	PB000407.02.0	Pcchr8	PC000412.02.0	Pychr8	(MALPY01292)	hypothetical protein					1
PFI1580c	PKH_073070	Pv087080	Pbchr8	(PB_RP2803)	Pcchr8	PC000171.02.0	Pychr8	(MALPY01061)	DHHC-type zinc finger protein, putative					1
PFI1605w	PKH_073130	Pv087050	Pbchr8	PB000959.00.0	Pcchr8	PC000346.02.0	Pychr8	(MALPY02183)	hypothetical protein					1
PFI1615c	PKH_073090	Pv087070	Pbchr8	(PB_RP0311)	Pcchr8	PC000621.02.0	Pychr8	(MALPY02079)	hypothetical protein					1
PFI1640c	PKH_073200	Pv087020	Pbchr8	PB001667.02.0	Pcchr8	PC000032.05.0	Pychr8	(MALPY00197)	hypothetical protein					1
PFL0080c	PKH_130030	Pv084105	Pbchr6	PB000035.03.0	Pcchr6	(PC_RP3192)	Pychr4-6	(MALPY01203)	serine/threonine-protein kinase Nek1, putative					1
PFL0170w	-	Pv084215	Pbchr6	PB000304.02.0	Pcchr6	PC300123.00.0	Pychr4-6	(MALPY01673)	hypothetical protein					1
PFL0395c	PKH_130680	Pv084430	Pbchr6	PB001248.02.0	Pcchr6	PC001417.02.0	Pychr4-6	(MALPY01248)	hypothetical protein					1
PFL0540w	PKH_130990	Pv084575	Pbchr6	PB300500.00.0	Pcchr6	PC000661.03.0	Pychr6	(MALPY00669)	mannosyltransferase, putative					1
PFL0775w	PKH_143320	Pv123485	Pbchr14	PB301472.00.0	Pcchr14	PC302009.00.0	Pychr14	(MALPY01794)	hypothetical protein					1
PFL0800c	PKH_143380	Pv123510	Pbchr14	PB301106.00.0	Pcchr14	PC000314.05.0	Pychr14	(MALPY00049)	hypothetical protein					1
PFL0915c	PKH_143590	Pv123605	Pbchr14	PB000938.02.0	Pcchr14	PC000139.00.0	Pychr14	(MALPY00487)	hypothetical protein					1
PFL0995c	PKH_143730	-	Pbchr14	PB000244.03.0	Pcchr14	PC404724.00.0	Pychr14	(MALPY02467)	hypothetical protein					1
PFL1080c	PKH_143900	Pv123755	Pbchr14	PB001199.00.0	Pcchr14	PC000462.04.0	Pychr14	(MALPY00159)	hypothetical protein, conserved					1
PFL2375c	PKH_146680	-	Pbchr14	(PB_RP2861)	Pcchr14	PC302319.00.0	Pychr14	(MALPY00815)	cutA, putative					1
PFL2445c	PKH_146860	Pv101440	Pbchr14	PB000353.02.0	Pcchr14	PC000342.04.0	Pychr14	(MALPY00178)	hypothetical protein					1
MAL13P1.112	PKH_141930	Pv122825	Pbchr14	(PY07138)	Pcchr14	(PC102113.00.0)	Pychr14	PY07138	hypothetical protein,conserved					1
MAL13P1.124	-	-	Pbchr13	(PB100245.00.0)	Pcchr13	PC000049.01.0	Pychr13	PY01061	hypothetical protein					1
MAL13P1.127	PKH_123040	Pv116735	Pbchr13	PB300924.00.0	Pcchr13	(PC105701.00.0)	Pychr13	(PY00519)	hypothetical protein					1
MAL13P1.133	PKH_122880	Pv116655	Pbchr13	PB300557.00.0	Pcchr13	PC000828.03.0	Pychr13	(PY03817)	hypothetical protein					1
MAL13P1.137	PKH_122770	-	Pbchr13	(PB000236.02.0)	Pcchr13	(PC000926.01.0)	Pychr13	PY04318	hypothetical malaria antigen					1
MAL13P1.141	PKH_122700	Pv116580	Pbchr13	PB000243.03.0	Pcchr13	PC000393.05.0	Pychr13	(PY02849)	hypothetical protein					1
MAL13P1.145	PKH_122640	Pv116555	Pbchr13	(PB000558.00.0)	Pcchr13	PC000819.01.0	Pychr13	(PY03328)	hypothetical protein					1
MAL13P1.155	PKH_122590	Pv116530	Pbchr13	PB000537.01.0	Pcchr13	PC000598.04.0	Pychr13	(PY07494)	hypothetical protein					1
MAL13P1.158	PKH_122280	-	Pbchr13	(PB300936.00.0)	Pcchr13	PC000160.05.0	Pychr13	(PY04178)	hypothetical protein					1
MAL13P1.162	PKH_122240	Pv082455	Pbchr13	PB000971.02.0	Pcchr13	PC000103.00.0	Pychr13	(PY04182)	DNAJ-like protein, putative					1
MAL13P1.166	PKH_122170	Pv082490	Pbchr13	(PB000754.02.0)	Pcchr13	(PC000346.03.0)	Pychr13	PY02206	helicase, putative					1
MAL13P1.167	PKH_122150	Pv082500	Pbchr13	PB001244.00.0	Pcchr13	PC000159.03.0	Pychr13	(PY00480)	signal peptidase, putative					1
MAL13P1.169	PKH_122090	Pv082530	Pbchr13	(PB104903.00.0)	Pcchr13	(PC107338.00.0)	Pychr13	PY07006	syntaxin 5, putative					1
MAL13P1.182	PKH_121720	Pv082755	Pbchr13	(PB001042.01.0)	Pcchr13	PC000515.03.0	Pychr13	PY01503	hypothetical protein, conserved					1
MAL13P1.184	PKH_121670	Pv082780	Pbchr13	PB000279.03.0	Pcchr13	PC000493.04.0	Pychr13	(PY06253)	endopeptidase, putative					1
MAL13P1.185	PKH_121660	Pv082785	Pbchr13	(PB000912.00.0)	Pcchr13	(PY04971)	Pychr13	PY04971	CDK-related protein kinase 6					1
MAL13P1.186	PKH_121650	Pv082790	Pbchr13	(PB000837.00.0)	Pcchr13	(PY04970)	Pychr13	PY04970	1-deoxy-D-xylulose 5-phosphate synthase					1
MAL13P1.196	PKH_121490	Pv082880	Pbchr13	PB001529.02.0	Pcchr13	PC000830.00.0	Pychr13	(PY06928)	protein kinase, putative					1
MAL13P1.286	PKH_111280	Pv114885	Pbchr11	(PB300018.00.0)	Pcchr11	(PY01567)	Pychr11	PY01567	hypothetical protein					1
MAL13P1.314	-	-	Pbchr11	(PB000357.03.0)	Pcchr11	(PC300909.00.0)	Pychr11	n.a. (MALPY03158)	hypothetical protein					1
MAL13P1.323	PKH_110630	Pv115180	Pbchr11	PB000996.03.0	Pcchr11	PC000237.05.0	Pychr11	(PY03025)	hypothetical protein					1
MAL13P1.333	PKH_110440	-	Pbchr11	PB000186.01.0	Pcchr11	PC000622.00.0	Pychr11	(PY05219)	hypothetical protein					1
MAL13P1.335	PKH_110380	Pv115300	Pbchr11	(PB405143.00.0)	Pcchr11	PC000559.02.0	Pychr11	(PY06104)	phosphatidylserine synthase i; putative					1
MAL13P1.346	PKH_110170	Pv115400	Pbchr11	PB000810.02.0	Pcchr11	PC000902.01.0	Pychr11	(PY04288)	DNA repair endonuclease					1
MAL13P1.41	PKH_140750	Pv122260	Pbchr14	PB000481.00.0	Pcchr14	(PC302299.00.0)	Pychr14	(PY04275)	hypothetical protein					1
MAL13P1.63	PKH_141200	Pv122470	Pbchr14	PB000079.01.0	Pcchr14	(PC000829.01.0)	Pychr14	PY07184	Plasmodium falciparum asparagine-rich protein					1
MAL13P1.73	PKH_141320	Pv122525	Pbchr14	PB301070.00.0	Pcchr14	(PC104120.00.0)	Pychr14	(PY04287)	hypothetical protein					1
MAL7P1.142	-	-	Pbchr6	PB300570.00.0	Pcchr6	various PCs	Pychr4	various Pys	hypothetical protein					1
MAL8P1.7	-	-	Pbtel7l	(PB000108.01.0)	Pctel9l	(PC000036.03.0)	Pytel7l	(PY01115)	hypothetical protein					1
PF07_0005	-	-		(PB001086.03.0)		(PY02009)		PY02009	lysophospholipases-like protein, putative					1
PF08_0004	PKH_050100	Pv088855		(PB101537.00.0)		(PC102264.00.0)		PY04983	hypothetical protein					1
PF10_0374	-	-		(PB108056.00.0)		(PY02057)		PY02057	Pf 11-1 protein					1
PF11_0117	PKH_090840	Pv091205	Pbchr9	PB000658.02.0	Pcchr9	PC001394.02.0	Pychr9	(PY01741)	replication factor C subunit 5, putative					1
PF11_0155	PKH_091170	Pv091370	Pbchr9	(PY00723)	Pcchr9	(PC105691.00.0)	Pychr9	PY00723	hypothetical protein					1
PF11_0176	PKH_091440	Pv091480	Pbchr9	PB000712.03.0	Pcchr9	PC000473.04.0	Pychr9	(PY04401)	hypothetical protein					1
PF11_0181	PKH_091490	Pv091505	Pbchr9	PB000856.01.0	Pcchr9	PC000340.03.0	Pychr9	(PY04254)	tyrosine --tRNA ligase, putative					1
PF11_0191	PKH_091590	Pv091560	Pbchr9	PB000513.03.0	Pcchr9	PC000689.04.0	Pychr9	(PY00908)	hypothetical protein					1
PF11_0204	PKH_091710	Pv091620	Pbchr9	(PB107377.00.0)	Pcchr9	(PC104153.00.0)	Pychr9	PY04520	hypothetical protein					1
PF11_0246	PKH_092100	Pv091790	Pbchr9	PB001081.01.0	Pcchr9	PC000340.01.0	Pychr9	(PY01448)	hypothetical protein					1
PF11_0249	PKH_092130	Pv091805	Pbchr9	PB000393.00.0	Pcchr9	PC000673.04.0	Pychr9	(PY01450)	hypothetical protein					1
PF11_0258	PKH_092220	Pv091850	Pbchr9	PB300486.00.0	Pcchr9	(PC000284.03.0)	Pychr9	PY00817	co-chaperone GrpE, putative					1
PF11_0271	PKH_092370	-	Pbchr9	PB000905.01.0	Pcchr9	PC000427.04.0	Pychr9	(PY06467)	hypothetical protein, conserved					1
PF11_0276	PKH_092420	Pv091945	Pbchr9	PB000351.00.0	Pcchr9	PC000019.03.0	Pychr9	(PY04938)	hypothetical protein					1
PF11_0278	PKH_092430	Pv091950	Pbchr9	(PB300263.00.0)	Pcchr9	PC000684.01.0	Pychr9	(PB300263.00.0)	hypothetical protein					1
PF11_0354	PKH_093220	Pv092325	Pbchr9	(PY01923)	Pcchr7-9	(PC000930.01.0)	Pychr9	PY01923	hypothetical protein					1
PF11_0422	PKH_093850	Pv092655	Pbchr9	(PB000242.01.0)	Pcchr7	PC000301.05.0	Pychr9	(PY02871)	hypothetical protein					1
PF11_0439	PKH_094020	Pv092740	Pbchr9	PB001052.02.0	Pcchr7	PC000038.03.0	Pychr9	(PY04078)	hypothetical protein					1
PF11_0443	PKH_094070	Pv092765	Pbchr9	PB000089.00.0	Pcchr7	PC000682.02.0	Pychr9	(PY01970)	hypothetical protein, conserved					1
PF11_0460	-	Pv092845	Pbchr9	(PB405932.00.0)	Pcchr7	(PC102585.00.0)	Pychr9	PY00722	hypothetical protein					1
PF11_0468	PKH_094330	Pv092890	Pbchr9	(PB000441.01.0)	Pcchr7	PC000465.03.0	Pychr9	PY02594	hypothetical protein					1
PF11_0473	PKH_094370	Pv092910	Pbchr9	PB000941.03.0	Pcchr7	PC000759.01.0	Pychr9	(PY03510)	hypothetical protein					1
PF11_0507	-	-		PB108056.00.0		(PC404714.00.0)		(PY02057)	antigen 332, putative					1
PF13_0030	PKH_140430	Pv122125	Pbchr14	PB000988.02.0	Pcchr14	(PC302343.00.0)	Pychr14	(PY00564)	hypothetical protein					1
PF13_0068	PKH_141150	Pv122450	Pbchr14	PB001063.02.0	Pcchr14	(PC000743.02.0)	Pychr14	PY02336	hypothetical protein					1
PF13_0080	PKH_141330	Pv122530	Pbchr14	PB001093.03.0	Pcchr14	PC000533.02.0	Pychr14	(PY00479)	hypothetical protein					1
PF13_0134	PKH_122950	Pv116690	Pbchr13	PB001440.02.0	Pcchr13	PC001157.02.0	Pychr13	(PY07345)	hypothetical protein					1
PF13_0144	PKH_122790	Pv116615	Pbchr13	PB000184.00.0	Pcchr13	PC001369.02.0	Pychr13	(PY03922)	oxidoreductase, putative					1
PF13_0168	PKH_122140	Pv082505	Pbchr13	PB001243.00.0	Pcchr13	PC001214.02.0	Pychr13	(PY04297)	hypothetical protein					1
PF13_0184	PKH_121930	Pv082610	Pbchr13	PB001017.00.0	Pcchr13	PC001186.02.0	Pychr13	(PY01761)	hypothetical protein					1
PF13_0193	PKH_121830	Pv082660	Pbchr13	PB107619.00.0		(PC000367.04.0)		(PY02148)	MSP7-like protein					1
PF13_0203	PKH_121700	Pv082765	Pbchr13	(PB104029.00.0)	Pcchr13	(PC106486.00.0)	Pychr13	PY01502	hypothetical protein					1
PF13_0259	PKH_120450	Pv083365	Pbchr13	(PB100173.00.0)	Pcchr13	PC000944.01.0	Pychr13	PY04017	cytidine and deoxycytidylate deaminase family, putative					1
PF13_0277	PKH_111780	Pv114655	Pbchr11	(PB000171.03.0)	Pcchr11	PC000859.02.0	Pychr11	PY00833	hypothetical protein					1
PF13_0283	-	-	Pbchr11	PB105034.00.0	Pcchr11	PC000714.03.0	Pychr11	(PY02350)	hypothetical protein					1
PF13_0296	PKH_111520	Pv114770	Pbchr11	PB001214.02.0	Pcchr11	PC000764.02.0	Pychr11	(PY06774)	hypothetical protein, conserved					1
PF13_0299	PKH_111490	Pv114785	Pbchr11	PB000386.02.0	Pcchr11	PC000015.03.0	Pychr11	(PY04919)	hypothetical protein					1
PF13_0304	PKH_111400	Pv114830	Pbchr11	(PB000423.03.0)	Pcchr11	(PC000339.00.0)	Pychr11	PY00362	elongation factor 1 alpha					1
PF13_0328	PKH_110880	Pv115055	Pbchr11	(PY01758)	Pcchr11	(PC001046.02.0)	Pychr11	PY01758	proliferating cell nuclear antigen					1
PF14_0039	PKH_134270	Pv086225	Pbchr10	(PB106442.00.0)	Pcchr10	(PC109053.00.0)	Pychr10	(PY05429)	hypothetical protein					1
PF14_0103	PKH_133720	Pv085925	Pbchr10	(PB406043.00.0)	Pcchr10	(PC102098.00.0)	Pychr10	PY00621	hypothetical protein					1
PF14_0109	PKH_133660	-	Pbchr10	PB001547.02.0	Pcchr10	(PC300683.00.0)	Pychr10	(PY00166)	hypothetical protein					1
PF14_0135	PKH_133390	Pv085765	Pbchr10	(PB301476.00.0)	Pcchr10	(PY01402)	Pychr10	PY01402	hypothetical protein					1
PF14_0152	PKH_133180	Pv085680	Pbchr10	(PY00348)	Pcchr10	(PC100136.00.0)	Pychr10	PY00348	hypothetical protein					1
PF14_0154	PKH_133160	Pv085670	Pbchr10	(PB108089.00.0)	Pcchr10	(PC104746.00.0)	Pychr10	PY00386	hypothetical protein					1
PF14_0162	-	-	Pbchr10	(PB107256.00.0)	Pcchr10	(PC102042.00.0)	Pychr10	n.a. (MALPY02266)	hypothetical protein					1
PF14_0173	PKH_133040	Pv085580	Pbchr10	PB000088.01.0	Pcchr10	PC000166.04.0	Pychr10	(PY05205)	hypothetical protein					1
PF14_0174	PKH_133030	Pv085575	Pbchr10	PB000392.03.0	Pcchr10	PC000561.00.0	Pychr10	(PY05447)	hypothetical protein, conserved					1
PF14_0184	PKH_133000	Pv085530	Pbchr10	PB300906.00.0	Pcchr10	PC300141.00.0	Pychr10	(PY02577)	hypothetical protein					1
PF14_0199	PKH_132850	Pv085455	Pbchr10	PB000004.02.0	Pcchr10	PC000809.04.0	Pychr10	(PY01197)	hypothetical protein					1
PF14_0201	PKH_132830	Pv085445	Pbchr10	PB000807.00.0	Pcchr10	PC000379.04.0	Pychr10	(PY05715)	hypothetical protein					1
PF14_0225	PKH_132570	Pv085310	Pbchr10	PB000627.00.0	Pcchr10	(PC103517.00.0)	Pychr10	(PY00014)	hypothetical protein					1
PF14_0233	PKH_132490	Pv085260	Pbchr10	(PB103373.00.0)	Pcchr10	PC000472.00.0	Pychr10	PY06825	hypothetical protein					1
PF14_0239	PKH_132440	Pv085230	Pbchr10	PB001000.03.0	Pcchr10	PC302570.00.0	Pychr10	(PY06635)	hypothetical protein					1
PF14_0249	PKH_132340	Pv085185	Pbchr10	PB000236.03.0	Pcchr10	PC301442.00.0	Pychr10	(PY03329)	hypothetical protein					1
PF14_0255	PKH_132280	Pv085155	Pbchr10	PB300290.00.0	Pcchr10	(PC000192.05.0)	Pychr10	PY07158	hypothetical protein					1
PF14_0265	PKH_132170	Pv085115	Pbchr10	PB000460.00.0	Pcchr10	PC001270.02.0	Pychr10	(PY03620)	peptide chain release factor 1, putative					1
PF14_0274	PKH_132080	Pv085065	Pbchr10	PB000712.00.0	Pcchr10	PC000513.01.0	Pychr10	(PY06443)	hypothetical protein, conserved					1
PF14_0287	PKH_131950	Pv085000	Pbchr10	PB000718.01.0	Pcchr10	(PC106605.00.0)	Pychr10	PY01263	hypothetical protein					1
PF14_0313	PKH_131610	Pv084875	Pbchr10	(PB108243.00.0)	Pcchr10	PC000774.03.0	Pychr10	PY05260	hypothetical protein					1
PF14_0315	PKH_131590	Pv084865	Pbchr10	PB000213.01.0	Pcchr10	PC000433.02.0	Pychr10	(PY05680)	hypothetical protein					1
PF14_0320	PKH_131540	-	Pbchr10	PB000288.01.0	Pcchr10	(PC300077.00.0)	Pychr10	(PB000288.01.0)	hypothetical protein					1
PF14_0356	PKH_131170	Pv084665	Pbchr6	PB000028.03.0	Pcchr6	PC000318.04.0	Pychr6	(PY07497)	hypothetical protein					1
PF14_0358	PKH_131150	Pv084655	Pbchr6	PB000532.00.0	Pcchr6	PC000024.00.0	Pychr6	(PY05174)	41-2 protein antigen precursor					1
PF14_0378	PKH_126640	Pv118495	Pbchr13	PB300820.00.0	Pcchr13	PC000375.03.0	Pychr13	(PY04306)	triose-phosphate isomerase					1
PF14_0422	PKH_126190	Pv118275	Pbchr13	PB000911.02.0	Pcchr13	(PC101541.00.0)	Pychr13	(PY01679)	hypothetical protein					1
PF14_0438	PKH_126030	Pv118185	Pbchr13	(PB000435.03.0)	Pcchr13	PC000106.00.0	Pychr13	PY01899	hypothetical protein					1
PF14_0447	PKH_125950	Pv118150	Pbchr13	PB000083.02.0	Pcchr13	PC000109.02.0	Pychr13	(PY06896)	hypothetical protein					1
PF14_0462	PKH_125790	Pv118065	Pbchr13	PB000807.02.0	Pcchr13	PC000360.02.0	Pychr13	(PY04510)	SEL-1 protein, putative					1
PF14_0478	PKH_125600	Pv117970	Pbchr13	PB001137.01.0	Pcchr13	PC000159.05.0	Pychr13	(PY06344)	hypothetical protein					1
PF14_0510	PKH_125280	Pv117795	Pbchr13	PB001312.02.0	Pcchr13	PC300839.00.0	Pychr13	(PY00792)	hypothetical protein					1
PF14_0543	PKH_124910	Pv117615	Pbchr13	PB001192.00.0	Pcchr13	PC300096.00.0	Pychr13	(PY06507)	hypothetical protein, conserved					1
PF14_0556	PKH_124780	Pv117550	Pbchr13	PB000334.02.0	Pcchr13	PC000644.00.0	Pychr13	(PY00106)	hypothetical protein					1
PF14_0631	PKH_123940	Pv117155	Pbchr13	(PB000062.01.0)	Pcchr13	PC001177.02.0	Pychr13	(PY06604)	hypothetical protein					1
PF14_0637	PKH_123860	Pv117120	Pbchr13	PB000949.02.0	Pcchr13	PC000344.05.0	Pychr13	(PY05581)	rhoptry protein, putative					1
PF14_0645	PKH_123780	Pv117080	Pbchr13	(PB106561.00.0)	Pcchr13	(PC107200.00.0)	Pychr13	PY03682	hypothetical protein					1
PF14_0653	PKH_123690	Pv117040	Pbchr13	(PB000599.01.0)	Pcchr13	(PC301995.00.0)	Pychr13	PY02870	hypothetical protein					1
PF14_0663	PKH_123570	Pv116990	Pbchr13	PB301507.00.0	Pcchr13	(PC300067.00.0)	Pychr13	PY07221	hypothetical protein					1
PF14_0687	PKH_123340	Pv116882	Pbchr13	PB000945.00.0	Pcchr13	PC000123.05.0	Pychr13	(PY05358)	hypothetical protein					1
PFB0820c	PKH_040250	Pv002660	Pbchr3	PB001008.03.0	Pcchr3	PC000164.03.0	Pychr3	(PY06528)	hypothetical protein					1
PFD0590c	PKH_030300	Pv000650	Pbchr6	PB000608.02.0	Pcchr6	PC000008.00.0	Pychr4	(PY06115)	DNA polymerase alpha					1
PFE0120c	PKH_103110	Pv097625	Pbchr11	PB000173.03.0	Pcchr11	PC000446.02.0	Pychr11	(PY06415)	Merozoite Surface Protein 8, MSP8					1
PFE1225w	PKH_100760	Pv080020	Pbchr12	PB000216.01.0	Pcchr12	PC000655.00.0	Pychr12	(PY03559)	50S ribosomal subunit protein L12, putative					1
PFF0680c	PKH_113500	Pv113835	Pbchr1	(PB000537.03.0)	Pcchr1	(PC000900.02.0)	Pychr1	(PY04023)	thiamin-phosphate pyrophosphorylase, putative					1
PFI0360c	PKH_070470	Pv098820	Pbchr8	PB108158.00.0	Pcchr8	PC102980.00.0	Pychr8	(PY05228)	hypothetical protein					1
PFI1730w	-	-		(PB000829.03.0)		PC001039.02.0		PY06117	cytoadherence linked asexual protein (CLAG)					1
PFI1775w	-	-		(PB001086.03.0)		PC000788.04.0		(PY02009)	hypothetical protein					1
PFL0100c	PKH_130070	Pv084125	Pbchr6	PB000677.02.0	Pcchr6	PC000568.01.0	Pychr4-6	(PY00461)	ATP dependent RNA helicase, putative					1
PFL0155c	PKH_130190	Pv084200	Pbchr6	(PB105795.00.0)	Pcchr6	(PY05284)	Pychr4-6	PY05284	hypothetical protein					1
PFL0160w	PKH_130200	Pv084205	Pbchr6	(PB103350.00.0)	Pcchr6	PC000250.04.0	Pychr4-6	PY05285	hypothetical protein conserved					1
PFL0165c	PKH_130210	Pv084210	Pbchr6	(PB300115.00.0)	Pcchr6	PC000384.00.0	Pychr4-6	PY05286	hypothetical protein					1
PFL0185c	PKH_130240	Pv084230	Pbchr6	PB000303.02.0	Pcchr6	PC000786.03.0	Pychr4-6	(PY05915)	nucleosome assembly protein 1, putative					1
PFL0350c	PKH_130600	Pv084385	Pbchr6	PB300899.00.0	Pcchr6	(PC301858.00.0)	Pychr4-6	(PB300899.00.0)	hypothetical protein					1
PFL0575w	PKH_131060	Pv084610	Pbchr6	PB000942.02.0	Pcchr6	PC000143.03.0	Pychr6	(PY03791)	hypothetical protein					1
PFL0705c	PKH_143180	Pv123415	Pbchr14	PB001275.02.0	Pcchr14	PC000097.05.0	Pychr14	(PY07468)	adrenodoxin-type ferredoxin, putative					1
PFL0710w	PKH_143190	Pv123420	Pbchr14	PB001271.02.0	Pcchr14	PC000394.04.0	Pychr14	(PY05068)	hypothetical protein					1
PFL0750w	PKH_143270	Pv123465	Pbchr14	(PB301159.00.0)	Pcchr14	(PY02275)	Pychr14	PY02275	hypothetical protein					1
PFL0770w	PKH_143310	Pv123480	Pbchr14	PB300231.00.0	Pcchr14	(PC001164.02.0)	Pychr14	(PY03295)	seryl-tRNA synthetase, putative					1
PFL0900c	PKH_143570	Pv123597	Pbchr14	PB000094.03.0	Pcchr14	PC000647.00.0	Pychr14	(PY01800)	arginyl-tRNA synthetase, putative					1
PFL1150c	PKH_144050	Pv123825	Pbchr14	PB000767.02.0	Pcchr14	PC000905.01.0	Pychr14	(PY06733)	ribosomal protein L24, putative					1
PFL1205c	PKH_144170	Pv123880	Pbchr14	PB300378.00.0	Pcchr14	PC000108.03.0	Pychr14	(PY06623)	hypothetical protein					1
PFL1400c	PKH_144570	Pv124075	Pbchr14	PB300765.00.0	Pcchr14	PC000711.03.0	Pychr14	(PY07303)	hypothetical protein					1
PFL1405w	PKH_144580	Pv124080	Pbchr14	PB001127.01.0	Pcchr14	PC300885.00.0	Pychr14	(PY01279)	hypothetical protein					1
PFL1415w	PKH_144600	Pv124090	Pbchr14	(PB000373.03.0)	Pcchr14	PC000789.00.0	Pychr14	PY00677	hypothetical protein					1
PFL1625w	PKH_145080	Pv100640	Pbchr14	PB300776.00.0	Pcchr14	PC000275.02.0	Pychr14	(PY07836)	hypothetical protein					1
PFL1640c	PKH_145110	Pv100655	Pbchr14	(PB106783.00.0)	Pcchr14	PC000685.02.0	Pychr14	PY02387	hypothetical protein					1
PFL1755w	PKH_145490	Pv100765	Pbchr14	PB001038.03.0	Pcchr14	PC000680.04.0	Pychr14	(PY06123)	hypothetical protein					1
PFL1815c	PKH_145610	Pv100825	Pbchr14	PB000928.03.0	Pcchr14	PC000199.05.0	Pychr14	(PY05424)	hypothetical protein					1
PFL2055w	PKH_145980	Pv101035	Pbchr14	PB000303.03.0	Pcchr14	PC302041.00.0	Pychr14	(PY04103)	40S ribosomal protein S17, putative					1
PFL2260w	PKH_146450	Pv101250	Pbchr14	(PB404847.00.0)	Pcchr14	PC000833.01.0	Pychr14	(PY00402)	hypothetical protein					1
PFL2335w	PKH_146600	Pv101325	Pbchr14	PB000499.00.0	Pcchr14	PC000716.04.0	Pychr14	(PY02896)	hypothetical protein					1
PFL2360w	PKH_146650	Pv101350	Pbchr14	(PY02900)	Pcchr14	(PC101613.00.0)	Pychr14	PY02900	hypothetical protein					1
PFL2460w	PKH_146890	Pv101450	Pbchr14	PB000267.02.0	Pcchr14	PC000351.02.0	Pychr14	(PY01337)	coronin					1
PFA0140c	PKH_021060	Pv081615	Pbchr2	PB300946.00.0 & PB000915.03.0	Pcchr2	PC001302.02.0 & PC000854.00.0	Pychr2	PY01437	hypothetical protein					1
PFA0145c	PKH_021050	Pv081610	Pbchr2	PB000914.03.0	Pcchr2	PC000853.00.0	Pychr2	PY01511	aspartyl-tRNA synthetase					1
PFA0150c	PKH_021040	Pv081605	Pbchr2	PB000855.03.0 & PB108364.00.0	Pcchr2	PC000731.01.0	Pychr2	PY01512	hypothetical protein					1
PFA0155c	PKH_021030	Pv081600	Pbchr2	PB000860.01.0 & PB000594.01.0	Pcchr2	PC000741.01.0	Pychr2	PY02776	hypothetical protein					1
PFA0160c	PKH_021010	Pv081595	Pbchr2	PB000593.01.0	Pcchr2	PC000740.01.0	Pychr2	PY06526	hypothetical protein					1
PFA0165c	PKH_021000	Pv081590	Pbchr2	PB000853.03.0	Pcchr2	PC000649.01.0	Pychr2	PY03810	hypothetical protein					1
PFA0170c	PKH_020990	Pv081585	Pbchr2	PB001118.02.0	Pcchr2	PC000329.04.0	Pychr2	PY03811	hypothetical protein, conserved					1
PFA0175w	PKH_020980	Pv081580	Pbchr2	PB000903.03.0	Pcchr2	PC000205.01.0	Pychr2	PY04835	hypothetical protein					1
PFA0180w	PKH_020970	Pv081575	Pbchr2	PB000871.02.0	Pcchr2	PC000014.05.0	Pychr2	PY04834	hypothetical protein					1
PFA0185w	PKH_020960	-	Pbchr2	PB000210.02.0	Pcchr2	PC000015.05.0	Pychr2	PY04150	hypothetical protein					1
PFA0190c	PKH_020950	Pv081570	Pbchr2	PB000700.00.0	Pcchr2	PC000013.05.0	Pychr2	PY04148	actin					1
PFA0195w	PKH_020940	Pv081565	Pbchr2	PB000701.00.0	Pcchr2	PC301368.00.0	Pychr2	PY04147	hypothetical protein					1
PFA0200w	PKH_020930	Pv081560	Pbchr2	PB000881.01.0	Pcchr2	PC000759.00.0	Pychr2	PY07092	hypothetical protein					1
PFA0205w	PKH_020920	Pv081555	Pbchr2	PB301531.00.0	Pcchr2	PC000730.03.0	Pychr2	PY06306	hypothetical protein					1
PFA0210c	PKH_020910	Pv081550	Pbchr2	PB300987.00.0	Pcchr2	PC102276.00.0	Pychr2	PY06307	hypothetical protein					1
PFA0215w	PKH_020900	Pv081545	Pbchr2	PB000087.00.0	Pcchr2	PC000812.00.0	Pychr2	PY01242	hypothetical protein					1
PFA0220w	PKH_020890	Pv081540	Pbchr2	PB300888.00.0	Pcchr2	PC000386.05.0	Pychr2	PY01242	ubiquitin carboxyl-terminal hydrolase, putative					1
PFA0225w	PKH_020880	Pv081535	Pbchr2	PB000173.01.0	Pcchr2	PC000598.01.0	Pychr2	PY01243	LytB protein					1
PFA0230c	PKH_020870	Pv081530	Pbchr2	PB000174.01.0	Pcchr2	PC000599.01.0	Pychr2	PY01244	hypthetical protein					1
PFA0235w	PKH_020860	Pv081525	Pbchr2	PB000284.01.0	Pcchr2	PC000599.02.0	Pychr2	PY05192	hypthetical protein					1
PFA0240w	PKH_020850	Pv081520	Pbchr2	PB000285.01.0	Pcchr2	PC000600.02.0	Pychr2	PY05193	hypothetical protein					1
PFA0245w	PKH_020840	Pv081515	Pbchr2	PB001038.01.0	Pcchr2	PC000510.04.0	Pychr2	PY07333	hypothetical protein					1
PFA0250w	PKH_020830	Pv081510	Pbchr2	PB001040.01.0	Pcchr2	PC302074.00.0	Pychr2	PY07833	hypothetical protein					1
PFA0255c	PKH_020820	Pv081505	Pbchr2	PB001037.01.0	Pcchr2	PC302424.00.0	Pychr2	PY07834	hypothetical protein					1
PFA0265c	PKH_020800	-	Pbchr2	PB001364.02.0	Pcchr2	PC000216.05.0	Pychr2	PY04769	hypothetical protein					1
PFA0275c	PKH_020780	Pv081490	Pbchr2	PB001362.02.0	Pcchr2	PC000863.02.0	Pychr2	PY04766	hypothetical protein					1
PFA0280w	PKH_020750	Pv081485	Pbchr2	PB000106.03.0	Pcchr2	PC101910.00.0 & PC300306.00.0	Pychr2	PY04765 + PY04325	asparagine-rich antigen Pfa35-2					1
PFA0285c	PKH_020740	Pv081480	Pbchr2	PB000103.03.0	Pcchr2	PC301864.00.0	Pychr2	PY04326	hypothetical protein					1
PFA0290w	PKH_020730	Pv081475	Pbchr2	PB000391.00.0	Pcchr2	PC000640.03.0	Pychr2	PY06866	DNA binding protein, putative					1
PFA0295c	PKH_020720	Pv081470	Pbchr2	PB000408.00.0	Pcchr2	PC000004.03.0	Pychr2	PY06867	hypothetical protein					1
PFA0300c	PKH_020710	Pv081465	Pbchr2	PB000571.00.0	Pcchr2	PC301167.00.0	Pychr2	PY05774	vacuolar ATP synthase, putative					1
PFA0305c	PKH_020700	Pv081460	Pbchr2	PB102939.00.0	Pcchr2	PC000804.03.0	Pychr2	PY05775	hypothetical protein					1
PFA0310c	PKH_020690	Pv081455	Pbchr2	PB000675.00.0	Pcchr2	PC301192.00.0	Pychr2	PY05776	calcium-transporting ATPase					1
PFA0315w	PKH_020680	Pv081450	Pbchr2	PB101510.00.0 & PB401971.00.0	Pcchr2	PC107629.00.0	Pychr2	PY02262	hypothetical protein					1
PFA0320w	PKH_020670	Pv081445	Pbchr2	PB000568.03.0	Pcchr2	PC000090.03.0	Pychr2	PY02261	hypothetical protein					1
PFA0325w	PKH_020660	Pv081440	Pbchr2	PB100512.00.0	Pcchr2	PC105689.00.0	Pychr2	PY04550	hypothetical protein					1
PFA0330w	PKH_020650	Pv081435	Pbchr2	PB000222.00.0 & PB000123.00.0	Pcchr2	PC000828.01.0 & PC302417.00.0 & PC000089.03.0 & PC301078.00.0	Pychr2	PY04551	pfAARP2 protein					1
PFA0340w	PKH_020630	Pv081425	Pbchr2	PB001389.02.0 & PB300422.00.0	Pcchr2	PC000724.00.0	Pychr2	PY07071	hypothetical protein					1
PFA0350c	PKH_020610	Pv081415	Pbchr2	PB001388.02.0	Pcchr2	PC000652.00.0	Pychr2	PY07070	hypothetical protein					1
PFA0350w	PKH_020600	Pv081410	Pbchr2	PB001390.02.0	Pcchr2	PC000198.01.0	Pychr2	PY06583	hypothetical protein					1
PFA0370w	PKH_020590	Pv081405	Pbchr2	PB000071.02.0	Pcchr2	PC000126.01.0	Pychr2	PY06584	hypothetical protein					1
PFA0375c	PKH_020580	Pv081400	Pbchr2	PB001237.02.0 & PB000070.02.0	Pcchr2	PC000233.03.0	Pychr2	PY03953	patched family protein, putative					1
PFA0380w	-	Pv081395	Pbchr2	PB001255.02.0	Pcchr2	PC001368.02.0	Pychr2	PY06752	serine/threonine protein kinase, putative					1
PFA0385w	PKH_020560	Pv081390	Pbchr2	PB001254.02.0	Pcchr2	PC000450.03.0	Pychr2	PY06178	hypothetical protein					1
PFA0390w	PKH_020550	Pv081385	Pbchr2	PB300146.00.0	Pcchr2	PC000451.03.0	Pychr2	PY06177	DNA repair exonuclease, putative					1
PFA0400c	PKH_020530	Pv081375	Pbchr2	PB000374.02.0	Pcchr2	PC000219.01.0	Pychr2	PY06176	beta3 proteasome subunit, putative					1
PFA0405w	PKH_020520	Pv081370	Pbchr2	PB300297.00.0 & PB300182.00.0	Pcchr2	PC000768.04.0	Pychr2	PY06175	hypothetical protein					1
PFA0410w	PKH_020510	Pv081365	Pbchr2	PB000804.00.0	Pcchr2	PC000769.04.0	Pychr2	PY00628	hypothetical protein					1
PFA0420w	PKH_020490	Pv081355	Pbchr2	PB000536.02.0	Pcchr2	PC000291.05.0	Pychr2	PY00631	hypothetical protein					1
PFA0440w	PKH_020450	Pv081335	Pbchr2	PB000636.02.0	Pcchr2	PC000179.05.0	Pychr2	PY05079	hypothetical protein					1
PFA0445w	PKH_020440	Pv081330	Pbchr2	PB001172.01.0	Pcchr2	PC000479.01.0	Pychr2	PY06758	hypothetical protein					1
PFA0455c	PKH_020420	Pv081320	Pbchr2	PB000448.02.0	Pcchr2	PC105940.00.0	Pychr2	PY03060	integral membrane protein, GNS1/SUR4 family, putative					1
PFA0460c	PKH_020410	Pv081315	Pbchr2	PB000449.02.0	Pcchr2	PC401017.00.0	Pychr2	PY03059	tubulin-specific chaperone a, putative					1
PFA0465c	PKH_020400	Pv081310	Pbchr2	PB000427.03.0	Pcchr2	PC001065.02.0	Pychr2	PY01428	N-terminal acetyltransferase, putative					1
PFA0480w	PKH_020370	Pv081300	Pbchr2	PB000373.00.0	Pcchr2	PC000647.03.0	Pychr2	PY00417	phenylalanyl-tRNA synthetase beta chain, putative					1
PFA0485w	PKH_020360	Pv081295	Pbchr2	PB000854.02.0	Pcchr2	PC000052.02.0	Pychr2	PY00418	hypothetical protein					1
PFA0490w	PKH_020350	Pv081290	Pbchr2	PB000851.02.0	Pcchr2	PC000051.02.0	Pychr2	PY00419	hypothetical protein					1
PFA0495c	PKH_020340	Pv081285	Pbchr2	PB000849.02.0	Pcchr2	PC000049.02.0	Pychr2	PY00420	selenocysteine-specific elongation factor selB homologue, putative					1
PFA0500w	PKH_020330	Pv081280	Pbchr2	PB000850.02.0	Pcchr2	PC000050.02.0	Pychr2	PY00421	human hepatopoietin-like protein, putative					1
PFA0505c	PKH_020320	-	Pbchr2	PB000852.02.0	Pcchr2	PC000089.04.0	Pychr2	PY00422	DNA-directed RNA polymerase 2 subunit, putative					1
PFA0510w	PKH_020310	Pv081275	Pbchr2	PB000853.02.0 & PB000561.01.0 & PB107902.00.0 & PB000615.03.0	Pcchr2	PC000510.02.0	Pychr2	PY00423	hypothetical protein					1
PFA0515w	PKH_020300	Pv081270	Pbchr2	PB000893.02.0	Pcchr2	PC000509.02.0	Pychr2	PY02398	phosphatidylinositol-4-phosphate 5-kinase, putative					1
PFA0520c	PKH_020290	Pv081265	Pbchr2	PB000892.02.0	Pcchr2	PC000508.02.0	Pychr2	PY02400	chromatin assembly factor 1 protein WD40 domain, putative					1
PFA0525w	PKH_020280	Pv081260	Pbchr2	PB001398.02.0	Pcchr2	PC000795.01.0	Pychr2	PY06502	transcription initiation factor TFIIB, putative					1
PFA0530c	PKH_020220	Pv081255	Pbchr2	PB001399.02.0	Pcchr2	PC000796.01.0	Pychr2	PY07323	hypothetical protein, conserved					1
PFA0535c	PKH_020210	Pv081250	Pbchr2	PB001397.02.0	Pcchr2	PC000664.03.0	Pychr2	PY02372	kinesin, putative					1
PFA0540c	PKH_020200	Pv081245	Pbchr2	PB000353.03.0	Pcchr2	PC300863.00.0	Pychr2	PY04376	hypothetical protein					1
PFA0545c	PKH_020190	Pv081240	Pbchr2	PB000352.03.0 & PB000834.03.0	Pcchr2	PC000678.03.0	Pychr2	PY04378	replication factor c protein, putative					1
PFA0550w	PKH_020180	Pv081235	Pbchr2	PB000835.03.0	Pcchr2	PC000679.03.0	Pychr2	PY05597	hypothetical protein					1
PFA0555c	PKH_020170	Pv081230	Pbchr2	PB000836.03.0	Pcchr2	PC000415.01.0	Pychr2	PY05596	UMP-CMP kinase, putative					1
PFA0570w	PKH_020150	Pv081215	Pbchr2	PB000024.03.0	Pcchr2	PC301473.00.0	Pychr2	PY06053	hypothetical protein					1
PFA0580c	PKH_020130	Pv081205	Pbchr2	PB000665.03.0	Pcchr2	PC000962.02.0	Pychr2	PY01446	TatD-like deoxyribonuclease, putative					1
PFB0125c	PKH_041720	Pv003570	Pbchr3	PB000054.01.0 & PB000060.01.0	Pcchr3	PC000321.05.0	Pychr3	PY00445	hypothetical protein					1
PFB0130w	PKH_041710	Pv003575	Pbchr3	PB000053.01.0	Pcchr3	PC000612.04.0	Pychr3	PY00446	polyprenyl synthetase, putative					1
PFB0145c	PKH_041690	Pv003585	Pbchr3	PB000112.03.0	Pcchr3	PC300132.00.0	Pychr3	PY04214	hypothetical protein					1
PFB0150c	PKH_041680	Pv003590	Pbchr3	PB000500.01.0	Pcchr3	PC000860.01.0	Pychr3	PY07520	protein kinase, putative					1
PFB0160w	PKH_041660	Pv003600	Pbchr3	PB000987.00.0	Pcchr3	PC000859.01.0	Pychr3	PY06905	ERCC1 nucleotide excision repair protein, putative					1
PFB0161c	PKH_041650	Pv003605	Pbchr3	PB403836.00.0	Pcchr3	PC103093.00.0	Pychr3	PY06904	hypothetical protein, conserved					1
chr2-tRNA-Gln-1	tRNA	tRNA	Pbchr3	tRNA	Pcchr3	tRNA	Pychr3	tRNA	-					1
PFB0170w	PKH_041640	Pv003610	Pbchr3	PB000988.00.0	Pcchr3	PC000489.03.0	Pychr3	PY01530	hypothetical protein, conserved					1
PFB0175c	PKH_041630	Pv003615	Pbchr3	PB000405.03.0	Pcchr3	PC300148.00.0	Pychr3	PY01531	hypothetical protein					1
PFB0177c	PKH_041620	Pv003620	Pbchr3	PB000408.03.0 & PB000407.03.0	Pcchr3	PC000507.01.0 & PC000508.01.0	Pychr3	PY06779 & PY06780	hypothetical protein					1
PFB0180w	PKH_041610	Pv003625	Pbchr3	PB000406.03.0	Pcchr3	PC000277.01.0	Pychr3	PY01683	5'-3' exonuclease, N-terminal resolvase-like domain, putative					1
PFB0185w	PKH_041600	Pv003630	Pbchr3	PB300511.00.0	Pcchr3	PC001073.02.0	Pychr3	PY01684	hypothetical protein, conserved					1
PFB0190c	PKH_041590	Pv003635	Pbchr3	PB000240.02.0	Pcchr3	PC000150.03.0	Pychr3	PY03271	hypothetical protein					1
PFB0195c	PKH_041550	Pv003645	Pbchr3	PB300181.00.0	Pcchr3	PC001340.02.0	Pychr3	PY00896	hypothetical protein					1
PFB0200c	PKH_041530	Pv003655	Pbchr3	PB000902.01.0	Pcchr3	PC301639.00.0	Pychr3	PY00897	aspartate aminotransferase, putative					1
PFB0205c	PKH_041520	Pv003660	Pbchr3	PB000563.01.0	Pcchr3	PC000792.01.0	Pychr3	PY00898	hypothetical protein					1
PFB0210c	PKH_041510	Pv003665	Pbchr3	PB000562.01.0	Pcchr3	PC000736.00.0	Pychr3	PY00899	monosaccharide transporter, putative					1
PFB0215c	PKH_041500	Pv003670	Pbchr3	PB000803.03.0	Pcchr3	PC000441.01.0	Pychr3	PY00900	3'-5' exonuclease, putative					1
PFB0220w	PKH_041490	Pv003675	Pbchr3	PB000804.03.0	Pcchr3	PC000536.04.0	Pychr3	PY00901	UbiE-like methlytransferase, putative					1
PFB0240w	PKH_041440	Pv003700	Pbchr3	PB000967.03.0	Pcchr3	PC300705.00.0	Pychr3	PY02526	hypothetical protein, conserved					1
PFB0245c	PKH_041430	Pv003705	Pbchr3	PB300401.00.0	Pcchr3	PC302134.00.0	Pychr3	PY02525	DNA-directed RNA polymerase II 16 kDa subunit, putative					1
PFB0250w	PKH_041420	Pv003715	Pbchr3	PB000246.00.0	Pcchr3	PC000704.00.0	Pychr3	PY01127	hypothetical protein					1
PFB0255w	PKH_041410	Pv003720	Pbchr3	PB001576.02.0	Pcchr3	PC000705.00.0	Pychr3	PY01125	hypothetical protein, conserved					1
PFB0257c	PKH_041400	Pv003725	Pbchr3	PB106737.00.0	Pcchr3	PC106110.00.0	Pychr3	PY01124	hypothetical protein, conserved					1
PFB0260w	PKH_041390	Pv003730	Pbchr3	PB001573.02.0	Pcchr3	PC000755.01.0	Pychr3	PY01123	proteasome 26S regulatory subunit, putative					1
PFB0265c	PKH_041380	Pv003735	Pbchr3	PB001574.02.0	Pcchr3	PC000756.01.0	Pychr3	PY01122	DNA repair endonuclease, putative					1
PFB0270w	PKH_041370	Pv003740	Pbchr3	PB001575.02.0	Pcchr3	PC000258.03.0 & PC000609.00.0	Pychr3	PY05037	hypothetical protein, conserved					1
PFB0275w	PKH_041360	Pv003745	Pbchr3	PB001031.03.0	Pcchr3	PC000807.04.0	Pychr3	PY05039	hypothetical protein, conserved					1
PFB0279w	-	-	Pbchr3	PB106289.00.0	Pcchr3	PC106885.00.0	Pychr3	PY05040	hypothetical protein					1
PFB0280w	PKH_041350	Pv003750	Pbchr3	PB000544.03.0 & PB000866.01.0	Pcchr3	PC000891.02.0	Pychr3	PY05041 & PY00069	hypothetical protein					1
PFB0285c	PKH_041340	Pv003755	Pbchr3	PB102824.00.0 & PB300107.00.0	Pcchr3	PC000892.02.0	Pychr3	PY00070	hypothetical protein					1
PFB0290c	PKH_041330	Pv003760	Pbchr3	PB000749.03.0	Pcchr3	PC300908.00.0	Pychr3	PY00068	transcription factor, putative					1
PFB0295w	PKH_041320	Pv003765	Pbchr3	PB000748.03.0	Pcchr3	PC000188.02.0	Pychr3	PY05969	adenylosuccinate lyase, putative					1
PFB0310c	PKH_041300	Pv003775	Pbchr3	PB108171.00.0	Pcchr3	PC103604.00.0	Pychr3	PY05968 & PY05967 & PY07543	merozoite surface protein 4					1
PFB0315w	PKH_041290	Pv003780	Pbchr3	PB000270.00.0 & PB000650.01.0	Pcchr3	PC000666.00.0	Pychr3	PY04357	41 kDa antigen					1
PFB0320c	PKH_041280	Pv003785	Pbchr3	PB000651.01.0	Pcchr3	PC000789.01.0	Pychr3	PY02064	hypothetical protein, conserved					1
PFB0325c	PKH_041270	Pv003790	Pbchr3	PB000649.01.0	Pcchr3	PC301037.00.0 & PC000054.00.0 & PC301081.00.0	Pychr3	PY02063	cysteine protease, putative					1
PFB0335c	PKH_041250	Pv003800	Pbchr3	PB000107.03.0	Pcchr3	PC000740.02.0	Pychr3	PY00293	cysteine protease, putative					1
PFB0340c	PKH_041240	Pv003805	Pbchr3	PB107093.00.0	Pcchr3	PC000792.00.0	Pychr3	PY00292	cysteine protease, putative					1
PFB0365w	PKH_041190	Pv003855	Pbchr3	PB000109.03.0	Pcchr3	PC000344.00.0	Pychr3	PY03495	hypothetical protein, conserved					1
PFB0370c	PKH_041180	Pv003860	Pbchr3	PB000939.02.0	Pcchr3	PC000474.02.0	Pychr3	PY03494	RNA-binding protein, putative					1
PFB0375w	PKH_041170	Pv003865	Pbchr3	PB000941.02.0	Pcchr3	PC000476.02.0	Pychr3	PY03493	hypothetical protein					1
PFB0380c	PKH_041160	Pv003870	Pbchr3	PB000226.03.0	Pcchr3	PC300228.00.0	Pychr3	PY03492	hypothetical protein					1
PFB0385w	PKH_041150	Pv003880	Pbchr3	PB000543.03.0	Pcchr3	PC301686.00.0	Pychr3	PY04779	acyl carrier protein, putative					1
PFB0390w	PKH_041140	Pv003885	Pbchr3	PB000825.03.0	Pcchr3	PC000449.00.0	Pychr3	PY04778	ribosome releasing factor, putative					1
PFB0391c	PKH_041130	Pv003890	Pbchr3	PB000827.03.0	Pcchr3	PC000450.00.0	Pychr3	PY04777	hypothetical protein					1
PFB0395w	PKH_041120	Pv003895	Pbchr3	PB000826.03.0	Pcchr3	PC106046.00.0	Pychr3	PY04775	hypothetical protein					1
PFB0400w	PKH_041110	Pv003900	Pbchr3	PB001162.01.0 & PB000214.00.0 & PB000824.03.0	Pcchr3	PC000092.02.0	Pychr3	PY04774 & PY03857	hypothetical protein					1
PFB0405w	PKH_041100	Pv003905	Pbchr3	PB000403.00.0 & PB000537.00.0 & PB000290.01.0	Pcchr3	PC000717.02.0	Pychr3	PY03856	transmission-blocking target antigen s230 precursor					1
PFB0410c	PKH_041090	Pv003910	Pbchr3	PB000289.01.0	Pcchr3	PC000170.03.0	Pychr3	PY02960	phospholipase, putative					1
PFB0415c	PKH_041080	Pv003915	Pbchr3	PB000366.03.0	Pcchr3	PC301069.00.0	Pychr3	PY00320	hypothetical protein					1
PFB0420w	PKH_041070	Pv003920	Pbchr3	PB000581.00.0	Pcchr3	PC001256.02.0	Pychr3	PY00321	2C-methyl-D-erythritol 2,4-cyclodiphosphate synthase					1
PFB0425c	PKH_041060	Pv003925	Pbchr3	PB000582.00.0	Pcchr3	PC000469.03.0	Pychr3	PY00323	hypothetical protein					1
PFB0435c	PKH_041040	Pv003935	Pbchr3	PB000273.03.0	Pcchr3	PC000032.01.0	Pychr3	PY00325	hypothetical protein					1
PFB0445c	PKH_041020	Pv003945	Pbchr3	PB000272.03.0	Pcchr3	PC000062.03.0	Pychr3	PY00326	helicase, putative					1
PFB0450w	PKH_041010	Pv003950	Pbchr3	PB301467.00.0	Pcchr3	PC301670.00.0	Pychr3	PY07642	Sec61-gamma subunit of protein translocation complex, putative					1
PFB0455w	PKH_041000	Pv003955	Pbchr3	PB000995.03.0	Pcchr3	PC001063.02.0	Pychr3	PY06446	ribosomal L37ae protein, putative					1
PFB0460c	PKH_040990	Pv003960	Pbchr3	PB001005.00.0	Pcchr3	PC001061.02.0	Pychr3	PY06445	hypothetical protein					1
PFB0465c	PKH_040980	Pv003965	Pbchr3	PB001144.02.0	Pcchr3	PC001062.02.0	Pychr3	PY00444	hypothetical protein					1
PFB0470w	PKH_040960	Pv003975	Pbchr3	PB000292.02.0	Pcchr3	PC001385.02.0	Pychr3	PY00442	hypothetical protein					1
PFB0475c	PKH_040950	Pv003980	Pbchr3	PB000291.02.0	Pcchr3	PC001384.02.0	Pychr3	PY00441	hypothetical protein, conserved					1
PFB0495w	PKH_040910	Pv002975	Pbchr3	PB301198.00.0	Pcchr3	PC000347.04.0	Pychr3	PY04309	hypothetical protein					1
PFB0500c	PKH_040900	Pv002970	Pbchr3	PB000106.00.0	Pcchr3	PC302156.00.0	Pychr3	PY04308	rab5 protein, putative					1
PFB0501c	PKH_040890	Pv002965	Pbchr3	PB000107.00.0	Pcchr3	PC300186.00.0	Pychr3	PY04307	hypothetical protein					1
PFB0510w	PKH_040870	Pv002955	Pbchr3	PB000064.03.0	Pcchr3	PC000143.04.0	Pychr3	PY04596	hypothetical protein					1
PFB0515w	PKH_040860	Pv002950	Pbchr3	PB000624.03.0	Pcchr3	PC000472.04.0	Pychr3	PY04598	hypothetical protein					1
PFB0520w	PKH_040850	Pv002945	Pbchr3	PB000585.03.0	Pcchr3	PC000187.01.0	Pychr3	PY02503	protein kinase, putative					1
PFB0525w	PKH_040840	Pv002940	Pbchr3	PB000584.03.0	Pcchr3	PC000062.04.0	Pychr3	PY05639	asparagine -- tRNA ligase, putative					1
PFB0535w	PKH_040820	Pv002930	Pbchr3	PB000724.03.0	Pcchr3	PC001262.02.0	Pychr3	PY07658	hypothetical protein					1
PFB0545c	PKH_040800	Pv002920	Pbchr3	PB000782.02.0	Pcchr3	PC000989.01.0	Pychr3	PY03559	ribosomal protein L7/L12, putative					1
PFB0550w	PKH_040790	Pv002915	Pbchr3	PB000780.02.0	Pcchr3	PC000129.05.0	Pychr3	PY03558	peptide chain release factor subunit 1, putative					1
PFB0555c	PKH_040780	Pv002910	Pbchr3	PB000781.02.0	Pcchr3	PC000099.03.0	Pychr3	PY03353 & PY05747	hypothetical protein					1
PFB0560w	PKH_040770	Pv002905	Pbchr3	PB000805.01.0	Pcchr3	PC000224.03.0	Pychr3	PY07005	hypothetical protein					1
PFB0570w	PKH_040760	Pv002900	Pbchr3	PB001140.00.0	Pcchr3	PC000225.03.0	Pychr3	PY02991	hypothetical protein					1
PFB0575c	PKH_040750	Pv002895	Pbchr3	PB001141.00.0	Pcchr3	PC000226.03.0	Pychr3	PY02990	hypothetical protein					1
PFB0580w	PKH_040740	Pv002890	Pbchr3	PB001189.02.0	Pcchr3	PC000227.03.0	Pychr3	PY02989	hypothetical protein					1
PFB0585w	PKH_040730	Pv002885	Pbchr3	PB001184.02.0	Pcchr3	PC000219.02.0	Pychr3	PY02988	Leu/Phe-tRNA protein transferase, putative					1
PFB0590w	PKH_040700	Pv002880	Pbchr3	PB001187.02.0	Pcchr3	PC000221.02.0	Pychr3	PY02987	hypothetical protein					1
PFB0595w	PKH_040690	Pv002875	Pbchr3	PB300816.00.0	Pcchr3	PC000220.02.0	Pychr3	PY02986	heat shock 40 kDa protein, putative					1
PFB0600c	PKH_040680	Pv002870	Pbchr3	PB300817.00.0	Pcchr3	PC000222.02.0	Pychr3	PY02985	hypothetical protein					1
PFB0605w	PKH_040670	Pv002865	Pbchr3	PB001186.02.0	Pcchr3	PC000854.03.0	Pychr3	PY02983	Ser/Thr protein kinase, putative					1
PFB0610c	PKH_040660	Pv002860	Pbchr3	PB001188.02.0	Pcchr3	PC000027.03.0	Pychr3	PY02982	hypothetical protein					1
PFB0615c	PKH_040650	Pv002855	Pbchr3	PB001287.00.0	Pcchr3	PC404248.00.0	Pychr3	PY03936	hypothetical protein					1
PFB0625w	-	Pv002845	Pbchr3	PB001505.02.0	Pcchr3	PC302425.00.0	Pychr3	PY03934	hypothetical protein					1
PFB0630c	PKH_040600	Pv002840	Pbchr3	PB300832.00.0	Pcchr3	PC302627.00.0	Pychr3	PY03933	hypothetical protein					1
PFB0635w	PKH_040590	Pv002835	Pbchr3	PB000191.00.0	Pcchr3	PC001335.02.0	Pychr3	PY03932	T-complex protein 1, putative					1
PFB0640c	PKH_040580	Pv002830	Pbchr3	PB000190.00.0	Pcchr3	PC001232.02.0	Pychr3	PY03930	hypothetical protein, conserved					1
PFB0655c	PKH_040550	Pv002815	Pbchr3	PB000194.00.0	Pcchr3	PC301157.00.0	Pychr3	PY03137	hypothetical protein					1
PFB0660w	PKH_040540	Pv002810	Pbchr3	PB000192.00.0	Pcchr3	PC400096.00.0	Pychr3	PY03305	hypothetical protein					1
PFB0665w	PKH_040530	Pv002805	Pbchr3	PB000061.02.0	Pcchr3	PC301925.00.0	Pychr3	PY06391	Ser/Thr protein kinase, putative					1
PFB0670c	PKH_040520	Pv002800	Pbchr3	PB000919.01.0	Pcchr3	PC301096.00.0	Pychr3	PY06392	hypothetical protein					1
PFB0675w	PKH_040510	Pv002795	Pbchr3	PB001091.01.0	Pcchr3	PC000630.03.0	Pychr3	PY05194	hypothetical protein					1
PFB0680w	PKH_040500	Pv002790	Pbchr3	PB000472.03.0	Pcchr3	PC000850.00.0	Pychr3	PY05738	hypothetical protein					1
PFB0685c	PKH_040490	Pv002785	Pbchr3	PB000470.03.0	Pcchr3	PC301323.00.0	Pychr3	PY05999	acyl-CoA synthetase, PfACS9					1
PFB0687c	PKH_040480	Pv002780	Pbchr3	PB000471.03.0	Pcchr3	PC000375.05.0	Pychr3	PY00197	RING zinc finger protein, putative					1
PFB0690w	PKH_040470	Pv002775	Pbchr3	PB000251.03.0	Pcchr3	PC000131.01.0	Pychr3	PY00196	hypothetical protein					1
PFB0700c	PKH_040460	Pv002770	Pbchr3	PB000383.02.0	Pcchr3	PC000228.01.0	Pychr3	PY00195	hypothetical protein					1
PFB0705w	PKH_040450	Pv002765	Pbchr3	PB000384.02.0	Pcchr3	PC000742.00.0	Pychr3	PY01112	hypothetical protein					1
PFB0710c	PKH_040440	Pv002760	Pbchr3	PB000385.02.0	Pcchr3	PC000743.00.0	Pychr3	PY01113	hypothetical protein					1
PFB0715w	PKH_040430	Pv002755	Pbchr3	PB000818.03.0	Pcchr3	PC000741.00.0	Pychr3	PY01115	DNA-directed RNA polymerase II second largest subunit, putative					1
PFB0720c	PKH_040420	Pv002750	Pbchr3	PB001187.00.0	Pcchr3	PC000452.04.0	Pychr3	PY01116	hypothetical protein, conserved					1
PFB0730w	PKH_040400	Pv002740	Pbchr3	PB001095.03.0	Pcchr3	PC000453.04.0	Pychr3	PY01120	DNA helicase, putative					1
PFB0735c	PKH_040390	Pv002735	Pbchr3	PB000509.01.0	Pcchr3	PC108015.00.0	Pychr3	PY01119	hypothetical protein					1
PFB0745w	PKH_040380	Pv002725	Pbchr3	PB000091.03.0	Pcchr3	PC301817.00.0	Pychr3	PY01252	hypothetical protein					1
PFB0750w	PKH_040370	Pv002720	Pbchr3	PB000477.03.0	Pcchr3	PC301441.00.0	Pychr3	PY01251	vacuolar protein-sorting protein VPS45, putative					1
PFB0755w	PKH_040360	Pv002715	Pbchr3	PB000530.03.0	Pcchr3	PC000816.04.0	Pychr3	PY01250	hypothetical protein					1
PFB0760w	PKH_040350	Pv002710	Pbchr3	PB001130.02.0	Pcchr3	PC000456.01.0	Pychr3	PY01249	hypothetical protein					1
PFB0765w	PKH_040340	Pv002705	Pbchr3	PB000254.00.0	Pcchr3	PC000598.00.0	Pychr3	PY02271	hypothetical protein					1
PFB0770c	PKH_040330	Pv002700	Pbchr3	PB000253.00.0	Pcchr3	PC000096.01.0	Pychr3	PY04635	hypothetical protein					1
PFB0795w	PKH_040300	Pv002685	Pbchr3	PB000824.00.0	Pcchr3	PC000480.00.0	Pychr3	PY05971	ATP synthase F1, alpha subunit, putative					1
PFB0800c	PKH_040290	Pv002680	Pbchr3	PB000255.02.0	Pcchr3	PC000849.03.0	Pychr3	PY05970	hypothetical protein					1
PFB0815w	PKH_040260	Pv002665	Pbchr3	PB000158.03.0	Pcchr3	PC000163.03.0	Pychr3	PY06527	protein kinase, putative					1
PFB0830w	PKH_040230	Pv002650	Pbchr3	PB001102.03.0	Pcchr3	PC300360.00.0	Pychr3	PY04712	Ribosomal protein S26e, putative					1
PFB0840w	PKH_040210	Pv002640	Pbchr3	PB001005.01.0	Pcchr3	PC000491.00.0	Pychr3	PY03797	replication factor C, subunit 2					1
PFB0845w	PKH_040200	Pv002635	Pbchr3	PB001006.01.0	Pcchr3	PC000492.00.0	Pychr3	PY03795	hypothetical protein					1
PFB0855c	PKH_040180	Pv002625	Pbchr3	PB000098.01.0	Pcchr3	PC000335.01.0	Pychr3	PY01246	hypothetical protein					1
PFB0860c	PKH_040170	Pv002620	Pbchr3	PB000097.01.0	Pcchr3	PC000714.02.0	Pychr3	PY01247	RNA helicase, putative					1
PFB0865w	PKH_040160	Pv002615	Pbchr3	PB000099.01.0	Pcchr3	PC301095.00.0	Pychr3	PY01248	small nuclear ribonucleoprotein, putative					1
PFB0870w	PKH_040150	Pv002610	Pbchr3	PB000932.01.0	Pcchr3	PC000272.04.0	Pychr3	PY04747	hypothetical protein					1
PFB0875c	PKH_040140	Pv002605	Pbchr3	PB000931.01.0	Pcchr3	PC000075.01.0	Pychr3	PY04746	hypothetical protein					1
PFB0888w	PKH_040100	Pv002585	Pbchr3	PB000022.01.0	Pcchr3	PC000496.02.0	Pychr3	PY04494	hypothetical protein					1
PFB0890c	PKH_040090	Pv002580	Pbchr3	PB000021.01.0	Pcchr3	PC000493.02.0	Pychr3	PY04495	pseudouridine synthetase, putative					1
PFB0895c	PKH_040080	Pv002575	Pbchr3	PB001115.01.0	Pcchr3	PC000144.05.0	Pychr3	PY04496	replication factor C subunit 1, putative					1
PFC0100c	PKH_083780	Pv119245	Pbchr4	PB001637.02.0	Pcchr4	PC000918.02.0	Pychr6	PY07385	regulatory protein, putative					1
PFC0105w	PKH_083770	Pv119250	Pbchr4	PB001645.02.0	Pcchr4	PC000385.05.0	Pychr6	PY06573	serine/threonine protein kinase, putative					1
PFC0126c	PKH_083750	Pv119260	Pbchr4	PB000592.00.0	Pcchr4	PC300700.00.0	Pychr6	PY03962	hypothetical protein, conserved					1
PFC0130c	PKH_083740	Pv119265	Pbchr4	PB000610.01.0	Pcchr4	PC000347.03.0	Pychr6	PY03963	hypothetical protein, conserved					1
PFC0135c	PKH_083730	Pv119270	Pbchr4	PB000609.01.0 & PB300876.00.0 & PB000609.01.0	Pcchr4	PC000246.00.0	Pychr6	PY01601	conserved protein					1
PFC0140c	PKH_083720	Pv119275	Pbchr4	PB000507.01.0	Pcchr4	PC000247.00.0	Pychr6	PY05628	N-ethylmaleimide-sensitive fusion protein, putative					1
PFC0145c	PKH_083710	Pv119280	Pbchr4	PB300055.00.0	Pcchr4	PC000729.03.0	Pychr6	PY05089	hypothetical protein, conserved					1
PFC0150w	PKH_083700	Pv119285	Pbchr4	PB001069.03.0	Pcchr4	PC000129.00.0	Pychr6	PY01351	hypothetical protein, conserved					1
PFC0155c	PKH_083690	Pv119290	Pbchr4	PB301108.00.0	Pcchr4	PC000656.02.0	Pychr6	PY01352	DNA-directed RNA polymerase subunit I, putative					1
PFC0160w	PKH_083680	Pv119295	Pbchr4	PB000869.01.0	Pcchr4	PC000465.01.0	Pychr6	PY07037	binding protein, putative					1
PFC0165w	PKH_083670	Pv119300	Pbchr4	PB001240.02.0	Pcchr4	PC000020.05.0	Pychr6	PY00501	hypothetical protein, conserved					1
PFC0166w	PKH_083660	Pv119305	Pbchr4	PB001241.02.0	Pcchr4	PC000021.05.0	Pychr6	PY00502	thioredoxin-like redox-active protein, putative					1
PFC0170c	PKH_083650	Pv119310	Pbchr4	PB001239.02.0	Pcchr4	PC000019.05.0	Pychr6	PY00503	dihydrolipoamide acyltransferase, putative					1
PFC0175w	PKH_083640	Pv119315	Pbchr4	PB000345.00.0	Pcchr4	PC000325.04.0	Pychr6	PY00504	IBR domain protein, putative					1
PFC0176c	PKH_083630	Pv119320	Pbchr4	PB000346.00.0	Pcchr4	PC000326.04.0	Pychr6	PY00505	hypothetical protein, conserved					1
PFC0180c	PKH_083620	Pv119325	Pbchr4	PB000344.00.0	Pcchr4	PC000048.05.0	Pychr6	PY00506	membrane skeletal protein, putative					1
PFC0185w	PKH_083610	Pv119330	Pbchr4	PB300813.00.0	Pcchr4	PC000124.01.0	Pychr6	PY03527	hypothetical protein, conserved					1
PFC0190c	PKH_083600	Pv119335	Pbchr4	PB001185.00.0	Pcchr4	PC000149.01.0	Pychr6	PY03528	EH (Eps15 homology) protein					1
PFC0195w	PKH_083590	Pv119340	Pbchr4	PB001022.00.0	Pcchr4	PC000264.01.0	Pychr6	PY03529	hypothetical protein, conserved					1
PFC0200w	PKH_083580	Pv119345	Pbchr4	PB001024.00.0	Pcchr4	PC301907.00.0	Pychr6	PY03170	60S Ribosomal protein L44, putative					1
PFC0205c	PKH_083570	Pv119350	Pbchr4	PB001023.00.0	Pcchr4	PC000414.02.0	Pychr6	PY03169	PfGLP-1, 1-cys-glutaredoxin-like protein-1					1
PFC0220w	PKH_083540	Pv119365	Pbchr4	PB000855.02.0	Pcchr4	PC000258.01.0	Pychr6	PY03898	hypothetical protein					1
PFC0225c	PKH_083520	Pv119375	Pbchr4	PB001053.00.0	Pcchr4	PC000299.03.0	Pychr6	PY07445	elongation factor (EF-TS), putative					1
PFC0230c	PKH_083480	Pv119380	Pbchr4	PB000674.00.0	Pcchr4	PC000919.01.0	Pychr6	PY06751	hypothetical protein, conserved					1
PFC0235w	PKH_083470	Pv119385	Pbchr4	PB000227.02.0	Pcchr4	PC000646.01.0	Pychr6	PY05029	hypothetical protein, conserved					1
PFC0240c	PKH_083460	Pv119390	Pbchr4	PB000797.03.0	Pcchr4	PC000645.01.0	Pychr6	PY05028	hypothetical protein, conserved					1
PFC0250c	PKH_083430	Pv119405	Pbchr4	PB300698.00.0 & PB000718.02.0	Pcchr4	PC000883.02.0	Pychr6	PY02645	AP endonuclease (DNA-(apurinic or apyrimidinic site) lyase), putative					1
PFC0255c	PKH_083420	Pv119410	Pbchr4	PB301382.00.0	Pcchr4	PC000886.02.0	Pychr6	PY05886	ubiquitin-conjugating enzyme E2, putative					1
PFC0260w	PKH_083410	Pv119415	Pbchr4	PB000747.02.0	Pcchr4	PC000884.02.0	Pychr6	PY05887	hypothetical protein, conserved					1
PFC0262c	PKH_083390	Pv119425	Pbchr4	PB000748.02.0	Pcchr4	PC000885.02.0	Pychr6	PY05888	hypothetical protein, conserved					1
PFC0265c	PKH_083380	Pv119430	Pbchr4	PB000750.02.0	Pcchr4	PC000887.02.0	Pychr6	PY07420	hypothetical protein, conserved					1
PFC0270w	PKH_083370	Pv119435	Pbchr4	PB000749.02.0	Pcchr4	PC000576.03.0	Pychr6	PY05306	hypothetical protein					1
PFC0271c	PKH_083360	Pv119440	Pbchr4	PB000751.02.0	Pcchr4	PC106593.00.0	Pychr6	PY05305	glutaredoxin, putative					1
PFC0275w	PKH_083350	Pv119445	Pbchr4	PB001022.02.0	Pcchr4	PC000574.03.0	Pychr6	PY05303	FAD-dependent glycerol-3-phosphate dehydrogenase, putative					1
PFC0280c	PKH_083340	Pv119450	Pbchr4	PB001023.02.0	Pcchr4	PC000575.03.0	Pychr6	PY01192	hypothetical protein					1
PFC0281w	PKH_083330	Pv119455	Pbchr4	PB001024.02.0	Pcchr4	PC000577.03.0	Pychr6	PY01193	hypothetical protein					1
PFC0282w	PKH_083320	Pv119460	Pbchr4	PB104967.00.0	Pcchr4	PC106590.00.0	Pychr6	PY06839	hypothetical protein					1
PFC0285c	PKH_083310	Pv119465	Pbchr4	PB000354.02.0	Pcchr4	PC000573.03.0	Pychr6	PY06837	T-complex protein beta subunit, putative					1
PFC0290w	PKH_083300	Pv119470	Pbchr4	PB001184.00.0	Pcchr4	PC001284.02.0	Pychr6	PY05754	40S ribosomal protein S23, putative					1
PFC0295c	PKH_083290	Pv119475	Pbchr4	PB001183.00.0	Pcchr4	PC001283.02.0	Pychr6	PY05755	40S ribosomal protein S12, putative					1
PFC0300c	PKH_083280	Pv119480	Pbchr4	PB001182.00.0	Pcchr4	PC001280.02.0	Pychr6	PY05756	60S ribosomal protein L7, putative					1
PFC0305w	PKH_083270	Pv119485	Pbchr4	PB001114.03.0	Pcchr4	PC001281.02.0	Pychr6	PY06631	EB1 homolog, putative					1
PFC0310c	PKH_083260	Pv119490	Pbchr4	PB001115.03.0	Pcchr4	PC001282.02.0	Pychr6	PY06630	ATP-dependent CLP protease, putative					1
PFC0315c	PKH_083250	Pv119495	Pbchr4	PB000887.01.0	Pcchr4	PC000192.01.0	Pychr6	PY06713	hypothetical protein					1
PFC0320w	PKH_083240	Pv119500	Pbchr4	PB001091.03.0	Pcchr4	PC000309.04.0	Pychr6	PY05494	hypothetical protein					1
PFC0325c	PKH_083230	Pv119505	Pbchr4	PB001090.03.0	Pcchr4	PC000308.04.0	Pychr6	PY05495	hypothetical protein					1
PFC0330w	PKH_083220	Pv119510	Pbchr4	PB000396.01.0	Pcchr4	PC000857.02.0	Pychr6	PY01938	PDZ domain protein, putative					1
PFC0335c	PKH_083210	Pv119515	Pbchr4	PB000629.03.0 & PB000397.01.0	Pcchr4	PC001437.02.0	Pychr6	PY01937	hypothetical protein					1
PFC0340w	PKH_083200	Pv119520	Pbchr4	PB000615.00.0	Pcchr4	PC302628.00.0	Pychr6	PY01936	DNA polymerase delta small subunit, putative					1
PFC0345w	PKH_083190	Pv119525	Pbchr4	PB000832.01.0	Pcchr4	PC300868.00.0	Pychr6	PY01935	hypothetical protein					1
PFC0350c	PKH_083180	Pv119530	Pbchr4	PB000831.01.0	Pcchr4	PC000721.02.0	Pychr6	PY01933	T-complex protein eta subunit, putative					1
PFC0355c	PKH_083170	Pv119535	Pbchr4	PB103672.00.0	Pcchr4	PC104404.00.0	Pychr6	PY01932	hypothetical protein					1
PFC0365w	PKH_083150	Pv119545	Pbchr4	PB000833.01.0	Pcchr4	PC000093.03.0	Pychr6	PY02344	conserved protein, putative					1
PFC0370w	PKH_083140	Pv119550	Pbchr4	PB000908.01.0 & PB000834.01.0	Pcchr4	PC000449.01.0	Pychr6	PY02343	hypothetical protein					1
PFC0371w	PKH_083130	Pv119555	Pbchr4	PB000909.01.0	Pcchr4	PC000450.01.0	Pychr6	PY02342	hypothetical protein					1
PFC0375c	PKH_083120	Pv119560	Pbchr4	PB000907.01.0	Pcchr4	PC000448.01.0	Pychr6	PY02341	splicing factor, putative					1
PFC0380w	PKH_083110	Pv119565	Pbchr4	PB000827.00.0	Pcchr4	PC300890.00.0	Pychr6	PY03455	dual-specificity protein phosphatase, putative					1
PFC0385c	PKH_083090	Pv119575	Pbchr4	PB001379.02.0	Pcchr4	PC000350.04.0	Pychr6	PY03956	serine/threonine protein kinase, putative					1
PFC0390w	PKH_083080	Pv119580	Pbchr4	PB001380.02.0	Pcchr4	PC301866.00.0	Pychr6	PY03955	hypothetical protein, conserved					1
PFC0395w	PKH_083070	Pv119585	Pbchr4	PB000521.01.0	Pcchr4	PC000916.01.0	Pychr6	PY02906	asparagine synthetase, putative					1
PFC0400w	PKH_083060	-	Pbchr4	PB000523.01.0	Pcchr4	PC000329.02.0	Pychr6	PY02905	60S Acidic ribosomal protein P2					1
PFC0405c	PKH_083050	Pv119590	Pbchr4	PB301218.00.0	Pcchr4	PC000328.02.0	Pychr6	PY02904	hypothetical protein					1
PFC0410w	PKH_083040	Pv119595	Pbchr4	PB001648.02.0	Pcchr4	PC000186.00.0	Pychr6	PY07308	rat BRAIN protein-like					1
PFC0415c	PKH_083030	Pv119600	Pbchr4	PB000508.01.0 & PB0006111.01.0	Pcchr4	PC000185.00.0	Pychr6	PY05132	hypothetical protein					1
PFC0420w	PKH_083010	Pv119610	Pbchr4	PB000947.00.0	Pcchr4	PC300912.00.0	Pychr6	PY06394	calcium-dependent protein kinase, putative					1
PFC0425w	PKH_083000	Pv119615	Pbchr4	PB000473.00.0	Pcchr4	PC301324.00.0	Pychr6	PY06128	hypothetical protein					1
PFC0430w	PKH_082990	Pv119620	Pbchr4	PB001107.03.0	Pcchr4	PC001355.02.0	Pychr6	PY07389	hypothetical protein					1
PFC0435w	PKH_082980	Pv119625	Pbchr4	PB001106.03.0	Pcchr4	PC001354.02.0	Pychr6	PY07388	hypothetical protein					1
PFC0445w	PKH_082950	Pv119640	Pbchr4	PB001028.03.0	Pcchr4	PC001163.02.0	Pychr6	PY04582	hypothetical protein					1
PFC0455w	PKH_082930	Pv119650	Pbchr4	PB001196.00.0	Pcchr4	PC000155.00.0	Pychr6	PY05314	hypothetical protein					1
PFC0465c	PKH_082910	Pv119660	Pbchr4	PB001198.00.0	Pcchr4	PC000763.01.0	Pychr6	PY05315	hypothetical protein					1
PFC0470w	PKH_082900	Pv119665	Pbchr4	PB001195.00.0	Pcchr4	PC000761.01.0	Pychr6	PY07509	valine -- tRNA ligase, putative					1
PFC0475c	PKH_082870	Pv119670	Pbchr4	PB001194.00.0	Pcchr4	PC000330.02.0	Pychr6	PY06311	hypothetical protein, conserved					1
PFC0485w	PKH_082860	Pv119675	Pbchr4	PB001650.02.0	Pcchr4	PC000082.02.0	Pychr6	PY02490	putative protein kinase					1
PFC0490w	PKH_082840	Pv119685	Pbchr4	PB301183.00.0	Pcchr4	PC000570.04.0	Pychr6	PY01717	hypothetical protein					1
PFC0495w	PKH_082830	Pv119690	Pbchr4	PB000864.03.0	Pcchr4	PC000527.00.0	Pychr6	PY01714	aspartyl protease, putative					1
PFC0500w	PKH_082820	Pv119695	Pbchr4	PB001146.02.0	Pcchr4	PC000526.00.0	Pychr6	PY01712	hypothetical protein					1
PFC0505c	PKH_082810	Pv119700	Pbchr4	PB300661.00.0	Pcchr4	PC000607.01.0	Pychr6	PY01711	hypothetical protein					1
PFC0506w	PKH_082800	Pv119705	Pbchr4	PB000413.03.0	Pcchr4	PC000105.01.0	Pychr6	PY01710	hypothetical protein					1
PFC0510w	PKH_082790	Pv119710	Pbchr4	PB000247.01.0	Pcchr4	PC001305.02.0	Pychr6	PY01709	zinc finger protein, putative					1
PFC0515c	PKH_082780	Pv119715	Pbchr4	PB000290.00.0	Pcchr4	PC001307.02.0	Pychr6	PY01708	hypothetical protein					1
PFC0520w	PKH_082770	Pv119720	Pbchr4	PB000289.00.0	Pcchr4	PC001306.02.0	Pychr6	PY01718	26S proteasome regulatory subunit S14, putative					1
PFC0530w	PKH_082740	Pv119735	Pbchr4	PB000258.00.0	Pcchr4	PC000417.00.0	Pychr6	PY04506	hypothetical protein					1
chr3-tRNA-Val-1	tRNA	tRNA	Pbchr4	tRNA	Pcchr4	tRNA	Pychr6	tRNA	-					1
chr3-tRNA-Ile-1	tRNA	tRNA	Pbchr4	tRNA	Pcchr4	tRNA	Pychr6	tRNA	-					1
PFC0535w	PKH_082730	Pv119740	Pbchr4	PB000260.00.0	Pcchr4	PC001338.02.0	Pychr6	PY04507	60S ribosomal protein L26, putative					1
PFC0540w	PKH_082720	-	Pbchr4	PB100479.00.0 & PB100478.00.0	Pcchr4	PC105376.00.0	Pychr6	PY04508	hypothetical protein					1
PFC0545c	PKH_082710	Pv119745	Pbchr4	PB100477.00.0	Pcchr4	PC001339.02.0	Pychr6	PY04509	hypothetical protein					1
PFC0550w	PKH_082700	Pv119750	Pbchr4	PB000257.00.0	Pcchr4	PC300752.00.0	Pychr6	PY04510	hypothetical protein					1
PFC0555c	PKH_082690	Pv119755	Pbchr4	PB000259.00.0	Pcchr4	PC000760.00.0	Pychr6	PY03661	hypothetical protein					1
PFC0560c	PKH_082670	Pv119765	Pbchr4	PB401420.00.0 & PB001104.01.0	Pcchr4	PC001274.02.0	Pychr6	PY03662	hypothetical protein					1
PFC0565w	PKH_082660	Pv119770	Pbchr4	PB000950.02.0	Pcchr4	PC001245.02.0	Pychr6	PY03663	hypothetical protein					1
PFC0570c	PKH_082650	Pv119775	Pbchr4	PB105931.00.0	Pcchr4	PC000011.04.0	Pychr6	PY03665	hypothetical protein					1
PFC0571c	PKH_082640	Pv119780	Pbchr4	PB000951.02.0	Pcchr4	PC000010.04.0	Pychr6	PY03104	hypothetical protein					1
PFC0575w	PKH_082630	Pv119785	Pbchr4	PB000017.01.0	Pcchr4	PC000206.01.0	Pychr6	PY03103	hypothetical protein					1
PFC0580c	PKH_082620	Pv119790	Pbchr4	PB000945.01.0	Pcchr4	PC000171.04.0	Pychr6	PY05686	hypothetical protein					1
PFC0581w	PKH_082610	Pv119795	Pbchr4	PB000102.00.0	Pcchr4	PC000459.01.0	Pychr6	PY02847	hypothetical protein					1
PFC0582c	PKH_082600	Pv119800	Pbchr4	PB100183.00.0	Pcchr4	PC000492.04.0	Pychr6	PY02848	hypothetical protein					1
PFC0590c	PKH_082580	Pv119810	Pbchr4	PB301046.00.0	Pcchr4	PC300480.00.0	Pychr6	PY02283	hypothetical protein					1
PFC0595c	PKH_082570	Pv119815	Pbchr4	PB000189.00.0	Pcchr4	PC301193.00.0	Pychr6	PY02284	serine/threonine protein phosphatase, putative					1
PFC0605w	PKH_082550	Pv119825	Pbchr4	PB300608.00.0	Pcchr4	PC000520.04.0	Pychr6	PY02286	hypothetical protein					1
PFC0610c	PKH_082540	Pv119830	Pbchr4	PB108525.00.0	Pcchr4	PC101076.00.0 & PC404360.00.0	Pychr6	PY02287	hypothetical protein					1
PFC0630w	-	Pv095485	Pbchr4	PB000858.02.0	Pcchr4	PC400318.00.0	Pychr6	PY04860	hypothetical protein					1
PFC0640w	-	Pv095475	Pbchr4	PB000233.00.0	Pcchr4	PC000810.03.0 & PC000452.00.0	Pychr6	PY04858	CSP and TRAP-related protein (CTRP)					1
PFC0675c	-	Pv095455	Pbchr4	PB000585.01.0	Pcchr4	PC301930.00.0	Pychr4-6	PY05832	hypothetical protein					1
PFC0680w	-	-	Pbchr4	PB000589.01.0	Pcchr4	PC000697.02.0	Pychr4-6	PY05941	hypothetical protein					1
PFC0685w	-	Pv095450	Pbchr4	PB000584.01.0	Pcchr4	PC000696.02.0	Pychr4-6	PY05940	hypothetical protein					1
PFC0690c	-	Pv095445	Pbchr4	PB000588.01.0	Pcchr4	PC000431.02.0	Pychr4-6	PY05938	hypothetical protein					1
PFC0695w	-	Pv095440	Pbchr4	PB000587.01.0	Pcchr4	PC000823.02.0	Pychr4-6	PY03460	hypothetical protein					1
PFC0700c	-	Pv095435	Pbchr4	PB000586.01.0	Pcchr4	PC000821.02.0	Pychr4-6	PY03459	hypothetical protein					1
PFC0701w	-	Pv095430	Pbchr4	PB000360.00.0	Pcchr4	PC000820.02.0	Pychr4-6	PY03458	hypothetical protein					1
PFC0705c	-	Pv095425	Pbchr4	PB000361.00.0	Pcchr4	PC000373.05.0	Pychr4-6	PY03457	hypothetical protein					1
PFC0710w	-	Pv095420	Pbchr4	PB000567.03.0	Pcchr4	PC000045.04.0	Pychr4-6	PY03581	inorganic pyrophosphatase, putative					1
PFC0715c	PKH_082500	Pv095415	Pbchr4	PB000184.01.0 & PB000566.03.0	Pcchr4	PC000046.04.0	Pychr4-6	PY03582	hypothetical protein					1
PFC0720w	PKH_082490	Pv095410	Pbchr4	PB000182.01.0	Pcchr4	PC302632.00.0	Pychr4-6	PY06387	hypothetical protein					1
PFC0725c	PKH_082480	Pv095405	Pbchr4	PB000183.01.0	Pcchr4	PC001071.02.0	Pychr4-6	PY06388	transporter, putative					1
PFC0735w	PKH_082460	Pv095390	Pbchr4	PB001345.02.0	Pcchr4	PC301443.00.0	Pychr4	PY04951	40S ribosomal protein S15A, putative					1
PFC0745c	PKH_082440	Pv095380	Pbchr8	PB000672.03.0	Pcchr8	PC000739.02.0	Pychr8	PY00152	proteasome component C8, putative					1
PFC0750w	PKH_082430	Pv095375	Pbchr8	PB000460.01.0	Pcchr8	PC000706.00.0	Pychr8	PY00153	hypothetical protein					1
PFC0755c	PKH_082420	Pv095370	Pbchr8	PB000459.01.0	Pcchr8	PC000700.01.0	Pychr8	PY00154	protein kinase, putative					1
PFC0760c	PKH_082410	Pv095365	Pbchr8	PB301415.00.0	Pcchr8	PC000574.04.0	Pychr8	PY05757	hypothetical protein					1
PFC0765c	PKH_082400	Pv095360	Pbchr8	PB000770.02.0	Pcchr8	PC000768.02.0	Pychr8	PY06505	hypothetical protein					1
PFC0775w	PKH_082380	Pv095350	Pbchr8	PB000359.02.0	Pcchr8	PC000757.00.0	Pychr8	PY06696	40S ribosomal protein S11, putative					1
PFC0780w	PKH_082370	Pv095345	Pbchr8	PB001064.01.0	Pcchr8	PC000834.01.0	Pychr8	PY02648	hypothetical protein					1
PFC0785c	PKH_082360	Pv095340	Pbchr8	PB001065.01.0	Pcchr8	PC000835.01.0	Pychr8	PY02649	proteasome regulatory protein, putative					1
PFC0790w	PKH_082350	Pv095335	Pbchr8	PB001063.01.0	Pcchr8	PC001227.02.0	Pychr8	PY02650	hypothetical protein					1
PFC0800w	PKH_082330	Pv095325	Pbchr8	PB300597.00.0 & PB000966.03.0	Pcchr8	PC000166.00.0	Pychr8	PY03188	band 7-related protein					1
PFC0805w	PKH_082310	Pv095320	Pbchr8	PB000038.00.0	Pcchr8	PC000173.04.0	Pychr8	PY03187	DNA-directed RNA polymerase II, putative					1
PFC0810c	PKH_082290	Pv095315	Pbchr8	PB000039.00.0	Pcchr8	PC000498.01.0	Pychr8	PY03186	hypothetical protein					1
PFC0820w	PKH_082270	Pv095305	Pbchr8	PB000926.01.0	Pcchr8	PC000390.03.0	Pychr8	PY00758	hypothetical protein					1
PFC0825c	PKH_082260	Pv095300	Pbchr8	PB000923.01.0	Pcchr8	PC000903.02.0	Pychr8	PY00757	cleavage and polyadenylation specificity factor protein, putative					1
PFC0831w	PKH_082250	Pv095295	Pbchr8	PB000928.01.0	Pcchr8	PC000905.02.0	Pychr8	PY00756	triosephophate isomerase, putative					1
PFC0835c	PKH_082240	Pv095290	Pbchr8	PB000925.01.0	Pcchr8	PC000904.02.0	Pychr8	PY00755	hypothetical protein					1
PFC0840w	PKH_082230	Pv095285	Pbchr8	PB000922.01.0	Pcchr8	PC000268.01.0	Pychr8	PY00968	P-type ATPase, putative					1
PFC0845c	PKH_082220	Pv095280	Pbchr8	PB300235.00.0	Pcchr8	PC000269.01.0	Pychr8	PY00969	ubiquitin--protein ligase, putative					1
PFC0850c	PKH_082180	Pv095275	Pbchr8	PB000924.01.0	Pcchr8	PC000118.04.0	Pychr8	PY00970	hypothetical protein					1
PFC0855w	PKH_082170	Pv095270	Pbchr8	PB000927.01.0	Pcchr8	PC000385.02.0	Pychr8	PY00971	ubiquitin-conjugating enzyme, putative					1
PFC0860w	PKH_082160	Pv095265	Pbchr8	PB000348.03.0	Pcchr8	PC000825.01.0	Pychr8	PY00972	kinesin, putative					1
PFC0865w	PKH_082150	Pv095260	Pbchr8	PB000271.03.0	Pcchr8	PC000396.01.0	Pychr8	PY00973	RNA-binding protein, putative					1
PFC0870w	PKH_082140	Pv095255	Pbchr12	PB000958.03.0	Pcchr12	PC000580.02.0	Pychr12	PY06160	elongation factor 1 (EF-1), putative					1
PFC0875w	PKH_082130	Pv095250	Pbchr12	PB000802.01.0 & PB000045.00.0 & PB001074.03.0	Pcchr12	PC000914.02.0	Pychr12	PY00170 & PY03033	transporter, putative					1
PFC0880c	PKH_082120	Pv095245	Pbchr12	PB001057.03.0	Pcchr12	PC000535.00.0	Pychr12	PY00169	hypothetical protein					1
PFC0885c	PKH_082110	Pv095240	Pbchr12	PB300431.00.0 & PB001056.03.0	Pcchr12	PC000535.00.0	Pychr12	PY00168	hypothetical protein					1
PFC0886w	PKH_082100	Pv095235	Pbchr12	PB000846.01.0	Pcchr12	PC001349.02.0	Pychr12	PY06380	hypothetical protein					1
PFC0890w	PKH_082090	Pv095230	Pbchr12	PB000073.02.0	Pcchr12	PC302007.00.0	Pychr12	PY01820	vesicle transport protein, putative					1
PFC0900w	PKH_082070	Pv095220	Pbchr12	PB000069.00.0	Pcchr12	PC000498.04.0	Pychr12	PY00598	T-complex protein 1 epsilon subunit, putative					1
PFC0905c	PKH_082060	Pv095215	Pbchr12	PB000071.00.0	Pcchr12	PC000544.00.0	Pychr12	PY00597	hypothetical protein					1
PFC0910w	PKH_082010	Pv095210	Pbchr12	PB300241.00.0	Pcchr12	PC000219.04.0	Pychr12	PY05269	hypothetical protein					1
PFC0915w	PKH_081980	Pv095195	Pbchr12	PB000603.01.0	Pcchr12	PC000373.03.0	Pychr12	PY01870	ATP-dependent RNA helicase, putative					1
PFC0920w	PKH_081970	Pv095190	Pbchr12	PB001096.02.0	Pcchr12	PC000384.04.0	Pychr12	PY00436	histone H2A variant, putative					1
PFC0925w	PKH_081960	Pv095185	Pbchr12	PB001094.02.0	Pcchr12	PC000675.02.0	Pychr12	PY00434	hypothetical protein					1
PFC0930c	PKH_081950	Pv095180	Pbchr12	PB001095.02.0	Pcchr12	PC000676.02.0	Pychr12	PY00433	hypothetical protein					1
PFC0935c	PKH_081940	Pv095175	Pbchr12	PB000880.00.0	Pcchr12	PC301345.00.0	Pychr12	PY00432	N-acetylglucosamine-1-phosphate transferase, putative					1
PFC0940c	PKH_081930	Pv095170	Pbchr12	PB000881.00.0	Pcchr12	PC101920.00.0 & PC104860.00.0	Pychr12	PY00431	hypothetical protein					1
PFC0945w	PKH_081920	Pv095165	Pbchr12	PB000495.00.0	Pcchr12	PC001045.02.0	Pychr12	PY02676	protein kinase, putative					1
PFC0950c	PKH_081910	Pv095160	Pbchr12	PB000059.03.0	Pcchr12	PC301718.00.0	Pychr12	PY03756	peptidase, putative					1
PFC0955w	PKH_081900	Pv095155	Pbchr12	PB000831.02.0	Pcchr12	PC000199.04.0	Pychr12	PY03755	ATP-dependent RNA helicase					1
PFC0960c	PKH_081890	Pv095150	Pbchr12	PB000580.00.0	Pcchr12	PC000513.04.0	Pychr12	PY03753	hypothetical protein					1
PFC0965w	PKH_081880	Pv095145	Pbchr12	PB000426.01.0	Pcchr12	PC000167.05.0	Pychr12	PY03666	hypothetical protein					1
PFC0970w	PKH_081870	Pv095140	Pbchr12	PB000238.02.0	Pcchr12	PC000839.02.0	Pychr12	PY03667	hypothetical protein					1
PFC0975c	PKH_081860	Pv095135	Pbchr12	PB001124.02.0	Pcchr12	PC001100.02.0	Pychr12	PY03668	PFCYP19, cyclophilin, peptidyl-prolyl cis-trans isomerase					1
PFC0980c	PKH_081850	Pv095130	Pbchr12	PB001123.02.0	Pcchr12	PC001099.02.0	Pychr12	PY03669	mRNA capping enzyme					1
PFC0990c	PKH_081840	Pv095125	Pbchr12	PB000996.01.0	Pcchr12	PC107478.00.0	Pychr12	PY03670	hypothetical protein					1
PFC0995c	PKH_081830	Pv095120	Pbchr12	PB001152.01.0	Pcchr12	PC301445.00.0	Pychr12	PY01256	diacylglycerol O-acyltransferase, putative					1
PFC1000w	PKH_081820	Pv095115	Pbchr12	PB001153.01.0	Pcchr12	PC001221.02.0	Pychr12	PY01257	hypothetical protein					1
PFC1005c	PKH_081813	Pv095105	Pbchr12	PB001154.01.0 & PB102804.00.0	Pcchr12	PC300009.00.0	Pychr12	PY01258	HesB-like domain protein					1
PFC1010w	PKH_081770	Pv095100	Pbchr12	PB000153.02.0	Pcchr12	PC001350.02.0	Pychr12	PY00640	hypothetical protein					1
PFC1011c	-	-	Pbchr12	PB000154.02.0	Pcchr12	PC001351.02.0	Pychr12	PY00639	hypothetical protein					1
PFC1015c	PKH_081760	Pv095095	Pbchr12	PB000502.01.0	Pcchr12	PC001351.02.0	Pychr12	PY00639	hypothetical protein					1
PFC1020c	PKH_081740	Pv095080	Pbchr12	PB001643.02.0	Pcchr12	PC000155.05.0	Pychr12	PY02291	40S ribosomal protein S3A, putative					1
PFC1030w	PKH_081720	Pv095070	Pbchr12	PB000104.01.0	Pcchr12	PC000601.01.0	Pychr12	PY00354	hypothetical protein					1
PFC1035w	PKH_081710	Pv095065	Pbchr12	PB000696.00.0	Pcchr12	PC302032.00.0	Pychr12	PY00355	hypothetical protein					1
PFC1045c	PKH_081690	Pv095055	Pbchr12	PB000237.02.0	Pcchr12	PC000071.00.0	Pychr12	PY00357	hypothetical protein					1
PFC1055w	PKH_081670	Pv095045	Pbchr12	PB000867.00.0	Pcchr12	PC000077.04.0	Pychr12	PY00359	hypothetical protein					1
PFC1060c	PKH_081660	Pv095040	Pbchr12	PB000868.00.0	Pcchr12	PC000078.04.0	Pychr12	PY00360	hypothetical protein					1
PFC1065w	PKH_081650	Pv095035	Pbchr12	PB000120.01.0	Pcchr12	PC000018.05.0	Pychr12	PY01537	hypothetical protein					1
chr4-tRNA-Asn-1	tRNA	tRNA	Pbchr10	tRNA	Pcchr10	tRNA	Pychr10	tRNA	-					1
PFD0145c	PKH_031200	Pv001095	Pbchr10	PB000909.02.0	Pcchr10	PC000749.03.0	Pychr10	PY02440	hypothetical protein					1
PFD0160w	PKH_031170	Pv001080	Pbchr10	PB001542.02.0	Pcchr10	PC000422.03.0	Pychr10	PY02442	hypothetical protein					1
PFD0165w	PKH_031160	Pv001075	Pbchr10	PB001543.02.0	Pcchr10	PC300262.00.0	Pychr10	PY02443	ubiquitin-specific protease, putative					1
PFD0180c	PKH_031100	Pv001060	Pbchr10	PB000054.00.0	Pcchr10	PC000262.05.0	Pychr10	PY02447	CGI-201 protein, short form					1
PFD0185c	PKH_031090	Pv001055	Pbchr10	PB001108.03.0	Pcchr10	PC000117.00.0	Pychr10	PY02448	hypothetical protein, conserved					1
PFD0190w	PKH_031080	Pv001050	Pbchr10	PB000119.02.0	Pcchr10	PC000925.02.0	Pychr10	PY01349	hypothetical protein					1
PFD0195c	PKH_031070	Pv001045	Pbchr10	PB001592.02.0	Pcchr10	PC000927.02.0	Pychr10	PY01347	hypothetical protein					1
PFD0200c	PKH_031060	Pv001040	Pbchr10	PB001589.02.0	Pcchr10	PC000942.02.0	Pychr10	PY01345	hypothetical protein					1
PFD0207c	PKH_031040	Pv001030	Pbchr10	PB000894.00.0	Pcchr10	PC300967.00.0	Pychr10	PY01343	hypothetical protein					1
PFD0210c	PKH_031030	Pv001025	Pbchr10	PB000892.00.0	Pcchr10	PC000354.01.0	Pychr10	PY01341	pbs36 homologue					1
PFD0215c	PKH_031020	Pv001020	Pbchr10	PB000891.00.0	Pcchr10	PC000135.01.0	Pychr10	PY01340	pf52 protein					1
PFD0225w	PKH_031000	Pv001010	Pbchr10	PB001071.02.0	Pcchr10	PC000163.01.0	Pychr10	PY01338 & PY01069	hypothetical protein					1
PFD0230c	PKH_030990	Pv001005	Pbchr10	PB000888.02.0	Pcchr10	PC000840.01.0	Pychr10	PY01068	protease, putative					1
PFD0235c	PKH_030980	Pv001000	Pbchr10	PB000964.01.0	Pcchr10	PC000746.04.0	Pychr10	PY01067	hypothetical protein					1
PFD0240c	PKH_030970	Pv000995	Pbchr10	PB000963.01.0	Pcchr10	PC000456.02.0	Pychr10	PY01066	hypothetical protein					1
PFD0245c	PKH_030960	Pv000990	Pbchr10	PB000962.01.0	Pcchr10	PC000829.02.0	Pychr10	PY03896	ATP-dependant RNA helicae-like protein, putative					1
PFD0250c	PKH_030950	Pv000985	Pbchr10	PB000794.02.0	Pcchr10	PC000828.02.0	Pychr10	PY03895	hypothetical protein					1
PFD0255w	PKH_030940	Pv000980	Pbchr10	PB000839.03.0	Pcchr10	PC000662.01.0	Pychr10	PY04388	ag-1 blood stage membrane protein homologue					1
PFD0260c	PKH_030930	Pv000975	Pbchr10	PB000838.03.0	Pcchr10	PC102787.00.0 & PC000195.03.0	Pychr10	PY04387	sequestrin					1
PFD0265w	PKH_030920	Pv000970	Pbchr10	PB300843.00.0	Pcchr10	PC000319.02.0	Pychr10	PY01669	pre-mRNA splicing factor, putative					1
PFD0270c	PKH_030910	Pv000965	Pbchr10	PB001036.02.0	Pcchr10	PC000524.01.0	Pychr10	PY01668	hypothetical protein					1
PFD0285c	PKH_030890	Pv000955	Pbchr10	PB300815.00.0	Pcchr10	PC000176.03.0	Pychr10	PY01667	lysine decarboxylase, putative					1
PFD0290w	PKH_030880	Pv000950	Pbchr10	PB000283.01.0	Pcchr10	PC000688.02.0	Pychr10	PY06651	hypothetical protein					1
PFD0295c	PKH_030870	Pv000945	Pbchr10	PB001179.02.0	Pcchr10	PC000687.02.0	Pychr10	PY06650	hypothetical protein					1
PFD0300w	PKH_030860	Pv000940	Pbchr10	PB001178.02.0	Pcchr10	PC000069.01.0	Pychr10	PY05103	hypothetical protein					1
PFD0305c	PKH_030850	Pv000935	Pbchr10	PB001177.02.0	Pcchr10	PC001225.02.0	Pychr10	PY05102	vacuolar ATP synthase subunit b					1
PFD0311w	PKH_030830	Pv000925	Pbchr10	PB001635.02.0	Pcchr10	PC300933.00.0	Pychr10	PY05100	hydroxyacyl glutathione hydrolase, putative					1
PFD0320c	PKH_030820	Pv000920	Pbchr10	PB001634.02.0	Pcchr10	PC000284.02.0	Pychr10	PY05099	hypothetical protein					1
PFD0330w	PKH_030800	Pv000910	Pbchr10	PB001002.00.0	Pcchr10	PC000215.01.0	Pychr10	PY03015	hypothetical protein					1
PFD0335c	PKH_030790	Pv000905	Pbchr10	PB001001.00.0	Pcchr10	PC000808.00.0	Pychr10	PY03014	hypothetical protein					1
PFD0340c	PKH_030780	Pv000900	Pbchr10	PB001003.00.0	Pcchr10	PC000588.01.0 & PC302181.00.0	Pychr10	PY03013	hypothetical protein					1
PFD0350w	PKH_030760	Pv000890	Pbchr10	PB000503.01.0	Pcchr10	PC000798.03.0	Pychr10	PY05693	hypothetical protein, conserved					1
PFD0355c	PKH_030750	Pv000885	Pbchr10	PB000505.01.0	Pcchr10	PC000797.03.0	Pychr10	PY05692	hypothetical protein, conserved					1
PFD0360w	PKH_030740	Pv000880	Pbchr10	PB001253.00.0	Pcchr10	PC301354.00.0	Pychr10	PY05691	hypothetical protein					1
PFD0380c	PKH_030700	Pv000860	Pbchr10	PB000025.01.0	Pcchr10	PC000249.03.0	Pychr10	PY03395	hypothetical protein					1
PFD0385w	PKH_030690	Pv000855	Pbchr10	PB000072.00.0 & PB300950.00.0	Pcchr10	PC000089.05.0	Pychr10	PY04933	hypothetical protein					1
PFD0385c	PKH_030680	Pv000850	Pbchr10	PB001002.02.0	Pcchr10	PC301410.00.0	Pychr10	PY02232	AAA family ATPase, putative					1
PFD0395c	PKH_030670	Pv000845	Pbchr10	PB300798.00.0	Pcchr10	PC000191.00.0	Pychr10	PY02233	hypothetical protein					1
PFD0400w	PKH_030660	Pv000840	Pbchr10	PB001003.02.0	Pcchr10	PC000084.05.0	Pychr10	PY02234	hypothetical protein					1
PFD0403w	PKH_030650	Pv000835	Pbchr10	PB000718.03.0	Pcchr10	PC400163.00.0 & PC400164.00.0	Pychr10	PY02235	hypothetical protein					1
PFD0405c	PKH_030640	Pv000830	Pbchr10	PB000741.01.0 & PB300799.00.0	Pcchr10	PC301795.00.0	Pychr10	PY02236	hypothetical protein					1
PFD0415c	PKH_030630	Pv000825	Pbchr10	PB000740.01.0	Pcchr10	PC301568.00.0	Pychr10	PY02237	hypothetical protein					1
PFD0420c	PKH_030620	Pv000820	Pbchr10	PB000739.01.0	Pcchr10	PC000961.02.0	Pychr10	PY02238	flap exonuclease, putative					1
PFD0425w	PKH_030610	Pv000815	Pbchr10	PB000251.01.0	Pcchr10	PC000627.01.0	Pychr10	PY00455	hypothetical protein					1
PFD0430c	PKH_030600	Pv000810	Pbchr10	PB000252.01.0	Pcchr10	PC000807.02.0	Pychr10	PY00454	hypothetical protein					1
PFD0435c	PKH_030590	Pv000805	Pbchr10	PB001214.00.0	Pcchr10	PC000808.02.0	Pychr10	PY00452	hypothetical protein					1
PFD0440w	PKH_030580	Pv000800	Pbchr10	PB001212.00.0	Pcchr10	PC000543.03.0	Pychr10	PY00451	hypothetical protein					1
PFD0445c	PKH_030570	Pv000795	Pbchr10	PB001264.02.0	Pcchr10	PC000531.00.0	Pychr10	PY00450	hypothetical protein					1
PFD0450c	PKH_030560	Pv000790	Pbchr10	PB001263.02.0	Pcchr10	PC000224.05.0	Pychr10	PY04097	pre-mrna splicing factor, putative					1
PFD0455w	PKH_030550	Pv000785	Pbchr10	PB001262.02.0	Pcchr10	PC302297.00.0	Pychr10	PY04096	ribosomal processing protein, putative					1
PFD0460c	PKH_030530	Pv000780	Pbchr10	PB001260.02.0	Pcchr10	PC000707.02.0	Pychr10	PY04095	hypothetical protein					1
PFD0462w	PKH_030520	Pv000775	Pbchr10	PB001261.02.0	Pcchr10	PC000706.02.0	Pychr10	PY04093	DNAJ protein					1
PFD0465c	-	-	Pbchr10	PB001265.02.0	Pcchr10	PC000087.03.0	Pychr10	PY04092	hypothetical protein, conserved					1
PFD0466c	PKH_030510	Pv000770	Pbchr10	PB001265.02.0	Pcchr10	PC001343.02.0-PC000087.03.0	Pychr10	PY04092	hypothetical protein					1
PFD0470c	PKH_030500	Pv000765	Pbchr10	PB001259.02.0	Pcchr10	PC000124.04.0	Pychr10	PY04090	replication factor a protein, putative					1
PFD0480w	PKH_030490	Pv000760	Pbchr10	PB300840.00.0	Pcchr10	PC300699.00.0	Pychr10	PY04089	hypothetical protein					1
PFD0485w	PKH_030480	Pv000755	Pbchr10	PB001266.02.0	Pcchr10	PC301230.00.0	Pychr10	PY04088	hypothetical protein					1
PFD0487c	PKH_030470	Pv000750	Pbchr10	PB000806.01.0	Pcchr10	PC301229.00.0	Pychr10	PY04087	actin-like protein, putative					1
PFD0495c	PKH_030460	Pv000745	Pbchr10	PB103607.00.0 & PB101619.00.0	Pcchr10	PC301514.00.0	Pychr10	PY04086	hypothetical protein					1
chr4-tRNA-Ser-1	tRNA	tRNA	Pbchr10	tRNA	Pcchr10	tRNA	Pychr10	tRNA	-					1
chr4-tRNA-Ile-1	tRNA	tRNA	Pbchr10	tRNA	Pcchr10	tRNA	Pychr10	tRNA	-					1
PFD0505c	PKH_030450	Pv000735	Pbchr10	PB000736.02.0	Pcchr10	PC000523.01.0	Pychr10	PY02310	protein phosphatase 2C					1
PFD0515w	PKH_030440	Pv000730	Pbchr10	PB000735.02.0	Pcchr10	PC000436.03.0	Pychr10	PY02309	exosome complex exonuclease rrp4, putative					1
PFD0525w	PKH_030420	Pv000720	Pbchr10	PB000729.02.0	Pcchr10	PC000825.03.0	Pychr10	PY02307	hypothetical protein					1
PFD0530c	PKH_030410	Pv000715	Pbchr10	PB000727.02.0	Pcchr10	PC302389.00.0	Pychr10	PY02306	Hypothetical GTP-binding protein					1
PFD0535w	PKH_030400	Pv000710	Pbchr6	PB000934.02.0	Pcchr6	PC000653.04.0	Pychr6	PY04100	hypothetical protein					1
PFD0540c	PKH_030390	Pv000705	Pbchr6	PB000623.03.0	Pcchr6	PC000627.00.0	Pychr4-6	PY04099	hypothetical protein					1
PFD0545w	PKH_030380	Pv000700	Pbchr6	PB001237.00.0	Pcchr6	PC000122.01.0	Pychr4-6	PY04864	hypothetical protein					1
PFD0550c	PKH_030370	Pv000695	Pbchr6	PB001236.00.0	Pcchr6	PC302101.00.0	Pychr4-6	PY04865	hypothetical protein					1
PFD0555c	PKH_030360	Pv000690	Pbchr6	PB001238.00.0	Pcchr6	PC000202.02.0	Pychr4-6	PY04866	hypothetical protein					1
PFD0560w	PKH_030350	Pv000685	Pbchr6	PB000889.00.0	Pcchr6	PC300525.00.0	Pychr4-6	PY04867	hypothetical protein					1
PFD0565c	PKH_030340	Pv000680	Pbchr6	PB000982.01.0	Pcchr6	PC300524.00.0	Pychr4-6	PY04868	RNA helicase, putative					1
chr4-tRNA-Ala-1	tRNA	tRNA	Pbchr6	tRNA	Pcchr6	tRNA	Pychr4-6	tRNA	-					1
chr4-tRNA-Glu-1	tRNA	tRNA	Pbchr6	tRNA	Pcchr6	tRNA	Pychr4-6	tRNA	-					1
PFD0595w	PKH_030290	Pv000645	Pbchr6	PB000153.01.0	Pcchr6	PC000047.02.0	Pychr4	PY05323	hypothetical protein					1
PFD0600c	PKH_030280	Pv000640	Pbchr6	PB000151.01.0	Pcchr6	PC000046.02.0	Pychr4	PY05324	ribosomal protein, putative					1
PFD0605c	PKH_030270	Pv000635	Pbchr6	PB000152.01.0	Pcchr6	PC000394.01.0	Pychr4	PY05325	hypothetical protein					1
PFD0610w	PKH_030260	Pv000630	Pbchr6	PB000154.01.0	Pcchr6	PC000395.01.0	Pychr4	PY05326	hypothetical protein, conserved					1
PFD0660w	PKH_051720	Pv089635	Pbchr7	PB000556.01.0	Pcchr7	PC302616.00.0	Pychr7	PY00543	phosphoglycerate mutase, putative					1
PFD0670c	PKH_051740	Pv089645	Pbchr7	PB000463.01.0	Pcchr7	PC000572.00.0	Pychr7	PY00544	hypothetical protein, conserved					1
PFD0655c	PKH_051760	Pv089655	Pbchr7	PB000462.01.0	Pcchr7	PC300010.00.0	Pychr7	PY00546	ubiquitin carboxyl-terminal hydrolase a, putative					1
PFD0685c	PKH_051770	Pv089660	Pbchr7	PB000593.03.0	Pcchr7	PC301538.00.0	Pychr7	PY00549	chromosome associated protein, putative					1
PFD0695w	PKH_051810	Pv089675	Pbchr7	PB101802.00.0	Pcchr7	PC108616.00.0	Pychr7	PY02205	hypothetical protein					1
PFD0700c	PKH_051820	Pv089680	Pbchr7	PB001031.00.0	Pcchr7	PC000760.04.0	Pychr7	PY02204	RNA binding protein, putative					1
PFD0705c	PKH_051830	Pv089685	Pbchr7	PB000982.02.0	Pcchr7	PC000759.04.0	Pychr7	PY02203	hypothetical protein					1
PFD0710w	PKH_051840	Pv089690	Pbchr7	PB000477.00.0	Pcchr7	PC000758.04.0	Pychr7	PY02202	GTP-binding protein, putative					1
PFD0720w	PKH_051860	Pv089700	Pbchr7	PB000619.02.0	Pcchr7	PC000380.04.0	Pychr7	PY02199	hypothetical protein					1
PFD0725c	PKH_051870	Pv089705	Pbchr7	PB000618.02.0	Pcchr7	PC000665.03.0	Pychr7	PY02198	arsenical pump-driving ATPase, putative					1
PFD0730w	PKH_051880	Pv089710	Pbchr7	PB000620.02.0	Pcchr7	PC000666.03.0	Pychr7	PY02197	hypothetical protein					1
PFD0735c	PKH_051890	Pv089715	Pbchr7	PB000596.02.0	Pcchr7	PC000822.03.0	Pychr7	PY02196	hypothetical protein					1
PFD0740w	PKH_051900	Pv089720	Pbchr7	PB000301.01.0	Pcchr7	PC001279.02.0	Pychr7	PY04026	Plasmodium falciparum protein kinase, putative					1
PFD0745c	PKH_051910	Pv089725	Pbchr7	PB000302.01.0	Pcchr7	PC000138.04.0	Pychr7	PY04027	nonclathrin coat protein zeta2-cop-related protein, putative					1
PFD0750w	PKH_051920	Pv089730	Pbchr7	PB000271.01.0	Pcchr7	PC000137.04.0	Pychr7	PY02814	nuclear cap-binding protein, putative					1
PFD0755c	PKH_051930	Pv089735	Pbchr7	PB000273.01.0	Pcchr7	PC000249.02.0	Pychr7	PY02813	adenylate kinase 1					1
PFD0760c	PKH_051940	Pv089740	Pbchr7	PB000270.01.0	Pcchr7	PC000248.02.0	Pychr7	PY02812	hypothetical protein					1
PFD0770c	PKH_051960	Pv089750	Pbchr7	PB000272.01.0	Pcchr7	PC000250.02.0	Pychr7	PY02811	ribosomal protein l15, putative					1
PFD0780w	PKH_052020	Pv089895	Pbchr7	PB001181.02.0	Pcchr7	PC000234.02.0	Pychr7	PY02858	glutamyl-tRNA(Gln) amidotransferase subunit A, putative					1
PFD0790c	PKH_052040	Pv089905	Pbchr7	PB001180.02.0	Pcchr7	PC000336.03.0	Pychr7	PY02857	DNA replication licensing factor, putative					1
PFD0795w	PKH_052050	Pv089910	Pbchr7	PB000428.00.0	Pcchr7	PC000141.04.0	Pychr7	PY02860	hypothetical protein					1
PFD0800c	PKH_052060	Pv089915	Pbchr7	PB000884.00.0	Pcchr7	PC000142.04.0	Pychr7	PY02861	hypothetical protein					1
PFD0810w	PKH_052090	Pv089930	Pbchr7	PB000267.00.0	Pcchr7	PC000871.02.0	Pychr7	PY04367	small GTP-binding protein sar1					1
PFD0815c	PKH_052100	Pv089935	Pbchr7	PB000648.01.0	Pcchr7	PC000058.04.0	Pychr7	PY04368	hypothetical protein					1
PFD0825c	PKH_052120	Pv089945	Pbchr7	PB000416.02.0	Pcchr7	PC001161.02.0	Pychr7	PY04369	RNA-binding protein of pumilio/mpt5 family, putative					1
PFD0830w	PKH_052130	Pv089950	Pbchr7	PB000415.02.0	Pcchr7	PC000873.02.0	Pychr7	PY04370	bifunctional dihydrofolate reductase-thymidylate synthase					1
PFD0835c	PKH_052150	Pv089955	Pbchr7	PB300711.00.0	Pcchr7	PC000874.02.0	Pychr7	PY04371	hypothetical protein					1
PFD0840w	PKH_052140	Pv089965	Pbchr7	PB000858.03.0	Pcchr7	PC302593.00.0	Pychr7	PY04535	hypothetical protein					1
PFD0850c	PKH_052160	Pv089970	Pbchr7	PB000624.00.0	Pcchr7	PC000769.00.0	Pychr7	PY04533	hypothetical protein, conserved					1
PFD0855c	PKH_052170	-	Pbchr7	PB000305.03.0	Pcchr7	PC000503.01.0	Pychr7	PY04532	hypothetical protein					1
PFD0870w	PKH_052200	Pv089985	Pbchr7	PB000308.02.0	Pcchr7	PC302484.00.0	Pychr7	PY03185	hypothetical protein					1
PFD0872w	PKH_052210	Pv089990	Pbchr7	PB000309.02.0 & PB000224.03.0 & PB000809.03.0 & PB000921.01.0	Pcchr7	PC000098.05.0 & PC000462.01.0	Pychr7	PY03307 & PY06698 & PY06699	hypothetical protein					1
PFD0875c	PKH_052220	Pv089995	Pbchr7	PB300096.00.0	Pcchr7	PC000130.01.0	Pychr7	PY03308	hypothetical protein					1
PFD0880w	PKH_052230	Pv090000	Pbchr7	PB000606.00.0	Pcchr7	PC000910.02.0	Pychr7	PY03267	hypothetical protein					1
PFD0885c	PKH_052240	Pv090005	Pbchr7	PB001306.00.0	Pcchr7	PC106297.00.0	Pychr7	PY03268	hypothetical protein					1
PFD0895c	PKH_052260	Pv090015	Pbchr7	PB000496.01.0	Pcchr7	PC000279.04.0	Pychr7	PY02417	Bet3 transport protein, putative					1
PFD0900w	PKH_052290	Pv090020	Pbchr7	PB001296.00.0	Pcchr7	PC000330.01.0	Pychr7	PY06816	hypothetical protein					1
PFD0905w	PKH_052300	Pv090025	Pbchr7	PB000174.03.0	Pcchr7	PC000076.02.0	Pychr7	PY05599	hypothetical protein					1
PFD0910w	PKH_052310	Pv090030	Pbchr7	PB000176.03.0	Pcchr7	PC000077.02.0	Pychr7	PY05600	hypothetical protein					1
PFD0915w	PKH_052320	Pv090035	Pbchr7	PB000175.03.0	Pcchr7	PC000078.02.0	Pychr7	PY05601	hypothetical protein					1
PFD0930w	PKH_052350	Pv090050	Pbchr7	PB000438.00.0	Pcchr7	PC000784.01.0	Pychr7	PY07464	CGI-141 protein homolog, putative					1
PFD0940w	PKH_052370	Pv090060	Pbchr7	PB000125.03.0	Pcchr7	PC000065.01.0	Pychr7	PY06859	hypothetical protein					1
PFD0950w	PKH_052390	Pv090070	Pbchr7	PB000251.02.0	Pcchr7	PC301359.00.0	Pychr7	PY07276	ran binding protein 1					1
PFD0965w	PKH_052430	Pv090085	Pbchr7	PB103437.00.0 & PB402155.00.0	Pcchr7	PC405311.00.0	Pychr7	PY06820	putative phosphatidylinositol 4-kinase, frameshifted					1
PFD0970c	PKH_052420	Pv090090	Pbchr5	PB000464.02.0 & PB000684.01.0	Pcchr5	PC000617.01.0	Pychr5	PY05484	hypothetical protein					1
PFD0975w	PKH_052440	Pv090095	Pbchr5	PB000429.00.0	Pcchr5	PC000025.01.0	Pychr5	PY06287	ROI kinase-like protein					1
PFD0980w	PKH_052460	Pv090105	Pbchr5	PB000971.00.0	Pcchr5	PC300381.00.0	Pychr5	PY06285	holo-(acyl-carrier protein) synthase, putative					1
PFD0985w	PKH_052480	Pv090110	Pbchr5	PB000863.01.0	Pcchr5	PC000577.00.0	Pychr5	PY06328	hypothetical protein					1
PFD0993c	PKH_052490	Pv090120	Pbchr5	PB104478.00.0	Pcchr5	PC400624.00.0	Pychr5	PY06330	hypothetical protein					1
PFD1030c	PKH_052510	Pv090130	Pbchr5	PB000870.03.0	Pcchr5	PC000027.04.0	Pychr5	PY02465	hypothetical protein					1
PFD1035w	PKH_052540	Pv090140	Pbchr5	PB000042.02.0	Pcchr5	PC000268.05.0	Pychr5	PY05567	steroid dehydrogenase kik-i, putative					1
PFD1015w	PKH_052550	Pv090145	Pbchr5	PB000747.00.0	Pcchr5	PC000030.01.0	Pychr5	PY05566	hypothetical protein					1
PFD1045c	PKH_052560	Pv090150	Pbchr5	PB000746.00.0	Pcchr5	PC000029.01.0	Pychr5	PY05565	erythrocyte membrane-associated antigen, putative					1
PFD1050w	PKH_052580	Pv090155	Pbchr5	PB000609.00.0	Pcchr5	PC301553.00.0	Pychr5	PY04063	alpha-tubulin ii					1
PFD1055w	PKH_052590	Pv090160	Pbchr5	PB000998.02.0	Pcchr5	PC300050.00.0	Pychr5	PY04062	ribosomal protein S19s, putative					1
PFD1060w	PKH_052600	Pv090165	Pbchr5	PB000180.02.0	Pcchr5	PC000329.03.0	Pychr5	PY05116	u5 small nuclear ribonucleoprotein-specific protein, putative					1
PFD1070w	PKH_052620	Pv090175	Pbchr5	PB000868.02.0	Pcchr5	PC000097.04.0	Pychr5	PY06447	eukaryotic initiation factor, putative					1
PFD1080w	PKH_052640	Pv090185	Pbchr5	PB000254.02.0	Pcchr5	PC000160.02.0	Pychr5	PY06449	hypothetical protein					1
PFD1090c	PKH_052650	Pv090195	Pbchr5	PB000303.00.0	Pcchr5	PC000159.02.0	Pychr5	PY06451	clathrin assembly protein, putative					1
PFD1095w	PKH_052670	Pv090200	Pbchr5	PB000304.00.0	Pcchr5	PC000161.02.0	Pychr5	PY06452	hypothetical protein					1
PFD1100c	PKH_052680	Pv090205	Pbchr5	PB100557.00.0	Pcchr5	PC103571.00.0	Pychr5	PY06453	hypothetical protein					1
PFD1105w	PKH_052690	Pv090210	Pbchr5	PB402266.00.0	Pcchr5	PC401501.00.0	Pychr5	PY06454	hypothetical protein					1
PFD1110w	PKH_052700	Pv090215	Pbchr5	PB000022.03.0	Pcchr5	PC000695.00.0	Pychr5	PY06455	hypothetical protein					1
PFD1115c	PKH_052710	Pv090220	Pbchr5	PB000023.03.0	Pcchr5	PC000881.02.0	Pychr5	PY06456	hypothetical protein					1
PFE0075c	PKH_103190	Pv097590	Pbchr11	PB301475.00.0	Pcchr11	PC000289.00.0	Pychr11	PY03918	rhoptry-associated protein 3, RAP3					1
PFE0090w	PKH_103170	Pv097595	Pbchr11	PB001058.03.0	Pcchr11	PC000005.05.0	Pychr11	PY03920	hypothetical protein					1
PFE0095c	PKH_103160	Pv097600	Pbchr11	PB001059.03.0	Pcchr11	PC000333.05.0	Pychr11	PY04375	hypothetical protein					1
PFE0110w	PKH_103130	Pv097615	Pbchr11	PB000039.02.0	Pcchr11	PC000081.00.0	Pychr11	PY05805	hypothetical protein					1
PFE0115c	PKH_103120	Pv097620	Pbchr11	PB107172.00.0	Pcchr11	PC000724.04.0	Pychr11	PY05807	hypothetical protein					1
PFE0135w	PKH_103070	Pv097645	Pbchr11	PB000153.00.0	Pcchr11	PC301313.00.0	Pychr11	PY04661	hypothetical protein					1
PFE0140c	PKH_103060	Pv097650	Pbchr11	PB000155.00.0	Pcchr11	PC301310.00.0	Pychr11	PY04662	hypothetical protein					1
PFE0145w	PKH_103050	Pv097655	Pbchr11	PB000154.00.0	Pcchr11	PC301309.00.0	Pychr11	PY04664	50S ribosomal subunit protein L28, putative					1
PFE0150c	PKH_103040	Pv097660	Pbchr11	PB000156.00.0	Pcchr11	PC301308.00.0	Pychr11	PY04665	4-diphosphocytidyl-2c-methyl-D-erythritol kinase (CMK), putative					1
PFE0155w	PKH_103030	Pv097665	Pbchr11	PB000254.03.0	Pcchr11	PC302224.00.0	Pychr11	PY06659	hypothetical protein					1
PFE0160c	PKH_102990	Pv097740	Pbchr11	PB000414.01.0	Pcchr11	PC300897.00.0	Pychr11	PY06769	Ser/Arg-rich splicing factor, putative					1
PFE0165w	PKH_102980	Pv097745	Pbchr11	PB000803.00.0	Pcchr11	PC301144.00.0	Pychr11	PY04700	actin depolymerizing factor, putative					1
PFE0170c	PKH_102970	Pv097750	Pbchr11	PB000111.03.0	Pcchr11	PC000505.00.0	Pychr11	PY04701	protein kinase, putative					1
PFE0175c	PKH_102930	Pv097755	Pbchr11	PB000366.02.0	Pcchr11	PC000242.02.0	Pychr11	PY00345	unconventional myosin pfm-b					1
PFE0185c	PKH_102920	Pv097760	Pbchr11	PB000367.02.0	Pcchr11	PC000243.02.0	Pychr11	PY00344	60S ribosomal subunit protein L31, putative					1
PFE0190c	PKH_102910	Pv097765	Pbchr11	PB000531.03.0	Pcchr11	PC000753.02.0	Pychr11	PY00343	hypothetical protein					1
PFE0195w	PKH_102900	Pv097770	Pbchr11	PB000452.02.0	Pcchr11	PC000758.01.0	Pychr11	PY04047	P-type ATPase, putative					1
PFE0205w	PKH_102880	Pv097775	Pbchr11	PB000491.00.0	Pcchr11	PC300907.00.0	Pychr11	PY03782	ATP-dependent helicase, putative					1
PFE0215w	PKH_102860	Pv097785	Pbchr11	PB001258.00.0	Pcchr11	PC302208.00.0	Pychr11	PY03841	ATP-dependent helicase, putative					1
PFE0220w	PKH_102850	-	Pbchr11	PB000432.00.0	Pcchr11	PC000865.02.0	Pychr11	PY03842	hypothetical protein					1
PFE0225w	PKH_102840	Pv097790	Pbchr11	PB000202.00.0	Pcchr11	PC000864.02.0	Pychr11	PY03843	3-methyl-2-oxobutanoate dehydrogenase (lipoamide), putative					1
PFE0230w	PKH_102830	Pv097795	Pbchr11	PB402116.00.0	Pcchr11	PC104558.00.0	Pychr11	PY03844	hypothetical protein					1
PFE0240c	PKH_102820	Pv097800	Pbchr11	PB000527.02.0	Pcchr11	PC000070.05.0 & PC000933.01.0	Pychr11	PY03845 & PY02792	hypothetical protein					1
PFE0240w	PKH_102810	Pv097805	Pbchr11	PB000614.02.0	Pcchr11	PC405652.00.0	Pychr11	PY04879	hypothetical protein					1
PFE0245c	PKH_102800	Pv097810	Pbchr11	PB000078.01.0	Pcchr11	PC000354.04.0	Pychr11	PY04880	hypothetical protein					1
PFE0250w	PKH_102790	Pv097815	Pbchr11	PB000320.01.0	Pcchr11	PC000026.02.0	Pychr11	PY02194	hypothetical protein					1
PFE0255w	PKH_102780	Pv097820	Pbchr11	PB000221.00.0	Pcchr11	PC000183.00.0	Pychr11	PY00875	actin-related protein, putative					1
PFE0260w	PKH_102770	Pv097825	Pbchr11	PB000258.01.0	Pcchr11	PC000486.04.0	Pychr11	PY02934	hypothetical protein					1
PFE0265c	PKH_102760	Pv097830	Pbchr11	PB000257.01.0	Pcchr11	PC000485.04.0	Pychr11	PY02935	hypothetical protein					1
PFE0270c	PKH_102750	Pv097835	Pbchr11	PB001297.02.0	Pcchr11	PC000601.02.0	Pychr11	PY02936	DNA repair protein, putative					1
PFE0300c	PKH_102690	Pv097860	Pbchr11	PB000836.02.0	Pcchr11	PC301064.00.0	Pychr11	PY00711	60S ribosomal subunit protein L24, putative					1
PFE0305w	PKH_102680	Pv097865	Pbchr11	PB000834.02.0	Pcchr11	PC402314.00.0	Pychr11	PY00712	transcription initiation factor TFiid, TATA-binding protein					1
PFE0310c	PKH_102670	Pv097870	Pbchr11	PB000835.02.0	Pcchr11	PC000147.00.0	Pychr11	PY00713	hypothetical protein					1
PFE0325w	PKH_102640	Pv097885	Pbchr11	PB000007.02.0	Pcchr11	PC302096.00.0	Pychr11	PY06260	hypothetical protein					1
PFE0328w	PKH_102630	Pv097890	Pbchr11	PB000008.02.0	Pcchr11	PC108208.00.0	Pychr11	PY06259	hypothetical protein, conserved, pseudogene					1
PFE0330w	PKH_102620	Pv097895	Pbchr11	PB000034.00.0	Pcchr11	PC000540.04.0	Pychr11	PY06258	hypothetical protein					1
PFE0335w	PKH_102610	Pv097900	Pbchr11	PB000033.00.0	Pcchr11	PC000320.01.0	Pychr11	PY04352	hypothetical protein					1
PFE0340c	PKH_102600	Pv097905	Pbchr11	PB001432.02.0	Pcchr11	PC000063.05.0	Pychr11	PY04351	hypothetical protein, conserved					1
PFE0350c	PKH_102580	Pv097915	Pbchr11	PB000541.02.0	Pcchr11	PC000264.03.0	Pychr11	PY06225	60S ribosomal subunit protein L4/L1, putative					1
PFE0360c	PKH_102560	Pv097925	Pbchr11	PB001289	Pcchr11	PC001277.02.0	Pychr11	PY04330	hypothetical protein					1
PFE0370c	PKH_102540	Pv097935	Pbchr11	PB001288.02.0	Pcchr11	PC001276.02.0	Pychr11	PY04329	subtilisin-like protease precursor, putative					1
PFE0375w	PKH_102530	Pv097940	Pbchr11	PB001632.02.0	Pcchr11	PC000437.04.0	Pychr11	PY05128	cell differentiation protein rcd1, putative					1
PFE0380c	PKH_102520	Pv097945	Pbchr11	PB001631.02.0	Pcchr11	PC000343.04.0	Pychr11	PY05126	hypothetical protein, conserved					1
PFE0385w	PKH_102510	Pv097950	Pbchr11	PB000886.03.0	Pcchr11	PC000226.02.0	Pychr11	PY02736	hypothetical protein					1
PFE0390w	PKH_102500	Pv097955	Pbchr11	PB000887.03.0	Pcchr11	PC000229.02.0	Pychr11	PY02737	hypothetical protein					1
PFE0395c	PKH_102490	Pv097960	Pbchr11	PB000400.01.0	Pcchr11	PC000227.02.0	Pychr11	PY02738	hypothetical protein					1
PFE0400w	PKH_102480	Pv097965	Pbchr11	PB000530.00.0	Pcchr11	PC000776.00.0	Pychr11	PY02739	hypothetical protein					1
PFE0405c	PKH_102470	Pv097970	Pbchr11	PB000531.00.0	Pcchr11	PC000807.01.0	Pychr11	PY00812	hypothetical protein					1
PFE0410w	PKH_102460	Pv097975	Pbchr11	PB000956.00.0	Pcchr11	PC000805.01.0	Pychr11	PY00389	triose or hexose phosphate / phosphate translocator, putative					1
PFE0415w	PKH_102450	Pv097980	Pbchr11	PB000958.00.0	Pcchr11	PC400815.00.0	Pychr11	PY00388	transcription factor iib, putative					1
PFE0420c	PKH_102440	Pv097985	Pbchr11	PB000957.00.0	Pcchr11	PC000398.00.0	Pychr11	PY00387	guanidine nucleotide exchange factor, putative					1
PFE0425w	PKH_102430	Pv097990	Pbchr11	PB301253.00.0	Pcchr11	PC000486.03.0	Pychr11	PY07100	hypothetical protein					1
PFE0430w	PKH_102420	Pv097995	Pbchr11	PB000543.00.0	Pcchr11	PC302611.00.0	Pychr11	PY05239	ATP-dependent RNA helicase, putative					1
PFE0435c	PKH_102410	Pv098000	Pbchr11	PB000544.00.0	Pcchr11	PC000797.04.0	Pychr11	PY05238	single-strand binding protein, putative					1
PFE0440w	PKH_102400	Pv098010	Pbchr11	PB000033.03.0 & PB106971.00.0 & PB106972.00.0	Pcchr11	PC000798.04.0 & PC000154.05.0	Pychr11	PY04298	hypothetical protein					1
PFE0445c	PKH_102390	Pv098015	Pbchr11	PB000031.03.0	Pcchr11	PC000152.05.0	Pychr11	PY04299	SNAP protein (soluble N-ethylmaleimide-sensitive factor Attachment Protein), putative					1
PFE0450w	PKH_102380	Pv098020	Pbchr11	PB000569.03.0	Pcchr11	PC000434.00.0	Pychr11	PY03258	chromosome condensation protein, putative					1
PFE0455w	PKH_102370	-	Pbchr11	PB000365.01.0	Pcchr11	PC001010.02.0	Pychr11	PY03257	phosphatase 1 regulatory subunit, putative					1
PFE0465c	PKH_102350	Pv098025	Pbchr11	PB000192.02.0	Pcchr11	PC000874.03.0	Pychr11	PY03255	RNA polymerase I					1
PFE0470w	PKH_102340	Pv098035	Pbchr11	PB000194.02.0	Pcchr11	PC000698.04.0	Pychr11	PY03254	hypothetical protein					1
PFE0475w	PKH_102330	Pv098040	Pbchr11	PB000193.02.0	Pcchr11	PC000413.03.0	Pychr11	PY03253	asparagine -- t RNA ligase, putative					1
PFE0480c	PKH_102320	Pv098045	Pbchr11	PB000195.02.0	Pcchr11	PC403224.00.0	Pychr11	PY03252	hypothetical protein					1
PFE0485w	PKH_102310	Pv098050	Pbchr11	PB001191.02.0	Pcchr11	PC000459.02.0	Pychr11	PY04039	phosphatidylinositol 4-kinase, putative					1
PFE0490w	PKH_102300	Pv098055	Pbchr11	PB001174.02.0	Pcchr11	PC000460.02.0	Pychr11	PY04038	hypothetical protein					1
PFE0495w	PKH_102290	Pv098060	Pbchr11	PB001175.02.0	Pcchr11	PC000836.01.0	Pychr11	PY04036	hypothetical protein					1
PFE0500c	PKH_102280	Pv098065	Pbchr11	PB000879.03.0	Pcchr11	PC301474.00.0	Pychr11	PY04034	hypothetical protein					1
PFE0505w	PKH_102270	Pv098070	Pbchr11	PB000833.02.0	Pcchr11	PC000622.03.0	Pychr11	PY03899	cyclophilin, putative					1
PFE0510c	PKH_102260	Pv098075	Pbchr11	PB000929.00.0	Pcchr11	PC001193.02.0	Pychr11	PY05228	hypothetical protein					1
PFE0520c	PKH_102240	Pv098085	Pbchr11	PB001130.01.0	Pcchr11	PC000040.05.0	Pychr11	PY05226	topoisomerase I					1
chr5-tRNA-Leu-1	tRNA	tRNA	Pbchr11	tRNA	Pcchr11	tRNA	Pychr11	tRNA	-					1
PFE0530w	PKH_102230	Pv080700	Pbchr11	PB403516.00.0	Pcchr11	PC000042.05.0	Pychr11	PY04900	hypothetical protein					1
PFE0535w	PKH_102220	Pv080695	Pbchr11	PB100729.00.0	Pcchr11	PC403920.00.0	Pychr11	PY04899	hypothetical protein					1
PFE0540w	PKH_102210	Pv080690	Pbchr11	PB000914.01.0	Pcchr11	PC001278.02.0	Pychr11	PY04898	WD-repeat potein, putative					1
PFE0545c	PKH_102200	Pv080685	Pbchr11	PB000913.01.0	Pcchr11	PC300975.00.0	Pychr11	PY04896	histamine-releasing factor, putative					1
PFE0555w	PKH_102180	Pv080675	Pbchr11	PB000912.01.0	Pcchr11	PC000036.02.0	Pychr11	PY04895	stearoyl-CoA desaturase (acyl-CoA desaturase, faty acid desaturase), putative					1
PFE0570w	PKH_102150	Pv080660	Pbchr11	PB000019.00.0	Pcchr11	PC000307.03.0	Pychr11	PY02171	hypothetical protein					1
PFE0580w	PKH_102130	Pv080655	Pbchr11	PB000368.01.0	Pcchr11	PC000276.04.0	Pychr11	PY03993	hypothetical protein					1
PFE0585c	PKH_102120	Pv080650	Pbchr11	PB000367.01.0	Pcchr11	PC000038.04.0	Pychr11	PY03995	myo-inositol 1-phosphate synthase, putative					1
PFE0590w	PKH_102110	Pv080645	Pbchr11	PB401726.00.0	Pcchr11	PC000473.01.0	Pychr11	PY07251	hypothetical protein					1
PFE0605c	PKH_011060	Pv080630	Pbchr11	PB300407.00.0	Pcchr11	PC000472.01.0	Pychr11	PY07248	glutathione synthetase					1
PFE0625w	PKH_101990	Pv080610	Pbchr11	PB000167.01.0	Pcchr11	PC000728.01.0	Pychr11	PY04604 & PY02819	GTPase, putative					1
PFE0630c	PKH_101980	Pv080605	Pbchr11	PB000705.03.0	Pcchr11	PC000646.04.0	Pychr11	PY04605	orotate phosphoribosyltransferase, putative					1
PFE0645w	PKH_101950	Pv080590	Pbchr11	PB300930.00.0	Pcchr11	PC000738.04.0	Pychr11	PY04626	hypothetical protein					1
PFE0650c	PKH_101940	Pv080585	Pbchr11	PB000545.01.0	Pcchr11	PC302649.00.0	Pychr11	PY04625	hypothetical protein					1
PFE0655w	PKH_101930	Pv080580	Pbchr11	PB000546.01.0	Pcchr11	PC000766.02.0	Pychr11	PY04624	hypothetical protein					1
PFE0660c	PKH_101920	Pv080575	Pbchr11	PB000500.03.0	Pcchr11	PC000630.00.0	Pychr11	PY04622	uridine phosphorylase, putative					1
PFE0665c	PKH_101910	Pv080570	Pbchr11	PB000502.03.0	Pcchr11	PC000631.00.0	Pychr11	PY04621	GTP-binding protein, putative					1
PFE0675c	PKH_101890	Pv080560	Pbchr11	PB000501.03.0	Pcchr11	PC000237.03.0	Pychr11	PY02821	deoxyribodipyrimidine photolyase (photoreactivating enzyme, DNA photolyase), putative					1
PFE0680w	-	-	Pbchr11	PB000504.03.0	Pcchr11	PC000401.04.0	Pychr11	PY02820	hypothetical protein					1
PFE0685w	PKH_101880	Pv080555	Pbchr11	PB000499.03.0	Pcchr11	PC000727.01.0	Pychr11	PY02820	hypothetical protein					1
PFE0690c	PKH_101870	Pv080550	Pbchr11	PB000503.03.0	Pcchr11	PC000728.01.0	Pychr11	PY02819	Rab1 protein					1
PFE0700c	PKH_101850	Pv080540	Pbchr11	PB000310.03.0	Pcchr11	PC000726.01.0	Pychr11	PY02818	hypothetical protein, conserved					1
PFE0705c	PKH_101840	Pv080535	Pbchr11	PB000311.03.0	Pcchr11	PC000730.01.0	Pychr11	PY02817	helicase, belonging to UvrD family, putative					1
PFE0710w	PKH_101830	Pv080530	Pbchr11	PB000395.00.0	Pcchr11	PC000268.00.0	Pychr11	PY01997	hypothetical protein					1
PFE0715w	PKH_101820	Pv080525	Pbchr11	PB000529.01.0	Pcchr11	PC000526.02.0	Pychr11	PY01996	asparagine -- tRNA ligase, putative					1
chr5-tRNA-Phe-1	tRNA	tRNA	Pbchr11	tRNA	Pcchr11	tRNA	Pychr11	tRNA	-					1
PFE0725c	PKH_101810	Pv080520	Pbchr11	PB000530.01.0	Pcchr11	PC000528.02.0	Pychr11	PY07186	hypothetical protein					1
PFE0730c	PKH_101800	Pv080515	Pbchr11	PB000209.00.0	Pcchr11	PC000527.02.0	Pychr11	PY07185	ribose 5-phosphate epimerase, putative					1
PFE0735w	PKH_101790	Pv080510	Pbchr11	PB000208.00.0	Pcchr11	PC000385.04.0	Pychr11	PY07098	hypothetical protein					1
PFE0740c	PKH_101780	Pv080505	Pbchr11	PB000055.00.0	Pcchr11	PC000710.03.0	Pychr11	PY03226	hypothetical protein					1
PFE0745w	PKH_101770	Pv080500	Pbchr11	PB001022.03.0	Pcchr11	PC301241.00.0	Pychr11	PY03225	hypothetical protein					1
PFE0750c	PKH_101760	Pv080495	Pbchr11	PB001020.03.0	Pcchr11	PC000086.02.0	Pychr11	PY03224	hypothetical protein, conserved					1
PFE0755c	PKH_091290	Pv080490	Pbchr11	PB001021.03.0	Pcchr11	PC000087.02.0	Pychr11	PY03223	hypothetical protein					1
PFE0765w	PKH_101740	Pv080480	Pbchr11	PB001147.01.0	Pcchr11	PC000310.03.0	Pychr11	PY00334	phosphatidylinositol 3-kinase, putative					1
PFE0770w	PKH_101730	Pv080475	Pbchr11	PB300170.00.0	Pcchr11	PC000811.03.0	Pychr11	PY02167	hypothetical protein					1
PFE0775c	PKH_101720	Pv080470	Pbchr11	PB300327.00.0	Pcchr11	PC000864.01.0	Pychr11	PY02168	hypothetical protein					1
PFE0780w	PKH_101710	Pv080465	Pbchr11	PB000695.03.0	Pcchr11	PC000751.01.0	Pychr11	PY02013	hypothetical protein					1
PFE0785c	PKH_101700	Pv080460	Pbchr11	PB000693.03.0	Pcchr11	PC000749.01.0	Pychr11	PY00232	hypothetical protein					1
PFE0790c	PKH_101690	Pv080455	Pbchr11	PB000696.03.0	Pcchr11	PC000752.01.0	Pychr11	PY00231	BolA-like protein, conserved					1
PFE0795c	PKH_101680	Pv080450	Pbchr11	PB000694.03.0	Pcchr11	PC000750.01.0	Pychr11	PY00230	nif-like protein, putative					1
PFE0800w	PKH_101670	Pv080445	Pbchr12	PB000176.02.0	Pcchr12	PC000240.03.0	Pychr12	PY01634	hypothetical protein					1
PFE0810c	PKH_101660	Pv080440	Pbchr12	PB000178.02.0	Pcchr12	PC000743.01.0	Pychr12	PY01636	40S ribosomal subunit protein S14, putative					1
PFE0815w	PKH_101650	Pv080435	Pbchr12	PB000177.02.0	Pcchr12	PC000436.01.0	Pychr12	PY03314	hypothetical protein					1
PFE0820c	PKH_101640	Pv080430	Pbchr12	PB001269.00.0	Pcchr12	PC001135.02.0	Pychr12	PY03313	hypothetical protein, conserved					1
PFE0825w	PKH_101630	Pv080425	Pbchr12	PB000201.02.0	Pcchr12	PC001134.02.0	Pychr12	PY03312	transporter, putative					1
PFE0830c	PKH_101620	Pv080420	Pbchr12	PB000202.02.0	Pcchr12	PC000384.03.0	Pychr12	PY03311	unknown protein, mb2					1
PFE0835w	PKH_101610	Pv080415	Pbchr12	PB000920.01.0	Pcchr12	PC000383.03.0	Pychr12	PY03802	ubiquitin carboxyl-terminal hydrolase 2, putative					1
PFE0840c	PKH_101600	Pv080410	Pbchr12	PB000976.01.0	Pcchr12	PC000953.01.0	Pychr12	PY03803	hypothetical protein					1
PFE0845c	PKH_101590	Pv080405	Pbchr12	PB001107.01.0	Pcchr12	PC000159.01.0	Pychr12	PY04343	60S ribosomal subunit protein L8, putative					1
PFE0850c	PKH_101580	Pv080400	Pbchr12	PB001110.01.0	Pcchr12	PC000160.01.0	Pychr12	PY04344	60S ribosomal protein L12, putative					1
PFE0855c	PKH_101570	Pv080395	Pbchr12	PB001109.01.0	Pcchr12	PC000161.01.0	Pychr12	PY04345	hypothetical protein					1
PFE0860c	PKH_101560	Pv080390	Pbchr12	PB001108.01.0	Pcchr12	PC000158.01.0	Pychr12	PY04346	hypothetical protein					1
PFE0865c	PKH_101550	Pv080385	Pbchr12	PB001111.01.0	Pcchr12	PC000103.01.0	Pychr12	PY04347	splicing factor, putative					1
PFE0870w	PKH_101540	Pv080380	Pbchr12	PB000119.00.0	Pcchr12	PC000639.03.0	Pychr12	PY05380	transcriptional regulator, putative					1
PFE0875c	PKH_101530	Pv080375	Pbchr12	PB000745.00.0	Pcchr12	PC301053.00.0	Pychr12	PY05379	hypothetical protein, conserved					1
PFE0880c	PKH_101520	Pv080370	Pbchr12	PB000641.00.0	Pcchr12	PC300391.00.0	Pychr12	PY03888	f-actin capping protein beta subunit, putative					1
PFE0885w	PKH_101510	Pv080365	Pbchr12	PB000639.00.0	Pcchr12	PC000282.05.0	Pychr12	PY01620	eukaryotic translation initiation factor 3 subunit, putative					1
PFE0890c	PKH_101500	Pv080360	Pbchr12	PB000642.00.0	Pcchr12	PC000444.04.0	Pychr12	PY01619	hypothetical protein					1
PFE0895c	PKH_101480	Pv080350	Pbchr12	PB000640.00.0	Pcchr12	PC000420.01.0	Pychr12	PY01618	Zinc finger protein, putative					1
PFE0900w	PKH_101470	Pv080345	Pbchr12	PB000643.00.0	Pcchr12	PC000422.01.0	Pychr12	PY01617	hypothetical protein					1
PFE0905w	PKH_101460	Pv080340	Pbchr12	PB001027.02.0	Pcchr12	PC000419.01.0	Pychr12	PY01616	hypothetical protein					1
PFE0915c	PKH_101440	Pv080330	Pbchr12	PB001079.03.0	Pcchr12	PC000421.01.0	Pychr12	PY02685	proteasome subunit beta type 1					1
PFE0920c	PKH_101430	Pv080325	Pbchr12	PB000424.01.0	Pcchr12	PC000134.00.0	Pychr12	PY02686	cyclin2 related protein, putative					1
PFE0925c	PKH_101420	Pv080320	Pbchr12	PB000422.01.0	Pcchr12	PC000133.00.0	Pychr12	PY04051	snrnp protein, putative					1
PFE0930w	PKH_101410	Pv080315	Pbchr12	PB000204.02.0	Pcchr12	PC000064.04.0	Pychr12	PY02029	hypothetical protein, conserved					1
PFE0935c	-	Pv080310	Pbchr12	PB000307.01.0	Pcchr12	PC000021.03.0	Pychr12	PY04072	RNA-binding protein, putative					1
PFE0945c	PKH_101400	Pv080305	Pbchr12	PB300830.00.0	Pcchr12	PC000466.04.0	Pychr12	PY03392	hypothetical protein					1
PFE0950c	PKH_101390	Pv080300	Pbchr12	PB001296.02.0	Pcchr12	PC000465.04.0	Pychr12	PY03391	hypothetical protein					1
PFE0955w	PKH_101380	Pv080295	Pbchr12	PB301074.00.0	Pcchr12	PC000510.01.0	Pychr12	PY06064	hypothetical protein					1
PFE0960w	PKH_101330	Pv080290	Pbchr12	PB000910.00.0	Pcchr12	PC000262.01.0	Pychr12	PY06065	50S ribosomal subunit protein L14, putative					1
PFE0965c	PKH_101320	Pv080285	Pbchr12	PB000911.00.0	Pcchr12	PC000263.01.0	Pychr12	PY06066	vacuolar ATP synthetase, putative					1
PFE0970w	PKH_101310	Pv080280	Pbchr12	PB000510.03.0	Pcchr12	PC000677.04.0	Pychr12	PY06214	cytochrome c oxidase assembly protein (heme A: farnesyltransferase), putative					1
PFE0975c	PKH_101300	Pv080275	Pbchr12	PB000511.03.0	Pcchr12	PC000678.04.0	Pychr12	PY06213	40S ribosomal subunit protein S24, putative					1
PFE0980c	PKH_101290	Pv080270	Pbchr12	PB000509.03.0	Pcchr12	PC000750.04.0	Pychr12	PY04723	hypothetical protein					1
PFE0995c	PKH_101260	Pv080255	Pbchr12	PB000006.00.0	Pcchr12	PC000837.01.0	Pychr12	PY03310	hypothetical protein					1
PFE1005w	PKH_101240	Pv080245	Pbchr12	PB001067.00.0	Pcchr12	PC000670.03.0	Pychr12	PY02191	40S ribosomal subunit protein S9, putative					1
PFE1010w	PKH_101230	Pv080240	Pbchr12	PB000146.00.0	Pcchr12	PC301296.00.0	Pychr12	PY02192	protein phosphatase 2c, putative					1
PFE1015c	PKH_101220	Pv080235	Pbchr12	PB000145.00.0	Pcchr12	PC000073.00.0	Pychr12	PY04490	hypothetical protein					1
PFE1020w	PKH_101210	Pv080230	Pbchr12	PB000722.03.0	Pcchr12	PC000795.00.0	Pychr12	PY04489	u6 snRNA-associated sm-like protein Lsm2, putative					1
PFE1045c	PKH_101140	Pv080205	Pbchr12	PB301568.00.0	Pcchr12	PC000294.02.0	Pychr12	PY06945	hypothetical protein					1
PFE1050w	PKH_101130	Pv080200	Pbchr12	PB000246.02.0	Pcchr12	PC000295.02.0	Pychr12	PY02893	adenosylhomocysteinase(S-adenosyl-L-homocystein e hydrolase)					1
PFE1060c	PKH_101110	Pv080190	Pbchr12	PB403254.00.0	Pcchr12	PC000707.04.0	Pychr12	PY02894	hypothetical protein					1
PFE1070c	PKH_101090	Pv080180	Pbchr12	PB301340.00.0	Pcchr12	PC000516.00.0	Pychr12	PY03799	hypothetical protein					1
PFE1080w	PKH_101070	Pv080170	Pbchr12	PB000570.00.0	Pcchr12	PC300062.00.0	Pychr12	PY00873	ribosomal large subunit pseudouridylate synthase, putative					1
PFE1085w	PKH_101050	Pv080160	Pbchr12	PB000533.03.0	Pcchr12	PC000065.05.0	Pychr12	PY01366	DEAD-box subfamily ATP-dependant helicase, putative					1
PFE1090w	PKH_101040	Pv080155	Pbchr12	PB000762.00.0	Pcchr12	PC000332.01.0	Pychr12	PY01367	nuceotide binding protein, putative					1
PFE1095w	PKH_101030	Pv080150	Pbchr12	PB000855.01.0	Pcchr12	PC000333.01.0	Pychr12	PY06038	hypothetical protein					1
PFE1105c	PKH_101010	Pv080145	Pbchr12	PB301378.00.0	Pcchr12	PC000128.00.0	Pychr12	PY06035	hypothetical protein					1
PFE1120w	PKH_100980	Pv080130	Pbchr12	PB000920.00.0	Pcchr12	PC000530.04.0	Pychr12	PY00040	hypothetical protein					1
PFE1125w	PKH_100970	Pv080125	Pbchr12	PB000786.01.0	Pcchr12	PC000287.02.0	Pychr12	PY00041	50S ribosomal subunit protein L17, putative					1
PFE1130w	PKH_100960	Pv080120	Pbchr12	PB000105.02.0	Pcchr12	PC000246.02.0	Pychr12	PY00042	hypothetical protein					1
PFE1135w	PKH_100950	Pv080115	Pbchr12	PB000107.02.0	Pcchr12	PC300009.00.0	Pychr12	PY00043	hypothetical protein, conserved					1
PFE1140c	PKH_100940	Pv080110	Pbchr12	PB000106.02.0	Pcchr12	PC300008.00.0	Pychr12	PY00044	G10 protein, putative					1
PFE1145w	PKH_100930	Pv080105	Pbchr12	PB001639.02.0	Pcchr12	PC000025.05.0	Pychr12	PY06948	hypothetical protein					1
PFE1150w	PKH_100920	Pv080100	Pbchr12	PB000989.01.0	Pcchr12	PC000730.02.0	Pychr12	PY00245	multidrug resistance protein					1
PFE1155c	PKH_100910	Pv080095	Pbchr12	PB000990.01.0	Pcchr12	PC000457.00.0	Pychr12	PY00244	mitochondrial processing peptidase alpha subunit, putative					1
PFE1160w	PKH_100900	Pv080090	Pbchr12	PB000991.01.0	Pcchr12	PC001410.02.0	Pychr12	PY00243	hypothetical protein					1
PFE1165c	PKH_100890	Pv080085	Pbchr12	PB000992.01.0	Pcchr12	PC000642.02.0	Pychr12	PY00242	hypothetical protein					1
PFE1170w	PKH_100880	Pv080080	Pbchr12	PB000823.03.0	Pcchr12	PC000352.03.0	Pychr12	PY03711	hypothetical protein					1
PFE1175w	PKH_100860	Pv080070	Pbchr12	PB000273.00.0	Pcchr12	PC000297.00.0	Pychr12	PY03712	hypothetical protein					1
PFE1180c	PKH_100850	Pv080065	Pbchr12	PB000534.01.0	Pcchr12	PC000296.00.0	Pychr12	PY02816	hypothetical protein					1
PFE1185w	PKH_100840	Pv080060	Pbchr12	PB000569.02.0	Pcchr12	PC000265.01.0	Pychr12	PY04720	transporter, putative					1
PFE1190c	PKH_100830	Pv080055	Pbchr12	PB108762.00.0	Pcchr12	PC000266.01.0	Pychr12	PY04719	hypothetical protein					1
PFE1195w	PKH_100820	Pv080050	Pbchr12	PB001230.00.0	Pcchr12	PC000072.05.0	Pychr12	PY00155	karyopherin beta					1
PFE1200w	PKH_100810	Pv080045	Pbchr12	PB000771.03.0	Pcchr12	PC404285.00.0	Pychr12	PY00156	hypothetical protein					1
PFE1210c	PKH_100790	Pv080035	Pbchr12	PB000680.01.0	Pcchr12	PC300467.00.0	Pychr12	PY00157	hypothetical protein					1
PFE1215c	PKH_100780	Pv080030	Pbchr12	PB000397.02.0	Pcchr12	PC302403.00.0	Pychr12	PY06396	developmentally regulated GTP-binding protein 1, putative					1
PFE1230c	PKH_100750	Pv080015	Pbchr12	PB300483.00.0	Pcchr12	PC000656.00.0	Pychr12	PY06872	hypothetical protein, conserved					1
PFE1240w	PKH_100720	Pv080000	Pbchr12	PB000661.02.0	Pcchr12	PC000514.04.0	Pychr12	PY05984	hypothetical protein, conserved					1
PFE1245w	PKH_100710	Pv079995	Pbchr12	PB000519.02.0	Pcchr12	PC000271.03.0	Pychr12	PY06412	zinc finger protein, putative					1
PFE1250w	PKH_100700	Pv079990	Pbchr12	PB000187.03.0	Pcchr12	PC000138.00.0	Pychr12	PY01239	long-chain fatty acid CoA ligase, putative					1
PFE1255w	PKH_100690	Pv079985	Pbchr12	PB000802.00.0	Pcchr12	PC000823.01.0	Pychr12	PY06788	hypothetical protein					1
PFE1260c	PKH_100680	Pv079980	Pbchr12	PB000220.00.0	Pcchr12	PC300129.00.0	Pychr12	PY06789	hypothetical protein					1
PFE1270c	PKH_100660	Pv079970	Pbchr12	PB000184.02.0	Pcchr12	PC000073.02.0	Pychr12	PY02111	hypothetical protein					1
PFE1275c	PKH_100650	Pv079965	Pbchr12	PB000750.00.0	Pcchr12	PC302183.00.0	Pychr12	PY03647	RNA methyltransferase, putative					1
PFE1280w	PKH_100640	Pv079960	Pbchr12	PB000210.03.0	Pcchr12	PC000970.02.0	Pychr12	PY03649	hypothetical protein					1
PFE1285w	PKH_100630	Pv079955	Pbchr12	PB000207.03.0	Pcchr12	PC000819.02.0	Pychr12	PY03650	hypothetical protein					1
PFE1290w	PKH_100620	Pv079950	Pbchr12	PB000208.03.0	Pcchr12	PC302433.00.0	Pychr12	PY06724	serine/threonine-protein kinase Nek1, putative					1
PFE1295c	PKH_100610	Pv079945	Pbchr12	PB000209.03.0	Pcchr12	PC302434.00.0	Pychr12	PY06723	hypothetical protein					1
PFE1300w	PKH_100600	Pv079940	Pbchr12	PB000761.00.0	Pcchr12	PC302284.00.0	Pychr12	PY03865	hypothetical protein					1
PFE1305c	PKH_100590	Pv079935	Pbchr12	PB300773.00.0	Pcchr12	PC105950.00.0	Pychr12	PY03864	hypothetical protein					1
PFE1310c	PKH_100580	Pv079930	Pbchr12	PB000842.00.0	Pcchr12	PC000091.01.0	Pychr12	PY03863	hypothetical protein					1
PFE1315w	PKH_100570	Pv079925	Pbchr12	PB000843.00.0	Pcchr12	PC000090.01.0	Pychr12	PY03862	hypothetical protein					1
PFE1320w	PKH_100560	Pv079920	Pbchr12	PB000418.00.0	Pcchr12	PC000092.01.0	Pychr12	PY07220 & PY07355	hypothetical protein					1
PFE1330c	PKH_100530	Pv079905	Pbchr12	PB000890.02.0	Pcchr12	PC000671.02.0	Pychr12	PY03733	hypothetical protein					1
PFE1335c	PKH_100520	Pv079900	Pbchr12	PB000891.02.0	Pcchr12	PC000672.02.0	Pychr12	PY03734	hypothetical protein					1
PFE1340w	PKH_100510	Pv079895	Pbchr12	PB000809.01.0	Pcchr12	PC000673.02.0	Pychr12	PY03735	transmembrane protein, putative					1
PFE1345c	PKH_100500	Pv079890	Pbchr12	PB001351.02.0	Pcchr12	PC000670.02.0	Pychr12	PY03736	minichromosome maintenance protein 3, putative					1
PFE1355c	PKH_100480	Pv079880	Pbchr12	PB001352.02.0	Pcchr12	PC000091.04.0	Pychr12	PY03738	ubiquitin carboxyl-terminal hydrolase, putative					1
PFE1360c	PKH_100470	-	Pbchr12	PB001353.02.0	Pcchr12	PC000923.02.0	Pychr12	PY01653	methionine aminopeptidase, putative					1
PFE1365w	PKH_100460	Pv079870	Pbchr12	PB105462.00.0	Pcchr12	PC106205.00.0	Pychr12	PY00397	hypothetical protein					1
PFE1370w	PKH_100450	Pv079865	Pbchr12	PB000652.02.0	Pcchr12	PC000009.02.0	Pychr12	PY00398	hsp70 interacting protein, putative					1
PFE1375c	PKH_100440	Pv079860	Pbchr12	PB100034.00.0	Pcchr12	PC000491.03.0	Pychr12	PY00399	hypothetical protein					1
chr5-tRNA-Glu-1	tRNA	tRNA	Pbchr12	tRNA	Pcchr12	tRNA	Pychr12	tRNA	-					1
chr5-tRNA-Leu-2	tRNA	tRNA	Pbchr12	tRNA	Pcchr12	tRNA	Pychr12	tRNA	-					1
PFE1390w	PKH_100430	Pv079855	Pbchr12	PB000014.00.0	Pcchr12	PC000883.01.0	Pychr12	PY01284	RNA helicase-1					1
PFE1395c	PKH_100420	Pv079850	Pbchr12	PB000016.00.0	Pcchr12	PC301251.00.0	Pychr12	PY01283	hypothetical protein					1
PFE1400c	PKH_100410	Pv079845	Pbchr12	PB000013.00.0	Pcchr12	PC000299.01.0	Pychr12	PY01282	beta adaptin protein, putative					1
PFE1405c	PKH_100400	Pv079840	Pbchr12	PB000015.00.0	Pcchr12	PC000067.03.0	Pychr12	PY01281	eukaryotic translation initiation factor 3, subunit 6, putative					1
PFE1410c	PKH_100390	Pv079835	Pbchr12	PB000522.02.0	Pcchr12	PC000567.03.0	Pychr12	PY01280	hypothetical protein					1
PFE1415w	PKH_100380	Pv079830	Pbchr12	PB000953.03.0	Pcchr12	PC000016.04.0	Pychr12	PY06597	cell cycle regulator with zn-finger domain, putative					1
PFE1430c	PKH_100350	Pv079815	Pbchr12	PB000350.02.0	Pcchr12	PC000314.04.0	Pychr12	PY00693	cyclophilin, putative					1
PFE1435c	PKH_100340	Pv079810	Pbchr12	PB000996.02.0	Pcchr12	PC107749.00.0	Pychr12	PY00694	hypothetical protein					1
PFE1445c	PKH_100320	Pv079800	Pbchr12	PB000995.02.0	Pcchr12	PC302422.00.0	Pychr12	PY00695	hypothetical protein					1
PFE1450c	PKH_100310	Pv079795	Pbchr12	PB001009.03.0	Pcchr12	PC000415.03.0	Pychr12	PY00696	hypothetical protein, conserved					1
PFE1460w	PKH_100300	Pv079790	Pbchr12	PB001010.03.0	Pcchr12	PC300106.00.0	Pychr12	PY00697	hypothetical protein					1
PFE1465w	PKH_100290	Pv079785	Pbchr12	PB001442.02.0	Pcchr12	PC000373.00.0	Pychr12	PY02786	hypothetical protein					1
PFE1470w	PKH_100280	Pv079780	Pbchr12	PB001443.02.0	Pcchr12	PC302130.00.0	Pychr12	PY02784	cell cycle regulator protein, putative					1
chr5-tRNA-Arg-1	tRNA	tRNA	Pbchr12	tRNA	Pcchr12	tRNA	Pychr12	tRNA	-					1
PFE1480c	PKH_100270	Pv079775	Pbchr12	PB001441.02.0	Pcchr12	PC000492.01.0	Pychr12	PY05156	hypothetical protein					1
PFE1485w	PKH_100260	-	Pbchr12	PB000664.01.0	Pcchr12	PC301808.00.0	Pychr12	PY05157	hypothetical protein					1
PFE1490c	PKH_100250	Pv079770	Pbchr12	PB000665.01.0	Pcchr12	PC000284.01.0	Pychr12	PY05158	hypothetical protein					1
PFE1515w	PKH_100170	Pv079750	Pbchr12	PB000044.01.0	Pcchr12	PC000130.03.0	Pychr12	PY01813	hypothetical protein					1
PFE1520c	PKH_100160	Pv079745	Pbchr12	PB000043.01.0	Pcchr12	PC302071.00.0	Pychr12	PY01814	hypothetical protein					1
PFE1525w	PKH_100150	Pv079740	Pbchr12	PB000045.01.0	Pcchr12	PC300272.00.0	Pychr12	PY06814	hypothetical protein					1
PFE1530c	PKH_100140	Pv079735	Pbchr12	PB000328.00.0	Pcchr12	PC000829.03.0	Pychr12	PY02808	hypothetical protein, conserved					1
PFE1535w	PKH_100130	Pv079730	Pbchr12	PB000752.00.0	Pcchr12	PC300649.00.0	Pychr12	PY07115	hypothetical protein					1
PFE1545c	PKH_100110	Pv079720	Pbchr12	PB000518.00.0	Pcchr12	PC000770.02.0	Pychr12	PY01292	diaphanous homolog, putative					1
PFE1555c	PKH_100090	Pv079710	Pbchr12	PB000700.01.0	Pcchr12	PC403940.00.0	Pychr12	PY02969 & PY07113	hypothetical protein					1
PFE1565w	PKH_100070	Pv079700	Pbchr12	PB000376.03.0	Pcchr12	PC000562.03.0	Pychr12	PY02967	hypothetical protein					1
PFE1570c	PKH_100060	Pv079695	Pbchr12	PB000972.01.0	Pcchr12	PC000563.03.0	Pychr12	PY02966	hypothetical protein					1
chr5.rRNA-1-18s-A	rRNA	rRNA	Pbchr12	rRNA	Pcchr12	rRNA	Pychr12	rRNA	-					1
chr5.rRNA-1-ITS1-A	rRNA	rRNA	Pbchr12	rRNA	Pcchr12	rRNA	Pychr12	rRNA	-					1
chr5.rRNA-1-5.8s-A	rRNA	rRNA	Pbchr12	rRNA	Pcchr12	rRNA	Pychr12	rRNA	-					1
chr5.rRNA-1-ITS2-A	rRNA	rRNA	Pbchr12	rRNA	Pcchr12	rRNA	Pychr12	rRNA	-					1
chr5.rRNA-1-28s-A	rRNA	rRNA	Pbchr12	rRNA	Pcchr12	rRNA	Pychr12	rRNA	-					1
PFF0095c	PKH_114790	Pv113265	Pbchr1	PB000291.01.0	Pcchr1	PC000376.00.0	Pychr1	PY02270	hypothetical protein					1
PFF0100w	PKH_114780	Pv113270	Pbchr1	PB001112.02.0	Pcchr1	PC000378.05.0	Pychr1	PY01861	putative ATP dependent RNA helicase					1
PFF0105w	PKH_114770	Pv113275	Pbchr1	PB001117.02.0	Pcchr1	PC000429.02.0	Pychr1	PY01862	MYND finger domain protein					1
PFF0110w	PKH_114760	Pv113280	Pbchr1	PB001116.02.0	Pcchr1	PC000428.02.0	Pychr1	PY01863	hypothetical protein					1
PFF0115c	PKH_114750	Pv113285	Pbchr1	PB001113.02.0	Pcchr1	PC000426.02.0	Pychr1	PY01864	elongation factor G, putative					1
PFF0120w	PKH_114740	Pv113290	Pbchr1	PB001114.02.0	Pcchr1	PC301049.00.0	Pychr1	PY07078	putative geranylgeranyltransferase					1
PFF0125c	PKH_114730	Pv113295	Pbchr1	PB001115.02.0	Pcchr1	PC000233.05.0	Pychr1	PY00220	hypothetical protein					1
PFF0135w	PKH_114710	Pv113305	Pbchr1	PB301508.00.0	Pcchr1	PC000228.03.0	Pychr1	PY00218	hypothetical protein, conserved					1
PFF0140c	PKH_114700	Pv113310	Pbchr1	PB301509.00.0	Pcchr1	PC000383.05.0	Pychr1	PY00217	hypothetical protein					1
PFF0145w	PKH_114690	Pv113315	Pbchr1	PB001235.00.0	Pcchr1	PC000506.04.0	Pychr1	PY00216	hypothetical protein					1
PFF0150c	PKH_114680	Pv113320	Pbchr1	PB001234.00.0	Pcchr1	PC000505.04.0	Pychr1	PY00215	hypothetical protein					1
PFF0155w	PKH_114670	Pv113325	Pbchr1	PB001168.02.0	Pcchr1	PC000268.03.0	Pychr1	PY02578	bcs1-like protein, putative					1
PFF0160c	PKH_114660	Pv113330	Pbchr1	PB001169.02.0	Pcchr1	PC000269.03.0	Pychr1	PY02580	dihydroorotate dehydrogenase, mitochondrial precursor					1
PFF0165c	PKH_114650	Pv113335	Pbchr1	PB001170.02.0	Pcchr1	PC000690.00.0	Pychr1	PY02581	hypothetical protein					1
PFF0170w	PKH_114640	Pv113340	Pbchr1	PB000125.00.0	Pcchr1	PC300862.00.0	Pychr1	PY00061	calcium antiporter, putative					1
PFF0175c	PKH_114630	Pv113345	Pbchr1	PB000126.00.0	Pcchr1	PC000771.04.0	Pychr1	PY00062	hypothetical protein					1
PFF0180w	PKH_114620	Pv113350	Pbchr1	PB000604.02.0	Pcchr1	PC000809.01.0	Pychr1	PY04422	phenylalanine -- tRNA ligase, putative					1
PFF0185c	PKH_114610	Pv113355	Pbchr1	PB000819.02.0	Pcchr1	PC000840.02.0	Pychr1	PY03250	hypothetical protein					1
PFF0190c	PKH_114600	Pv113360	Pbchr1	PB000820.02.0	Pcchr1	PC302227.00.0	Pychr1	PY03251	hypothetical protein					1
PFF0200c	PKH_114550	Pv113370	Pbchr1	PB300561.00.0	Pcchr1	PC000219.00.0	Pychr1	PY05930	hypothetical protein					1
PFF0205w	PKH_114540	Pv113375	Pbchr1	PB300449.00.0	Pcchr1	PC000220.00.0	Pychr1	PY05526	hypothetical protein, conserved					1
PFF0210w	PKH_114530	Pv113380	Pbchr1	PB301240.00.0	Pcchr1	PC301703.00.0	Pychr1	PY05527	hypothetical protein					1
PFF0220w	PKH_114510	Pv113390	Pbchr1	PB000155.03.0 & PB107464.00.0	Pcchr1	PC000238.02.0	Pychr1	PY04822	hypothetical protein, expressed					1
PFF0230c	PKH_114490	Pv113400	Pbchr1	PB300752.00.0	Pcchr1	PC001101.02.0	Pychr1	PY04823	glyoxalase I, putative					1
PFF0235c	PKH_114480	Pv113405	Pbchr1	PB000220.01.0	Pcchr1	PC300639.00.0	Pychr1	PY03728	hypothetical protein					1
PFF0250w	PKH_114450	Pv113420	Pbchr1	PB000923.00.0	Pcchr1	PC000063.02.0	Pychr1	PY04901	RNA binding protein, putative					1
PFF0260w	PKH_114430	Pv113435	Pbchr1	PB000863.02.0	Pcchr1	PC000328.00.0	Pychr1	PY05614	ST kinase, putative					1
PFF0265c	PKH_114420	Pv113440	Pbchr1	PB000865.02.0	Pcchr1	PC000330.00.0	Pychr1	PY05615	calcium-binding protein, putative					1
PFF0270c	PKH_114410	Pv113445	Pbchr1	PB000864.02.0	Pcchr1	PC000329.00.0	Pychr1	PY05616	cyclin dependent kinase binding protein, putative					1
PFF0275c	PKH_114400	Pv113450	Pbchr1	PB000105.01.0	Pcchr1	PC001228.02.0	Pychr1	PY01722	nucleoside diphosphate kinase, putative					1
PFF0285c	PKH_114340	Pv113460	Pbchr1	PB000769.00.0	Pcchr1	PC000090.04.0	Pychr1	PY00626	DNA repair protein RAD50, putative					1
PFF0290w	PKH_114330	Pv113465	Pbchr1	PB000405.01.0	Pcchr1	PC301145.00.0	Pychr1	PY00625	long chain polyunsaturated fatty acid elongation enzyme, putative					1
PFF0295c	PKH_114320	Pv113470	Pbchr1	PB000404.01.0	Pcchr1	PC000263.05.0	Pychr1	PY07550	hypothetical protein					1
PFF0300w	PKH_114310	Pv113475	Pbchr1	PB000403.01.0	Pcchr1	PC000264.05.0	Pychr1	PY03158	RNA-binding protein, putative					1
PFF0305c	PKH_114300	Pv113480	Pbchr1	PB000371.03.0	Pcchr1	PC000265.05.0	Pychr1	PY03157	ubiquitin-conjugating enzyme E2, putative					1
PFF0315c	PKH_114280	Pv113490	Pbchr1	PB104918.00.0	Pcchr1	PC000876.01.0	Pychr1	PY01049	hypothetical protein, conserved					1
PFF0320c	PKH_114270	Pv113495	Pbchr1	PB000329.02.0	Pcchr1	PC000872.01.0	Pychr1	PY01048	polypyrimidine tract binding protein, putative					1
PFF0325c	PKH_114260	Pv113500	Pbchr1	PB000269.02.0	Pcchr1	PC000873.01.0	Pychr1	PY01046	hypothetical protein, expressed					1
PFF0330w	PKH_114250	Pv113505	Pbchr1	PB000975.03.0	Pcchr1	PC000041.02.0	Pychr1	PY01045	coatomer alpha subunit, putative					1
PFF0340c	PKH_114240	Pv113510	Pbchr1	PB000796.02.0	Pcchr1	PC000369.04.0	Pychr1	PY00223	glutaredoxin-like protein, putative					1
PFF0345w	PKH_114230	Pv113515	Pbchr1	PB000795.02.0	Pcchr1	PC000805.02.0	Pychr1	PY05837	translation initiation factor IF-2, putative					1
PFF0350w	PKH_114220	Pv113520	Pbchr1	PB300939.00.0	Pcchr1	PC300643.00.0	Pychr1	PY00650	MYND finger protein, putative					1
PFF0355c	PKH_114210	Pv113525	Pbchr1	PB000109.02.0	Pcchr1	PC000110.05.0	Pychr1	PY00652	hypothetical protein, conserved					1
PFF0360w	PKH_114200	Pv113530	Pbchr1	PB001166.01.0	Pcchr1	PC000094.01.0	Pychr1	PY02528	uroporphyrinogen decarboxylase, putative					1
PFF0365c	PKH_114190	Pv113535	Pbchr1	PB000838.00.0	Pcchr1	PC000811.02.0	Pychr1	PY02530	conserved hypothetical protein, EXS family					1
PFF0370w	PKH_114180	Pv113540	Pbchr1	PB000492.03.0	Pcchr1	PC000068.05.0	Pychr1	PY01399	para-hydroxybenzoate--polyprenyltransferase (4- hydroxybenzoate octaprenyltransferase), putative					1
PFF0375c	PKH_114170	Pv113545	Pbchr1	PB000351.03.0	Pcchr1	PC000067.05.0	Pychr1	PY01398	hypothetical protein					1
PFF0380w	PKH_114160	Pv113550	Pbchr1	PB001068.03.0	Pcchr1	PC001208.02.0	Pychr1	PY04854	hypothetical protein					1
PFF0385c	PKH_114150	Pv113555	Pbchr1	PB000969.01.0	Pcchr1	PC300801.00.0	Pychr1	PY04853	hypothetical protein					1
PFF0390w	PKH_114140	Pv113560	Pbchr1	PB000059.00.0	Pcchr1	PC301311.00.0	Pychr1	PY04852	hypothetical protein					1
PFF0400w	PKH_114120	-	Pbchr1	PB000559.02.0	Pcchr1	PC000403.02.0	Pychr1	PY02622	hypothetical protein					1
PFF0405c	PKH_114110	Pv113570	Pbchr1	PB001427.02.0	Pcchr1	PC000404.02.0	Pychr1	PY03039	hypothetical protein, conserved					1
PFF0410w	PKH_114100	Pv113575	Pbchr1	PB001403.02.0	Pcchr1	PC000137.01.0	Pychr1	PY03036	hypothetical protein					1
PFF0415c	PKH_114080	Pv113580	Pbchr1	PB001405.02.0	Pcchr1	PC000138.01.0	Pychr1	PY03035	hypothetical protein, conserved					1
PFF0420c	PKH_114070	Pv113585	Pbchr1	PB001404.02.0	Pcchr1	PC000536.01.0	Pychr1	PY03034	proteasome subunit alpha type 2, putative					1
PFF0430w	PKH_114050	Pv113595	Pbchr1	PB001086.01.0	Pcchr1	PC302325.00.0	Pychr1	PY02258	chaperone, putative					1
PFF0435w	PKH_114040	Pv113600	Pbchr1	PB000618.00.0	Pcchr1	PC001183.02.0	Pychr1	PY00104	ornithine aminotransferase					1
PFF0440w	PKH_114030	Pv113605	Pbchr1	PB001299.00.0	Pcchr1	PC000177.00.0	Pychr1	PY00105	hypothetical protein					1
PFF0445w	PKH_114020	Pv113610	Pbchr1	PB000283.03.0	Pcchr1	PC000857.01.0	Pychr1	PY04048	hypothetical protein					1
PFF0450c	PKH_114010	Pv113615	Pbchr1	PB000033.01.0	Pcchr1	PC000437.02.0	Pychr1	PY01325	transporter protein, putative					1
PFF0455w	PKH_114000	-	Pbchr1	PB000034.02.0	Pcchr1	PC000862.01.0	Pychr1	PY01324	citrate synthase-like protein, putative					1
PFF0460w	PKH_113990	Pv113620	Pbchr1	PB000035.02.0	Pcchr1	PC000863.01.0	Pychr1	PY06902	hypothetical protein					1
PFF0470w	PKH_113970	Pv113630	Pbchr1	PB101448.00.0 & PB101449.00.0	Pcchr1	PC103096.00.0	Pychr1	PY04467 & PY04468	hypothetical protein					1
PFF0480w	PKH_113960	Pv113635	Pbchr1	PB001011.03.0	Pcchr1	PC000334.00.0	Pychr1	PY01954	hypothetical protein					1
PFF0485c	PKH_113920	Pv113640	Pbchr1	PB001212.02.0	Pcchr1	PC000444.03.0	Pychr1	PY01955	hypothetical protein, conserved					1
PFF0490w	PKH_113910	Pv113645	Pbchr1	PB000400.00.0	Pcchr1	PC001106.02.0	Pychr1	PY04389	hypothetical protein					1
PFF0495w	PKH_113900	Pv113650	Pbchr1	PB000401.00.0	Pcchr1	PC000149.04.0	Pychr1	PY04391	ribosomal protein L19-like protein, putative					1
PFF0500c	PKH_113890	Pv113655	Pbchr1	PB000402.00.0	Pcchr1	PC000150.04.0	Pychr1	PY04392	step II splicing factor, putative					1
PFF0505c	PKH_113880	Pv113660	Pbchr1	PB000409.03.0	Pcchr1	PC000145.04.0	Pychr1	PY04393	hypothetical protein, conserved					1
PFF0530w	PKH_113840	Pv113675	Pbchr1	PB001252.02.0	Pcchr1	PC000215.04.0	Pychr1	PY03111	transketolase, putative					1
PFF0535c	PKH_113830	Pv113680	Pbchr1	PB000533.02.0	Pcchr1	PC000425.00.0	Pychr1	PY03112	trancription factor, putative					1
PFF0540c	PKH_113820	Pv113685	Pbchr1	PB000565.03.0	Pcchr1	PC000264.04.0	Pychr1	PY03114	hypothetical protein, conserved					1
PFF0545c	PKH_113810	Pv113690	Pbchr1	PB000564.03.0	Pcchr1	PC000165.02.0	Pychr1	PY03115	hypothetical protein, conserved					1
PFF0550w	PKH_113800	Pv113695	Pbchr1	PB000563.03.0	Pcchr1	PC000164.02.0	Pychr1	PY03117	hypothetical protein					1
PFF0555w	PKH_113790	Pv113705	Pbchr1	PB000562.03.0	Pcchr1	PC000309.03.0	Pychr1	PY03118	hypothetical protein					1
PFF0560c	PKH_113780	Pv113710	Pbchr1	PB300942.00.0	Pcchr1	PC300594.00.0	Pychr1	PY03119	hypothetical protein, conserved					1
PFF0580w	PKH_113690	Pv113740	Pbchr1	PB100309.00.0	Pcchr1	PC107111.00.0	Pychr1	PY06521	hypothetical protein					1
PFF0585c	PKH_113680	Pv113745	Pbchr1	PB100311.00.0	Pcchr1	PC107110.00.0	Pychr1	PY06520	hypothetical protein					1
PFF0595c	PKH_113660	Pv113755	Pbchr1	PB000362.03.0	Pcchr1	PC000622.02.0	Pychr1	PY03350	hypothetical protein					1
PFF0610c	PKH_113630	Pv113770	Pbchr1	PB000899.03.0	Pcchr1	PC000859.03.0	Pychr1	PY03101	hypothetical protein, conserved					1
PFF0615c	PKH_113620	Pv113775	Pbchr1	PB000528.00.0	Pcchr1	PC000860.03.0	Pychr1	PY03100	Plasmodium falciparum membrane protein pf12 precursor					1
PFF0620c	PKH_113610	Pv113780	Pbchr1	PB000527.00.0	Pcchr1	PC000586.03.0	Pychr1	PY03099	hypothetical protein					1
PFF0625w	PKH_113600	Pv113785	Pbchr1	PB000526.00.0	Pcchr1	PC000909.01.0	Pychr1	PY03098	nucleolar GTP-binding protein 1, putative					1
PFF0645c	PKH_113570	Pv113800	Pbchr1	PB000363.02.0	Pcchr1	PC000005.04.0	Pychr1	PY01670	integral membrane protein					1
PFF0650w	PKH_113560	Pv113805	Pbchr1	PB001088.03.0	Pcchr1	PC000028.02.0	Pychr1	PY01671	ribosomal protein L18, putative					1
PFF0655c	PKH_113550	Pv113810	Pbchr1	PB000595.03.0	Pcchr1	PC000027.02.0	Pychr1	PY01672	adapter-related protein, putative					1
PFF0665c	PKH_113530	Pv113820	Pbchr1	PB300307.00.0	Pcchr1	PC000425.01.0	Pychr1	PY05107	syntaxin binding protein, putative					1
PFF0670w	PKH_113520	Pv113825	Pbchr1	PB000094.00.0 & PB000793.03.0	Pcchr1	PC000089.00.0	Pychr1	PY01086	hypothetical protein					1
PFF0675c	PKH_113510	Pv113830	Pbchr1	PB000093.00.0	Pcchr1	PC001422.02.0	Pychr1	PY01085	myosin-like protein, putative					1
PFF0685c	PKH_113490	Pv113840	Pbchr1	PB001070.03.0	Pcchr1	PC000560.02.0	Pychr1	PY01084	Hypothetical protein					1
PFF0690c	PKH_113470	Pv113850	Pbchr1	PB000106.01.0	Pcchr1	PC000438.02.0	Pychr1	PY00646	hypothetical protein					1
PFF0695w	PKH_113460	Pv113855	Pbchr12	PB000673.01.0	Pcchr12	PC301342.00.0	Pychr12	PY01785	hypothetical protein, conserved					1
PFF0700c	PKH_113450	Pv113860	Pbchr12	PB000672.01.0	Pcchr12	PC000276.01.0	Pychr12	PY05486	60S ribosomal protein L19, putative					1
PFF0705c	PKH_113440	Pv113865	Pbchr12	PB000345.02.0	Pcchr12	PC000870.02.0	Pychr12	PY05485	hypothetical protein					1
PFF0710w	PKH_113430	Pv113870	Pbchr12	PB000117.01.0	Pcchr12	PC000176.05.0	Pychr12	PY05678	hypothetical protein, conserved					1
PFF0715c	PKH_113420	Pv113875	Pbchr12	PB000116.01.0	Pcchr12	PC000127.05.0	Pychr12	PY05677	endonuclease iii homologue, putative					1
PFF0720w	PKH_113410	Pv113880	Pbchr12	PB000089.02.0	Pcchr12	PC000392.00.0	Pychr12	PY04743	hypothetical protein					1
PFF0730c	PKH_113390	Pv113890	Pbchr12	PB000088.02.0	Pcchr12	PC000391.00.0	Pychr12	PY03846	enoyl-acyl carrier reductase					1
PFF0745c	PKH_113360	Pv113905	Pbchr12	PB000278.03.0	Pcchr12	PC000945.01.0	Pychr12	PY03694	ribonuclease, putative					1
PFF0750w	PKH_113350	Pv113910	Pbchr12	PB001179.01.0	Pcchr12	PC001330.02.0	Pychr12	PY06538	cdc2-like protein kinase, putative					1
PFF0755c	PKH_113340	Pv113915	Pbchr12	PB001180.01.0	Pcchr12	PC000047.00.0	Pychr12	PY06539	hypothetical protein					1
PFF0765c	PKH_113320	Pv113925	Pbchr12	PB000400.02.0	Pcchr12	PC000954.01.0	Pychr12	PY07542	hypothetical protein					1
PFF0770c	PKH_113310	Pv113930	Pbchr12	PB301017.00.0	Pcchr12	PC000950.01.0	Pychr12	PY03433	hypothetical protein with PP2C domain					1
PFF0775w	PKH_113300	Pv113935	Pbchr12	PB000567.00.0	Pcchr12	PC000027.00.0	Pychr12	PY01633	pyridoxal kinase-like protein, putative					1
PFF0785w	PKH_113280	Pv113945	Pbchr11	PB001084.01.0	Pcchr11	PC000109.05.0	Pychr11	PY01957	hypothetical protein, conserved					1
PFF0790c	PKH_113270	Pv113950	Pbchr11	PB001085.01.0	Pcchr11	PC107580.00.0	Pychr11	PY01959	hypothetical protein, conserved					1
PFF0795w	PKH_113260	Pv113955	Pbchr11	PB001518.02.0	Pcchr11	PC000214.04.0	Pychr11	PY01960	hypothetical protein					1
PFF0800w	PKH_113250	Pv113965	Pbchr11	PB001517.02.0	Pcchr11	PC000366.04.0	Pychr11	PY01499	hypothetical protein					1
PFF0805c	PKH_113240	Pv113970	Pbchr11	PB000826.02.0	Pcchr11	PC109199.00.0	Pychr11	PY01500	hypothetical protein					1
PFF0810c	PKH_113230	Pv113975	Pbchr11	PB301241.00.0	Pcchr11	PC000239.05.0	Pychr11	PY01501	hypothetical protein					1
PFF0815w	PKH_113220	Pv113980	Pbchr11	PB000611.00.0	Pcchr11	PC001378.02.0	Pychr11	PY05233	malate:quinone oxidoreductase, putative					1
PFF0820w	PKH_113210	Pv113985	Pbchr11	PB000612.00.0	Pcchr11	PC000288.04.0	Pychr11	PY05231	hypothetical protein					1
PFF0825c	PKH_113200	Pv113990	Pbchr11	PB000613.00.0	Pcchr11	PC000287.04.0	Pychr11	PY05229	mitochondrial import receptor subunit tom40					1
PFF0830w	PKH_113190	Pv113995	Pbchr11	PB000258.02.0	Pcchr11	PC000609.01.0	Pychr11	PY04230	alpha adaptin-like protein, putative					1
PFF0835w	PKH_113180	Pv114000	Pbchr11	PB000489.03.0	Pcchr11	PC000582.00.0	Pychr11	PY05078	hypothetical protein					1
PFF0840w	PKH_113170	Pv114010	Pbchr11	PB000604.01.0	Pcchr11	PC302191.00.0	Pychr11	PY05077	hypothetical protein, conserved					1
PFF0860c	PKH_113160	Pv114015	Pbchr11	PB300144.00.0	Pcchr11	PC000638.00.0	Pychr11	PY05076	histone h2a					1
PFF0870w	PKH_113140	Pv114025	Pbchr11	PB001110.03.0	Pcchr11	PC000409.03.0	Pychr11	PY05072	hypothetical protein, conserved					1
PFF0875w	PKH_113130	Pv114030	Pbchr11	PB001111.03.0	Pcchr11	PC000371.04.0	Pychr11	PY05071	hypothetical protein					1
PFF0880c	PKH_113120	Pv114035	Pbchr11	PB300909.00.0	Pcchr11	PC300833.00.0	Pychr11	PY05478	hypothetical protein					1
PFF0895w	PKH_113090	Pv114050	Pbchr11	PB000128.01.0	Pcchr11	PC302430.00.0	Pychr11	PY03376	malate dehydrogenase, putative					1
PFF0900c	PKH_113080	Pv114055	Pbchr11	PB300920.00.0	Pcchr11	PC107256.00.0	Pychr11	PY03377	hypothetical protein, conserved					1
PFF0905w	PKH_113070	Pv114060	Pbchr11	PB000331.00.0	Pcchr11	PC000667.04.0	Pychr11	PY03378	hypothetical protein					1
PFF0910c	PKH_113060	Pv114065	Pbchr11	PB000330.00.0	Pcchr11	PC000666.04.0	Pychr11	PY03379	hypothetical protein					1
PFF0915w	PKH_113050	Pv114070	Pbchr11	PB402081.00.0	Pcchr11	PC000827.01.0	Pychr11	PY03381	N-acetylglucosamine transferase					1
PFF0920c	PKH_113040	Pv114075	Pbchr11	PB000923.03.0	Pcchr11	PC000711.04.0	Pychr11	PY03383	hypothetical protein					1
PFF0930w	PKH_113020	Pv114085	Pbchr11	PB000276.01.0	Pcchr11	PC001311.02.0	Pychr11	PY04612	hypothetical protein					1
PFF0935c	PKH_113010	Pv114090	Pbchr11	PB000362.01.0	Pcchr11	PC001312.02.0	Pychr11	PY02962 & PY02963	hypothetical protein					1
PFF0940c	PKH_113000	Pv114095	Pbchr11	PB000171.02.0	Pcchr11	PC000445.00.0	Pychr11	PY03639	cell division cycle protein 48 homologue, putative					1
PFF0945c	PKH_112980	Pv114100	Pbchr11	PB001510.02.0	Pcchr11	PC000444.00.0	Pychr11	PY05696	bi-functional enzyme: long-chain fatty- acid Co-A ligase and oxalyl Co-A decarboxylase, putative					1
PFF0950w	PKH_112970	Pv114105	Pbchr11	PB001175.01.0	Pcchr11	PC000217.02.0	Pychr11	PY05697	hypothetical protein					1
PFF0955c	-	-	Pbchr11	PB001176.01.0	Pcchr11	PC000216.02.0	Pychr11	PY07222	hypothetical protein					1
PFF0965c	PKH_112950	Pv114115	Pbchr11	PB300601.00.0	Pcchr11	PC000610.02.0	Pychr11	PY03247	hypothetical protein					1
PFF0970w	PKH_112940	Pv114120	Pbchr11	PB001342.02.0	Pcchr11	PC000259.05.0	Pychr11	PY03246	splicing factor 3a subunit, putative					1
PFF0975c	PKH_112930	Pv114125	Pbchr11	PB001343.02.0	Pcchr11	PC000012.05.0	Pychr11	PY03245	hypothetical protein					1
PFF0980w	PKH_112920	Pv114130	Pbchr11	PB000739.03.0	Pcchr11	PC000694.03.0	Pychr11	PY03244	hypothetical protein					1
PFF0985c	PKH_112910	Pv114135	Pbchr11	PB000738.03.0	Pcchr11	PC000695.03.0	Pychr11	PY03243	hypothetical protein					1
PFF0995c	PKH_112880	Pv114145	Pbchr11	PB000914.02.0	Pcchr11	PC000566.01.0	Pychr11	PY04226	Merozoite surface protein 10, MSP10					1
PFF1010c	PKH_112850	Pv114160	Pbchr11	PB001087.03.0	Pcchr11	PC001021.02.0	Pychr11	PY04223	hypothetical protein, conserved					1
chr6-tRNA-Ala-1	tRNA	tRNA	Pbchr11	tRNA	Pcchr11	tRNA	Pychr11	tRNA	-					1
chr6-tRNA-Leu-1	tRNA	tRNA	Pbchr11	tRNA	Pcchr11	tRNA	Pychr11	tRNA	-					1
PFF1015w	PKH_112840	Pv114170	Pbchr11	PB000280.02.0	Pcchr11	PC001020.02.0	Pychr11	PY04477	hypothetical protein, conserved					1
PFF1020c	PKH_112830	Pv114175	Pbchr11	PB000655.01.0	Pcchr11	PC000387.00.0	Pychr11	PY04476	hypothetical protein, conserved					1
PFF1025c	PKH_112820	Pv114180	Pbchr11	PB000656.01.0	Pcchr11	PC000552.03.0	Pychr11	PY04475	pyridoxine biosynthetic enzyme pdx1 homologue, putative					1
PFF1035w	PKH_112800	Pv114190	Pbchr11	PB001166.02.0	Pcchr11	PC000665.02.0	Pychr11	PY04322	Pfs77 protein					1
PFF1040w	PKH_112790	Pv114195	Pbchr11	PB001165.02.0	Pcchr11	PC000666.02.0	Pychr11	PY04323	hypothetical protein, conserved					1
chr6-tRNA-Ser-1	tRNA	tRNA	Pbchr11	tRNA	Pcchr11	tRNA	Pychr11	tRNA	-					1
PFF1045w	PKH_112780	Pv114200	Pbchr11	PB001160.01.0	Pcchr11	PC000022.01.0	Pychr11	PY06212	hypothetical protein, conserved					1
PFF1050w	PKH_112770	Pv114205	Pbchr11	PB000719.01.0	Pcchr11	PC000111.03.0	Pychr11	PY01462	nascent polypeptide associated complex alpha chain, putative					1
PFF1055c	PKH_112760	Pv114210	Pbchr11	PB000895.03.0	Pcchr11	PC000110.03.0	Pychr11	PY01463	hypothetical protein, conserved					1
PFF1060w	PKH_112750	Pv114215	Pbchr11	PB000897.03.0	Pcchr11	PC000112.03.0	Pychr11	PY01464	hypothetical protein					1
PFF1065c	PKH_112740	Pv114220	Pbchr11	PB000492.00.0	Pcchr11	PC000478.02.0	Pychr11	PY01465	hypothetical protein					1
PFF1070c	PKH_112730	Pv114225	Pbchr11	PB000960.02.0	Pcchr11	PC000675.01.0	Pychr11	PY01291	hypothetical protein, conserved					1
PFF1075w	PKH_112720	Pv114230	Pbchr11	PB000492.01.0	Pcchr11	PC000897.02.0	Pychr11	PY02211	hypothetical protein, conserved					1
PFF1080w	PKH_112710	Pv114235	Pbchr11	PB000493.01.0	Pcchr11	PC301169.00.0	Pychr11	PY02212	hypothetical protein, conserved					1
PFF1085c	PKH_112700	Pv114240	Pbchr11	PB300880.00.0	Pcchr11	PC301168.00.0	Pychr11	PY02213	conserved hypothetical protein, expressed transcript					1
PFF1090c	PKH_112680	Pv114250	Pbchr11	PB001551.02.0	Pcchr11	PC001310.02.0	Pychr11	PY02214	hypothetical protein					1
PFF1095w	PKH_112670	Pv114255	Pbchr11	PB001273.00.0	Pcchr11	PC001309.02.0	Pychr11	PY02181	leucyl-tRNA synthetase, cytoplasmic, putative					1
PFF1100c	PKH_112660	Pv114260	Pbchr11	PB000790.01.0	Pcchr11	PC000091.02.0	Pychr11	PY02180	hypothetical protein					1
PFF1105c	PKH_112650	Pv114265	Pbchr11	PB000663.00.0	Pcchr11	PC000086.03.0	Pychr11	PY04071	chorismate synthase					1
PFF1110c	PKH_112640	Pv114270	Pbchr11	PB000664.00.0	Pcchr11	PC000547.02.0	Pychr11	PY03499	hypothetical protein					1
PFF1115w	PKH_112630	Pv114275	Pbchr11	PB000913.02.0	Pcchr11	PC000041.00.0	Pychr11	PY06273	ferredoxin--NADP reductase, putative					1
PFF1125c	PKH_112610	Pv114285	Pbchr11	PB001281.02.0	Pcchr11	PC000385.01.0	Pychr11	PY04891	RNA-binding protein mei2 homologue, putative					1
PFF1130c	PKH_112600	Pv114290	Pbchr11	PB000741.00.0	Pcchr11	PC000388.01.0	Pychr11	PY04892	Fe-superoxide dismutase					1
PFF1135w	PKH_112590	Pv114295	Pbchr11	PB000738.00.0	Pcchr11	PC000711.02.0	Pychr11	PY04200	transcription or splicing factor-like protein, putative					1
PFF1140c	PKH_112580	Pv114300	Pbchr11	PB000739.00.0	Pcchr11	PC000387.05.0	Pychr11	PY04199	ATP-dependent DEAD box helicase, putative					1
PFF1145c	PKH_112570	Pv114305	Pbchr11	PB000740.00.0	Pcchr11	PC300100.00.0	Pychr11	PY04198	protein kinase, putative					1
PFF1150w	PKH_112560	Pv114310	Pbchr11	PB000249.02.0	Pcchr11	PC000004.05.0	Pychr11	PY06561	ribonuclease H1 large subunit, putative					1
PFF1155w	PKH_112550	Pv114315	Pbchr11	PB000727.00.0	Pcchr11	PC301118.00.0	Pychr11	PY02030	hexokinase					1
PFF1160w	PKH_112540	Pv114320	Pbchr11	PB000728.00.0	Pcchr11	PC000205.03.0	Pychr11	PY02031	hypothetical protein, conserved					1
PFF1165c	PKH_112530	Pv114325	Pbchr11	PB000729.00.0	Pcchr11	PC000207.03.0	Pychr11	PY02032	hypothetical protein					1
PFF1170w	PKH_112520	Pv114330	Pbchr11	PB101305.00.0	Pcchr11	PC106516.00.0	Pychr11	PY00895	hypothetical protein					1
PFF1175c	PKH_112510	Pv114335	Pbchr11	PB000500.00.0	Pcchr11	PC000244.01.0	Pychr11	PY04445	hypothetical protein, conserved					1
PFF1180w	PKH_112500	-	Pbchr11	PB000501.00.0	Pcchr11	PC000654.00.0	Pychr11	PY04444	anaphase-promoting complex subunit, putative					1
PFF1185w	PKH_112490	Pv114340	Pbchr11	PB000309.00.0	Pcchr11	PC001116.02.0	Pychr11	PY05642 & PY06148	iswi protein homologue					1
PFF1190c	-	-	Pbchr11	PB001100.03.0	Pcchr11	PC001117.02.0	Pychr11	PY06379	N-acetylglucosaminyl- phosphatidylinositol de-n-acetylase, putative					1
PFF1195c	PKH_112480	Pv114345	Pbchr11	PB001101.03.0	Pcchr11	PC000752.00.0	Pychr11	PY06378	hypothetical protein, conserved					1
PFF1205w	PKH_112470	Pv114350	Pbchr11	PB105122.00.0	Pcchr11	PC403946.00.0	Pychr11	PY02332	hypothetical protein					1
PFF1210w	PKH_112460	Pv114355	Pbchr11	PB000447.02.0	Pcchr11	PC000693.03.0	Pychr11	PY02331	hypothetical protein					1
PFF1215w	PKH_112450	Pv114360	Pbchr11	PB000446.02.0	Pcchr11	PC000064.00.0	Pychr11	PY02330	hypothetical protein					1
PFF1225c	PKH_112400	Pv114370	Pbchr11	PB000466.02.0	Pcchr11	PC000037.00.0	Pychr11	PY02328	DNA polymerase 1, putative					1
PFF1230c	PKH_112390	Pv114375	Pbchr11	PB000467.02.0	Pcchr11	PC000158.00.0	Pychr11	PY02327	hypothetical protein					1
PFF1240w	PKH_112370	Pv114385	Pbchr11	PB000430.00.0	Pcchr11	PC000470.00.0	Pychr11	PY02044	poly(A) polymerase PAP, putative					1
PFF1245c	PKH_112360	Pv114390	Pbchr11	PB000431.00.0	Pcchr11	PC302412.00.0	Pychr11	PY02045	hypothetical protein					1
PFF1260c	PKH_112330	Pv114405	Pbchr11	PB001010.01.0	Pcchr11	PC300443.00.0	Pychr11	PY06931	hypothetical protein					1
PFF1270c	PKH_112310	Pv114415	Pbchr11	PB000961.02.0	Pcchr11	PC000487.01.0	Pychr11	PY04985	hypothetical protein					1
PFF1275c	PKH_112300	Pv114420	Pbchr11	PB000535.00.0	Pcchr11	PC000911.01.0	Pychr11	PY04452	3-oxoacyl-(acyl-carrier-protein) synthase i/ii					1
PFF1280w	PKH_112290	Pv114425	Pbchr11	PB000713.03.0	Pcchr11	PC300143.00.0	Pychr11	PY06067	hypothetical protein					1
PFF1285w	PKH_112280	Pv114430	Pbchr11	PB000570.03.0	Pcchr11	PC300289.00.0	Pychr11	PY07530	hypothetical protein					1
PFF1295w	PKH_112260	Pv114440	Pbchr11	PB000191.03.0	Pcchr11	PC000381.04.0	Pychr11	PY07532	hypothetical protein, conserved					1
PFF1300w	PKH_112250	Pv114445	Pbchr11	PB000521.02.0	Pcchr11	PC000611.02.0	Pychr11	PY04645	pyruvate kinase, putative					1
PFF1305w	PKH_112240	Pv114450	Pbchr11	PB000062.03.0	Pcchr11	PC001125.02.0	Pychr11	PY04644	hypothetical protein					1
PFF1315w	PKH_112220	Pv114460	Pbchr11	PB000068.01.0	Pcchr11	PC000487.03.0	Pychr11	PY04642	hypothetical protein with ankyrin repeats					1
PFF1325c	PKH_112200	Pv114470	Pbchr11	PB000069.01.0	Pcchr11	PC000488.03.0	Pychr11	PY04641	c3h4-type ring finger protein, putative					1
PFF1330c	PKH_112190	Pv114475	Pbchr11	PB001024.01.0	Pcchr11	PC000761.04.0	Pychr11	PY04639	mitochondrial import inner membrane translocase subunit, putative					1
PFF1335c	PKH_112180	Pv114480	Pbchr11	PB001025.01.0	Pcchr11	PC000446.00.0	Pychr11	PY04638	4-methyl-5(B-hydroxyethyl)-thiazol monophosphate biosynthesis enzyme					1
PFF1340w	PKH_112170	Pv114485	Pbchr11	PB000009.03.0	Pcchr11	PC000447.00.0	Pychr11	PY04637	hypothetical protein					1
PFF1345w	PKH_112160	Pv114490	Pbchr11	PB000458.03.0	Pcchr11	PC000325.02.0	Pychr11	PY02706	transportin					1
PFF1350c	PKH_112150	Pv114495	Pbchr11	PB000459.03.0	Pcchr11	PC000791.00.0	Pychr11	PY02707	acetyl-coenzyme a synthetase					1
PFF1355w	PKH_112140	Pv114500	Pbchr11	PB000951.03.0	Pcchr11	PC000015.00.0	Pychr11	PY02708	hypothetical protein					1
PFF1365c	PKH_112120	Pv114510	Pbchr11	PB000952.03.0 & PB105704.00.0 & PB105705.00.0	Pcchr11	PC000016.00.0 & PC101262.00.0	Pychr11	PY02709 & PY02710 & PY02711	hypothetical protein					1
PFF1370w	PKH_112110	-	Pbchr11	PB000788.03.0	Pcchr11	PC000410.02.0	Pychr11	PY05545	P. falciparum PK4 protein kinase					1
PFF1375c	PKH_112100	Pv114515	Pbchr11	PB300434.00.0	Pcchr11	PC000578.03.0	Pychr11	PY05544	ethanolaminephosphotransferase, putative					1
PFF1380c	PKH_112080	Pv114525	Pbchr11	PB000817.00.0	Pcchr11	PC000152.02.0	Pychr11	PY06368	hypothetical protein					1
PFF1390w	PKH_112060	Pv114535	Pbchr11	PB000277.03.0	Pcchr11	PC000495.04.0	Pychr11	PY03548	hypothetical protein					1
PFF1395c	PKH_112050	Pv114540	Pbchr11	PB000738.01.0	Pcchr11	PC000003.04.0	Pychr11	PY03547	glutamyl-tRNA(Gln) amidotransferase subunit B, putative					1
PFF1400w	PKH_112040	Pv114545	Pbchr11	PB000608.00.0	Pcchr11	PC000105.04.0	Pychr11	PY04171	hypothetical protein					1
PFF1410c	PKH_112020	Pv114555	Pbchr11	PB001515.02.0	Pcchr11	PC000187.03.0	Pychr11	PY03546	hypothetical protein, conserved					1
PFF1415c	PKH_111970	Pv114560	Pbchr11	PB001516.02.0	Pcchr11	PC301848.00.0	Pychr11	PY03544	DNAJ domain protein, putative					1
PFF1420w	PKH_111960	Pv114565	Pbchr11	PB000484.00.0	Pcchr11	PC000649.03.0	Pychr11	PY04170	phosphatidylcholine-sterol acyltransferase precursor, putative					1
PFF1430c	PKH_111940	Pv114575	Pbchr11	PB000428.02.0	Pcchr11	PC000309.00.0	Pychr11	PY04168	transmembrane amino acid transporter protein, putative					1
PFF1440w	PKH_111920	Pv114585	Pbchr11	PB000129.02.0	Pcchr11	PC000817.03.0	Pychr11	PY02230	SET-domain protein, putative					1
PFF1445c	PKH_111910	Pv114590	Pbchr11	PB000142.02.0	Pcchr11	PC000588.04.0	Pychr11	PY02229	cullin-like protein, putative					1
PFF1450w	PKH_111900	Pv114595	Pbchr11	PB000675.02.0	Pcchr11	PC301340.00.0	Pychr11	PY04201	sec14-like cytosolic factor or phosphatidylinositol/phosphatidylcholine transfer protein, putative					1
PFF1455c	PKH_111890	Pv114600	Pbchr11	PB000676.02.0	Pcchr11	PC301341.00.0	Pychr11	PY04202	hypothetical protein					1
PFF1460c	PKH_111880	Pv114605	Pbchr11	PB301221.00.0	Pcchr11	PC000379.01.0	Pychr11	PY06261	hypothetical protein					1
PFF1470c	PKH_111860	Pv114615	Pbchr11	PB000449.01.0	Pcchr11	PC000380.01.0	Pychr11	PY05353	DNA polymerase epsilon, catalytic subunit a, putative					1
PFF1485w	PKH_111830	Pv114630	Pbchr11	PB000668.03.0	Pcchr11	PC000152.01.0	Pychr11	PY04518	hypothetical protein					1
PFF1490w	PKH_111820	Pv114635	Pbchr11	PB000669.03.0	Pcchr11	PC000570.00.0	Pychr11	PY04519	hypothetical protein					1
PFF1500c	PKH_111800	Pv114645	Pbchr11	PB000377.00.0	Pcchr11	PC001233.02.0	Pychr11	PY00830	DEAD/DEAH box ATP-dependent RNA helicase, putative					1
PFF1505w	PKH_111790	Pv114650	Pbchr11	PB301540.00.0	Pcchr11	PC001234.02.0	Pychr11	PY00832	hypothetical protein					1
chr7-tRNA-Ala-1	tRNA	tRNA	Pbchr8	tRNA	Pcchr8	tRNA	Pychr8	tRNA	-					1
chr7-tRNA-Tyr-1	tRNA	tRNA	Pbchr8	tRNA	Pcchr8	tRNA	Pychr8	tRNA	-					1
PF07_0010	PKH_010120	Pv087690	Pbchr8	PB000985.00.0	Pcchr8	PC000084.01.0	Pychr8	PY02318	hypothetical protein					1
PF07_0011	PKH_010130	Pv087695	Pbchr8	PB000495.03.0	Pcchr8	PC300006.00.0	Pychr8	PY02319	hypothetical protein, conserved					1
PF07_0012	PKH_010140	Pv087700	Pbchr8	PB001040.03.0	Pcchr8	PC000794.03.0	Pychr8	PY02320	hypothetical protein					1
MAL7P1.11	PKH_010150	Pv087705	Pbchr8	PB000601.01.0	Pcchr8	PC000795.03.0	Pychr8	PY02321	hypothetical protein					1
MAL7P1.12	PKH_010170	Pv087715	Pbchr8	PB000800.03.0	Pcchr8	PC000194.03.0	Pychr8	PY00683	erythrocyte membrane-associated antigen					1
MAL7P1.14	PKH_010190	Pv087725	Pbchr8	PB000802.03.0	Pcchr8	PC000370.00.0	Pychr8	PY00681	hypothetical protein					1
PF07_0014	PKH_010200	Pv087730	Pbchr8	PB000801.03.0	Pcchr8	PC000092.00.0	Pychr8	PY00680	hypothetical protein					1
MAL7P1.15	PKH_010210	Pv087735	Pbchr8	PB001218.00.0	Pcchr8	PC000505.02.0	Pychr8	PY00679	hypothetical protein					1
MAL7P1.16	PKH_010220	Pv087740	Pbchr8	PB001319.02.0	Pcchr8	PC000041.03.0	Pychr8	PY05498	hypothetical protein					1
PF07_0015	PKH_010240	Pv087750	Pbchr8	PB001227.00.0	Pcchr8	PC000838.01.0	Pychr8	PY01948	hypothetical protein					1
PF07_0016	PKH_010250	Pv087755	Pbchr8	PB000262.03.0	Pcchr8	PC000266.02.0	Pychr8	PY01947	hypothetical protein					1
PF07_0017	PKH_010260	Pv087760	Pbchr8	PB300298.00.0	Pcchr8	PC300373.00.0	Pychr8	PY01946	hypothetical protein					1
MAL7P1.18	PKH_010300	Pv087765	Pbchr8	PB405439.00.0	Pcchr8	PC000155.02.0	Pychr8	PY01945	hypothetical protein					1
MAL7P1.19	PKH_010310	Pv087775	Pbchr8	PB000814.00.0	Pcchr8	PC000604.02.0	Pychr8	PY06114	hypothetical protein					1
PF07_0018	PKH_010320	Pv087780	Pbchr8	PB000520.02.0	Pcchr8	PC001424.02.0	Pychr8	PY06023 & PY06762	hypothetical protein					1
PF07_0019	PKH_010330	Pv087785	Pbchr8	PB300995.00.0	Pcchr8	PC000546.01.0	Pychr8	PY06024	hypothetical protein					1
PF07_0020	PKH_010350	Pv087795	Pbchr8	PB000124.03.0	Pcchr8	PC301475.00.0	Pychr8	PY04146	hypothetical protein					1
PF07_0021	PKH_010360	Pv087800	Pbchr8	PB000772.03.0	Pcchr8	PC000067.04.0	Pychr8	PY01051	hypothetical protein					1
MAL7P1.21	PKH_010380	Pv087805	Pbchr8	PB000792.01.0	Pcchr8	PC000419.02.0	Pychr8	PY03235	origin recognition complex subunit, putative					1
PF07_0023	PKH_010390	Pv087810	Pbchr8	PB000225.03.0	Pcchr8	PC000420.02.0	Pychr8	PY03236	DNA replication licensing factor mcm7 homologue, putative					1
PF07_0024	PKH_010400	Pv087815	Pbchr8	PB001142.02.0	Pcchr8	PC001299.02.0	Pychr8	PY03237	hypothetical protein					1
MAL7P1.201	PKH_010410	Pv087820	Pbchr8	PB105523.00.0	Pcchr8	PC103149.00.0	Pychr8	PY02474	hypothetical protein, conserved					1
MAL7P1.340	PKH_010440	Pv087835	Pbchr8	PB104581.00.0	Pcchr8	PC104318.00.0	Pychr8	PY03813	hypothetical protein, conserved					1
MAL7P1.202	PKH_010450	Pv087840	Pbchr8	PB103834.00.0	Pcchr8	PC104319.00.0	Pychr8	PY03814	hypothetical protein, conserved					1
MAL7P1.203	PKH_010460	Pv087845	Pbchr8	PB403001.00.0	Pcchr8	PC101669.00.0	Pychr8	PY03816	hypothetical protein, conserved					1
MAL7P1.204	PKH_010490	Pv087865	Pbchr8	PB105909.00.0	Pcchr8	PC100634.00.0	Pychr8	PY06087	hypothetical protein					1
MAL7P1.205	PKH_010500	Pv087870	Pbchr8	PB103275.00.0	Pcchr8	PC402342.00.0	Pychr8	PY01095	hypothetical protein					1
MAL7P1.206	PKH_010510	Pv087875	Pbchr8	PB000623.01.0	Pcchr8	PC000592.00.0	Pychr8	PY01096	DNA mismatch repair enzyme, putative					1
chr7-tRNA-Thr-1	tRNA	tRNA	Pbchr8	tRNA	Pcchr8	tRNA	Pychr8	tRNA	-					1
chr7-tRNA-His-1	tRNA	tRNA	Pbchr8	tRNA	Pcchr8	tRNA	Pychr8	tRNA	-					1
chr7-tRNA-Lys-1	tRNA	tRNA	Pbchr8	tRNA	Pcchr8	tRNA	Pychr8	tRNA	-					1
chr7-tRNA-Lys-2	tRNA	tRNA	Pbchr8	tRNA	Pcchr8	tRNA	Pychr8	tRNA	-					1
MAL7P1.207	PKH_010520	Pv087880	Pbchr8	PB103271.00.0 & PB103272.00.0 & PB103644.00.0	Pcchr8	PC102999.00.0 & PC102998.00.0 & PC000794.01.0	Pychr8	PY01098	hypothetical protein					1
MAL7P1.208	PKH_010540	Pv087885	Pbchr8	PB103628.00.0	Pcchr8	PC107740.00.0	Pychr8	PY00143	hypothetical protein					1
MAL7P1.209	PKH_010550	Pv087895	Pbchr8	PB001280.00.0 & PB001281.00.0	Pcchr8	PC000919.02.0 & PC000920.02.0	Pychr8	PY00142	hypothetical protein					1
MAL7P1.22	PKH_010560	Pv087900	Pbchr8	PB000551.02.0	Pcchr8	PC302003.00.0	Pychr8	PY00141	hypothetical protein					1
PF07_0025	PKH_010570	Pv087905	Pbchr8	PB001538.02.0	Pcchr8	PC302205.00.0	Pychr8	PY00140	hypothetical protein					1
PF07_0026	PKH_010580	Pv087910	Pbchr8	PB001535.02.0	Pcchr8	PC000957.01.0	Pychr8	PY00139	hypothetical protein					1
MAL7P1.23	PKH_010590	Pv087915	Pbchr8	PB001533.02.0	Pcchr8	PC000958.01.0	Pychr8	PY00138	hypothetical protein					1
MAL7P1.24	PKH_010600	Pv087920	Pbchr8	PB001536.02.0	Pcchr8	PC301415.00.0	Pychr8	PY00137	hypothetical protein, conserved					1
MAL7P1.25	PKH_010610	Pv087925	Pbchr8	PB001534.02.0	Pcchr8	PC301466.00.0	Pychr8	PY00136	hypothetical protein					1
PF07_0027	PKH_010620	Pv087935	Pbchr8	PB300575.00.0	Pcchr8	PC000255.04.0	Pychr8	PY00134	DNA-directed RNA polymerase 2 8.2 kDa polypeptide, putative					1
PF07_0028	PKH_010630	Pv087940	Pbchr8	PB001537.02.0	Pcchr8	PC000133.05.0	Pychr8	PY00133	hypothetical protein					1
MAL7P1.26	PKH_010640	Pv087945	Pbchr8	PB001539.02.0	Pcchr8	PC000134.05.0	Pychr8	PY00132	O-sialoglycoprotein endopeptidase, putative					1
PF07_0029	PKH_010650	Pv087950	Pbchr8	PB300823.00.0	Pcchr8	PC000221.01.0	Pychr8	PY00131	heat shock protein 86					1
PF07_0030	PKH_010660	Pv087955	Pbchr12	PB000957.03.0	Pcchr12	PC000849.02.0	Pychr12	PY05066	heat shock protein 86 family protein					1
PF07_0031	PKH_010670	Pv087960	Pbchr12	PB301316.00.0	Pcchr12	PC000578.02.0	Pychr12	PY05065	heat shock protein 86 family protein					1
PF07_0032	PKH_010680	Pv087965	Pbchr12	PB000143.01.0	Pcchr12	PC000577.02.0	Pychr12	PY05064	Cg8 protein					1
PF07_0033	PKH_010690	Pv087970	Pbchr12	PB000242.00.0	Pcchr12	PC301256.00.0	Pychr12	PY05063	Cg4 protein					1
PF07_0034	PKH_010700	Pv087975	Pbchr12	PB300919.00.0	Pcchr12	PC000478.01.0	Pychr12	PY05062	Cg3 protein					1
MAL7P1.27	PKH_010710	Pv087980	Pbchr12	PB000746.03.0	Pcchr12	PC000551.03.0	Pychr12	PY05061	chloroquine resistance transporter, putative					1
PF07_0035	PKH_010720	Pv087985	Pbchr12	PB000284.00.0	Pcchr12	PC000011.00.0	Pychr12	PY05060	cg1 protein					1
PF07_0036	PKH_010730	Pv087990	Pbchr12	PB000703.01.0	Pcchr12	PC000540.02.0	Pychr12	PY07597	Cg6 protein					1
PF07_0037	PKH_010740	Pv087995	Pbchr12	PB000524.00.0	Pcchr12	PC000531.04.0	Pychr12	PY01705	Cg2 protein					1
MAL7P1.28	PKH_010770	-	Pbchr12	PB000098.02.0	Pcchr12	PC000316.00.0	Pychr12	PY02008	hypothetical protein					1
PF07_0040	PKH_010790	Pv088015	Pbchr12	PB001082.03.0	Pcchr12	PC000128.02.0	Pychr12	PY02923	lysophospholipase-like protein, putative					1
MAL7P1.29a	PKH_010800	Pv088020	Pbchr12	PB107370.00.0	Pcchr12	PC101951.00.0	Pychr12	PY02922	hypothetical protein, conserved					1
MAL7P1.29	PKH_010810	Pv088025	Pbchr12	PB000723.03.0	Pcchr12	PC000767.00.0	Pychr12	PY02920	hypothetical protein					1
MAL7P1.30	PKH_010820	Pv088035	Pbchr12	PB001044.03.0	Pcchr12	PC001007.02.0	Pychr12	PY05629 & PY06572	hypothetical protein					1
PF07_0042	PKH_010840	Pv088045	Pbchr12	PB001633.02.0	Pcchr12	PC000923.01.0	Pychr12	PY04691	hypothetical protein					1
MAL7P1.31	PKH_010850	Pv088050	Pbchr12	PB000239.00.0	Pcchr12	PC000924.01.0	Pychr12	PY04690	hypothetical protein					1
MAL7P1.32	PKH_010860	Pv088055	Pbchr12	PB000235.00.0	Pcchr12	PC001137.02.0	Pychr12	PY04689	hypothetical protein					1
PF07_0043	PKH_010880	Pv088065	Pbchr12	PB000238.00.0	Pcchr12	PC000544.04.0	Pychr12	PY04861	60S ribosomal protein L34-a, putative					1
PF07_0044	PKH_010890	Pv088070	Pbchr12	PB000240.00.0	Pcchr12	PC103612.00.0	Pychr12	PY04862	hypothetical protein					1
PF07_0045	PKH_010900	Pv088075	Pbchr12	PB000237.00.0	Pcchr12	PC000194.02.0	Pychr12	PY05785	hypothetical protein					1
PF07_0046	PKH_010910	Pv088080	Pbchr12	PB000695.00.0	Pcchr12	PC000193.02.0	Pychr12	PY05786	50S ribosomal protein L1, putative					1
PF07_0047	PKH_010920	-	Pbchr12	PB000404.03.0	Pcchr12	PC000038.00.0	Pychr12	PY05787	cell division cycle ATPase, putative					1
MAL7P1.35	PKH_010940	Pv088095	Pbchr12	PB000980.02.0	Pcchr12	PC000181.01.0	Pychr12	PY01896	hypothetical protein					1
MAL7P1.37	PKH_010960	Pv088105	Pbchr12	PB000981.02.0	Pcchr12	PC106738.00.0	Pychr12	PY01894	sin3 associated polypeptide p18-like protein					1
MAL7P1.38	PKH_010970	Pv088110	Pbchr12	PB000979.02.0	Pcchr12	PC000502.04.0	Pychr12	PY01893	regulator of chromosome condensation protein, putative					1
MAL7P1.64	PKH_142070	Pv122895	Pbchr14	PB000947.03.0	Pcchr14	PC000583.00.0	Pychr14	PY01858	hypothetical protein					1
MAL7P1.65	PKH_142080	Pv122900	Pbchr14	PB000948.03.0	Pcchr14	PC000367.05.0	Pychr14	PY01859	hypothetical protein					1
MAL7P1.66	PKH_142090	Pv122905	Pbchr14	PB000832.00.0	Pcchr14	PC300028.00.0	Pychr14	PY01860	hypothetical protein					1
PF07_0053	PKH_142120	Pv122920	Pbchr14	PB000522.00.0	Pcchr14	PC000136.01.0	Pychr14	PY04903	hypothetical protein					1
PF07_0054	PKH_142130	Pv122930	Pbchr14	PB001306.02.0	Pcchr14	PC000354.03.0	Pychr14	PY02616	histone h2b, putative					1
PF07_0055	PKH_142140	Pv122935	Pbchr14	PB001305.02.0	Pcchr14	PC000003.05.0	Pychr14	PY02617	hypothetical protein					1
PF07_0056	PKH_142150	Pv122940	Pbchr14	PB000243.02.0	Pcchr14	PC000408.03.0	Pychr14	PY02618	hypothetical protein					1
MAL7P1.68	PKH_142160	Pv122945	Pbchr14	PB001226.02.0	Pcchr14	PC000615.02.0	Pychr14	PY02619	hypothetical protein, conserved					1
MAL7P1.69	PKH_142170	-	Pbchr14	PB000697.01.0	Pcchr14	PC000281.00.0	Pychr14	PY02620	calmodulin, putative					1
PF07_0057	PKH_142180	Pv122950	Pbchr14	PB000695.01.0	Pcchr14	PC000699.02.0	Pychr14	PY01302	transcription elongation factor s-ii, putative					1
PF07_0058	PKH_142190	Pv122955	Pbchr14	PB000696.01.0	Pcchr14	PC000700.02.0	Pychr14	PY01301	hypothetical protein					1
chr7-tRNA-Asp-1	tRNA	tRNA	Pbchr14	tRNA	Pcchr14	tRNA	Pychr14	tRNA	-					1
chr7-tRNA-Leu-1	tRNA	tRNA	Pbchr14	tRNA	Pcchr14	tRNA	Pychr14	tRNA	-					1
chr7-tRNA-Ser-1	tRNA	tRNA	Pbchr14	tRNA	Pcchr14	tRNA	Pychr14	tRNA	-					1
PF07_0059	PKH_142210	Pv122960	Pbchr14	PB000763.02.0	Pcchr14	PC000698.02.0	Pychr14	PY01300	4-nitrophenylphosphatase, putative					1
PF07_0061	PKH_142230	Pv122965	Pbchr14	PB000764.02.0	Pcchr14	PC000789.04.0	Pychr14	PY01296 & PY01297 & PY01298	hypothetical protein					1
MAL7P1.73	PKH_142240	Pv122970	Pbchr14	PB000317.02.0	Pcchr14	PC000534.02.0	Pychr14	PY02877	calcium/calmodulin-dependent protein kinase, putative					1
MAL7P1.74	PKH_142250	Pv122975	Pbchr14	PB001203.02.0	Pcchr14	PC403873.00.0	Pychr14	PY02878	hypothetical protein, conserved					1
MAL7P1.75	PKH_142260	Pv122980	Pbchr14	PB106264.00.0	Pcchr14	PC000602.04.0	Pychr14	PY02879	mitochondrial ATP synthase F1, epsilon subunit, putative					1
PF07_0062	PKH_142270	Pv122985	Pbchr14	PB001202.02.0	Pcchr14	PC000295.04.0	Pychr14	PY02880	GTP-binding translation elongation factor tu family protein, putative					1
PF07_0063	PKH_142280	Pv122990	Pbchr14	PB000944.00.0	Pcchr14	PC000297.04.0	Pychr14	PY02881	hypothetical protein					1
PF07_0065	PKH_142300	Pv123000	Pbchr14	PB000943.00.0	Pcchr14	PC000057.02.0	Pychr14	PY07157	zinc transporter, putative					1
PF07_0066	PKH_030250	Pv000625	Pbchr6	PB000149.01.0	Pcchr6	PC000490.04.0	Pychr4	PY01028	hypothetical protein					1
PF07_0067	PKH_030240	Pv000620	Pbchr6	PB000148.01.0	Pcchr6	PC000489.04.0	Pychr4	PY01027	hypothetical protein					1
MAL7P1.76	PKH_030230	Pv000615	Pbchr6	PB000155.01.0	Pcchr6	PC000491.04.0	Pychr4	PY01026	hypothetical protein					1
MAL7P1.77	PKH_030220	Pv000610	Pbchr6	PB000346.02.0	Pcchr6	PC000598.03.0	Pychr4	PY01024	hypothetical protein					1
MAL7P1.78	-	-	Pbchr6	PB000347.02.0	Pcchr6	PC302380.00.0	Pychr4	PY01022	hypothetical protein					1
MAL7P1.79	PKH_030210	Pv000605	Pbchr6	PB000348.02.0	Pcchr6	PC000428.04.0	Pychr4	PY01021	hypothetical protein					1
PF07_0068	PKH_030200	Pv000600	Pbchr6	PB000547.03.0	Pcchr6	PC302264.00.0	Pychr4	PY06105	cysteine desulfurase, putative					1
PF07_0069	PKH_030190	Pv000595	Pbchr6	PB000546.03.0	Pcchr6	PC000469.01.0	Pychr4	PY00594	hypothetical protein					1
MAL7P1.81	PKH_030170	Pv000590	Pbchr6	PB001139.01.0	Pcchr6	PC000468.01.0	Pychr4	PY00595	eukaryotic translation initiation factor 3 37.28 kDa subunit, putative					1
PF07_0070	PKH_030160	Pv000585	Pbchr6	PB301429.00.0	Pcchr6	PC000366.00.0	Pychr4	PY00596	transporter/permease protein, putative					1
MAL7P1.83	PKH_030120	Pv000575	Pbchr6	PB000675.01.0	Pcchr6	PC000589.03.0	Pychr4	PY04341	hypothetical protein					1
MAL7P1.84	PKH_030110	Pv000570	Pbchr6	PB000676.01.0	Pcchr6	PC301928.00.0	Pychr4	PY04342	hypothetical protein, expressed					1
MAL7P1.86	PKH_030100	Pv000565	Pbchr6	PB000518.01.0	Pcchr6	PC000361.01.0	Pychr4	PY00824	transcription initiation factor iie, alpha subunit, putative					1
PF07_0071	PKH_030090	Pv000560	Pbchr6	PB000517.01.0	Pcchr6	PC000360.01.0	Pychr4	PY00825	queuine tRNA-ribosyltransferase; putative					1
PF07_0072	PKH_030080	Pv000555	Pbchr6	PB000600.00.0	Pcchr6	PC000316.04.0	Pychr4	PY03298	calmodulin-domain protein kinase, putative					1
MAL7P1.87	PKH_030070	Pv000550	Pbchr6	PB000671.00.0	Pcchr6	PC301839.00.0	Pychr4	PY03296	hypothetical protein					1
PF07_0073	PKH_030060	Pv000545	Pbchr6	PB000709.02.0	Pcchr6	PC001164.02.0	Pychr4	PY03295	seryl-tRNA synthetase, putative					1
PF07_0074	PKH_030050	Pv000540	Pbchr6	PB000710.02.0	Pcchr6	PC300736.00.0	Pychr4	PY03294	hypothetical protein					1
MAL7P1.88	PKH_030040	Pv000535	Pbchr6	PB000711.02.0	Pcchr6	PC000348.03.0	Pychr4	PY03292	thioredoxin-like protein					1
MAL7P1.89	PKH_030030	Pv000530	Pbchr6	PB001097.01.0	Pcchr6	PC000088.03.0	Pychr4	PY02768	hypothetical protein, conserved					1
MAL7P1.91	PKH_030020	Pv000525	Pbchr6	PB001163.02.0	Pcchr6	PC000188.03.0	Pychr4	PY02993	exported serine/threonine protein kinase					1
MAL7P1.92	-	Pv096410	Pbchr6	PB000158.02.0	Pcchr6	PC000204.00.0	Pychr4	PY05272	cysteine repeat modular protein 2 homologue					1
MAL7P1.93	-	Pv096405	Pbchr6	PB000551.01.0	Pcchr6	PC000600.03.0	Pychr4	PY05271	mitochondrial ribosomal protein S8, putative					1
MAL7P1.94	-	Pv096400	Pbchr6	PB300430.00.0	Pcchr6	PC401217.00.0	Pychr4	PY05270	prefoldin subunit 3, putative					1
PF07_0075	-	Pv096390	Pbchr6	PB000195.03.0	Pcchr6	PC000123.00.0	Pychr4	PY05859	hypothetical protein, expressed					1
PF07_0076	PKH_031260	Pv096385	Pbchr6	PB000548.00.0	Pcchr6	PC106032.00.0	Pychr4	PY05858	hypothetical protein					1
MAL7P1.98	PKH_031280	Pv096370	Pbchr6	PB001095.00.0	Pcchr6	PC000410.00.0	Pychr4	PY05857	hypothetical protein					1
MAL7P1.99	PKH_031290	Pv096365	Pbchr6	PB001096.00.0	Pcchr6	PC000411.00.0	Pychr4	PY05856	hypothetical protein					1
MAL7P1.100	PKH_031300	Pv096360	Pbchr6	PB001094.00.0	Pcchr6	PC000234.00.0	Pychr4	PY02456	serine/threonine protein kinase 2, putative					1
PF07_0077	PKH_031310	Pv096355	Pbchr6	PB000766.03.0	Pcchr6	PC301472.00.0	Pychr4	PY02457	hypothetical protein					1
MAL7P1.102	PKH_031320	Pv096350	Pbchr6	PB300959.00.0	Pcchr6	PC301254.00.0	Pychr4	PY02458	hypothetical protein					1
PF07_0078	PKH_031330	Pv096345	Pbchr6	PB000015.01.0	Pcchr6	PC000251.02.0	Pychr4	PY02459	hypothetical protein, conserved					1
PF07_0079	PKH_031340	Pv096340	Pbchr6	PB001409.02.0	Pcchr6	PC000117.04.0	Pychr4	PY02461	60S ribosomal protein L11a, putative					1
PF07_0080	PKH_031350	Pv096335	Pbchr6	PB001410.02.0	Pcchr6	PC000626.01.0	Pychr4	PY02462	40S ribosomal protein S10, putative					1
PF07_0081	PKH_031360	Pv096330	Pbchr6	PB001407.02.0	Pcchr6	PC000961.01.0	Pychr4	PY02463	hypothetical protein					1
PF07_0082	PKH_031370	Pv096325	Pbchr6	PB000756.03.0	Pcchr6	PC000962.01.0	Pychr4	PY00331	hypothetical protein					1
MAL7P1.104	PKH_031380	Pv096320	Pbchr6	PB000371.01.0	Pcchr6	PC000157.01.0	Pychr4	PY00332	3'-5' exoribonuclease Csl4 homolog, putative					1
PF07_0083	PKH_031390	Pv096315	Pbchr6	PB000370.01.0	Pcchr6	PC000156.01.0	Pychr4	PY00333	hypothetical protein, conserved					1
PF07_0084	PKH_031400	Pv096310	Pbchr6	PB000684.00.0	Pcchr6	PC300013.00.0	Pychr4	PY01430	hypothetical protein					1
PF07_0085	PKH_031420	Pv096305	Pbchr6	PB000683.00.0	Pcchr6	PC000244.04.0	Pychr4	PY01431	ferrodoxin reductase-like protein					1
MAL7P1.109	PKH_031450	Pv096295	Pbchr6	PB000627.02.0	Pcchr6	PC000244.00.0	Pychr4	PY01725	hypothetical protein					1
MAL7P1.110	PKH_031460	Pv096292	Pbchr6	PB001070.02.0	Pcchr6	PC001086.02.0	Pychr4	PY01726	hypothetical protein, conserved					1
MAL7P1.111	PKH_031470	Pv096289	Pbchr6	PB001069.02.0	Pcchr6	PC001085.02.0	Pychr4	PY01727	hypothetical protein					1
PF07_0086	PKH_031480	Pv096285	Pbchr6	PB000937.03.0	Pcchr6	PC001084.02.0	Pychr4	PY01730	hypothetical protein					1
PF07_0087	PKH_031490	Pv096280	Pbchr6	PB000309.01.0	Pcchr6	PC000407.00.0	Pychr4	PY01731	hypothetical protein					1
MAL7P1.112	PKH_031500	Pv096275	Pbchr6	PB300212.00.0	Pcchr6	PC000181.03.0	Pychr4	PY01732	hypothetical protein					1
MAL7P1.113	PKH_031510	Pv096270	Pbchr6	PB000800.01.0	Pcchr6	PC000298.00.0	Pychr4	PY04724	DEAD box helicase, putative					1
MAL7P1.114	PKH_031520	-	Pbchr6	PB000799.01.0	Pcchr6	PC000299.00.0	Pychr4	PY04725	P36-like protein homologue, putative					1
MAL7P1.115	PKH_031530	-	Pbchr6	PB000801.01.0	Pcchr6	PC000137.03.0	Pychr4	PY04726	hypothetical protein					1
PF07_0088	PKH_031540	Pv096265	Pbchr6	PB000915.02.0	Pcchr6	PC000293.01.0	Pychr4	PY06068	40S ribosomal protein S5, putative					1
PF07_0089	PKH_031550	Pv096260	Pbchr6	PB000198.00.0	Pcchr6	PC302249.00.0	Pychr4	PY02842	hypothetical protein					1
MAL7P1.117	PKH_031560	Pv096255	Pbchr6	PB100342.00.0	Pcchr6	PC000754.00.0	Pychr4	PY02841	hypothetical protein					1
PF07_0090	PKH_031570	Pv096250	Pbchr6	PB000075.00.0	Pcchr6	PC000278.02.0	Pychr4	PY02839	hypothetical protein					1
MAL7P1.118	PKH_031580	-	Pbchr6	PB000010.03.0	Pcchr6	PC000925.01.0	Pychr4	PY02838	PelOta protein homologue, putative					1
MAL7P1.119	PKH_031590	Pv096245	Pbchr6	PB000011.03.0	Pcchr6	PC301847.00.0	Pychr4	PY07382	hypothetical protein					1
MAL7P1.122	PKH_031610	Pv096235	Pbchr6	PB000680.00.0	Pcchr6	PC000288.05.0	Pychr4	PY02266	conserved GTP-binding protein, putative					1
PF07_0091	PKH_031620	Pv096230	Pbchr6	PB000232.00.0	Pcchr6	PC000289.05.0	Pychr4	PY02267	cell cycle control protein cwf15 homologue					1
PF07_0092	PKH_031630	Pv096225	Pbchr6	PB001089.00.0	Pcchr6	PC001317.02.0	Pychr4	PY02268	hypothetical protein, conserved					1
PF07_0093	PKH_031640	Pv096220	Pbchr6	PB001091.00.0	Pcchr6	PC000502.01.0	Pychr4	PY02056	hypothetical protein					1
PF07_0094	PKH_031650	Pv096215	Pbchr6	PB001090.00.0	Pcchr6	PC000501.01.0	Pychr4	PY02055	hypothetical protein					1
MAL7P1.123	PKH_031660	Pv096210	Pbchr6	PB001092.00.0	Pcchr6	PC000636.01.0	Pychr4	PY02054	hypothetical protein					1
PF07_0095	PKH_031670	Pv096205	Pbchr6	PB000744.00.0	Pcchr6	PC301576.00.0	Pychr4	PY02052	hypothetical protein, conserved					1
PF07_0096	PKH_031680	Pv096200	Pbchr6	PB000742.00.0	Pcchr6	PC000337.05.0	Pychr4	PY02051	hypothetical protein					1
MAL7P1.124	PKH_031690	Pv096195	Pbchr6	PB000743.00.0	Pcchr6	PC000196.01.0	Pychr4	PY02050	hypothetical protein					1
MAL7P1.125	PKH_031700	Pv096185	Pbchr6	PB000811.01.0	Pcchr6	PC000195.01.0	Pychr4	PY02049	hypothetical protein					1
PF07_0097	PKH_031710	Pv096180	Pbchr6	PB000812.01.0 & PB000421.00.0	Pcchr6	PC000197.01.0	Pychr4	PY02048	hypothetical protein					1
PF07_0098	PKH_031720	Pv096175	Pbchr6	PB000986.01.0	Pcchr6	PC000171.00.0	Pychr4	PY02047	dynactin 4, putative					1
PF07_0099	PKH_031730	Pv096170	Pbchr6	PB000987.01.0	Pcchr6	PC301678.00.0	Pychr4	PY05504	hypothetical protein					1
PF07_0100	PKH_031740	Pv096165	Pbchr6	PB000984.01.0	Pcchr6	PC000432.03.0	Pychr4	PY05503	hypothetical protein					1
PF07_0101	PKH_031750	Pv096155	Pbchr6	PB000085.00.0	Pcchr6	PC000433.03.0	Pychr4	PY00052	hypothetical protein					1
MAL7P1.126	PKH_031760	Pv096150	Pbchr6	PB000084.00.0	Pcchr6	PC001008.02.0	Pychr4	PY00053	hypothetical protein					1
MAL7P1.127	PKH_031770	Pv096145	Pbchr6	PB300546.00.0 & PB000470.00.0	Pcchr6	PC000939.01.0 & PC000940.01.0	Pychr4	PY00054	hypothetical protein					1
MAL7P1.129	PKH_031780	Pv096140	Pbchr6	PB000472.00.0 & PB001412.02.0	Pcchr6	PC100265.00.0	Pychr4	PY02675	hypothetical protein					1
PF07_0102	PKH_031790	Pv096135	Pbchr6	PB300922.00.0	Pcchr6	PC300539.00.0	Pychr4	PY01610	hypothetical protein					1
MAL7P1.130	PKH_031800	Pv096130	Pbchr6	PB001612.02.0	Pcchr6	PC000582.04.0	Pychr4	PY01611	3-demethylubiquinone-9 3-methyltransferase-like protein, putative					1
PF07_0103	PKH_031810	Pv096125	Pbchr6	PB001613.02.0	Pcchr6	PC000581.04.0	Pychr4	PY01612	chaperone, putative					1
MAL7P1.131	PKH_031820	Pv096120	Pbchr6	PB001614.02.0	Pcchr6	PC000268.02.0	Pychr4	PY01614	hypothetical protein					1
MAL7P1.132	PKH_031830	Pv096115	Pbchr6	PB001611.02.0	Pcchr6	PC000267.02.0	Pychr4	PY01615	hypothetical protein					1
MAL7P1.134	PKH_031840	Pv096110	Pbchr6	PB001512.02.0	Pcchr6	PC000872.02.0	Pychr4	PY03343 & PY03344	hypothetical protein					1
MAL7P1.137	PKH_031850	Pv096105	Pbchr6	PB001511.02.0	Pcchr6	PC001108.02.0	Pychr4	PY07654	kelch protein, putative					1
PF07_0104	PKH_031860	Pv096095	Pbchr6	PB000817.01.0	Pcchr6	PC001107.02.0	Pychr4	PY00879	kinesin-like protein, putative					1
PF07_0105	PKH_031870	Pv096090	Pbchr6	PB001014.00.0	Pcchr6	PC000175.02.0	Pychr4	PY00878	exonuclease i, putative					1
MAL7P1.138	PKH_031880	Pv096085	Pbchr6	PB105232.00.0	Pcchr6	PC000225.04.0	Pychr4	PY03675	hypothetical protein					1
MAL7P1.139	PKH_031890	Pv096080	Pbchr6	PB000518.02.0	Pcchr6	PC000783.03.0	Pychr4	PY03676	mago nashi protein homolog, putative					1
PF07_0106	PKH_031900	Pv096075	Pbchr6	PB000404.00.0	Pcchr6	PC000782.03.0	Pychr4	PY03677	hypothetical protein					1
chr7.rRNA-1-18s	rRNA	rRNA	Pbchr6	rRNA	Pcchr6	rRNA	Pychr4	rRNA	-					1
chr7.rRNA-1-ITS1	rRNA	rRNA	Pbchr6	rRNA	Pcchr6	rRNA	Pychr4	rRNA	-					1
chr7.rRNA-1-5.8s	rRNA	rRNA	Pbchr6	rRNA	Pcchr6	rRNA	Pychr4	rRNA	-					1
chr7.rRNA-1-ITS2	rRNA	rRNA	Pbchr6	rRNA	Pcchr6	rRNA	Pychr4	rRNA	-					1
chr7.rRNA-1-28s	rRNA	rRNA	Pbchr6	rRNA	Pcchr6	rRNA	Pychr4	rRNA	-					1
MAL7P1.145	PKH_021070	Pv081620	Pbchr2	PB000841.02.0	Pcchr2	PC001301.02.0	Pychr2	PY01438	mismatch repair protein pms1 homologue, putative					1
MAL7P1.146	PKH_021080	Pv081625	Pbchr2	PB300451.00.0	Pcchr2	PC000504.01.0	Pychr2	PY01439	hypothetical protein					1
MAL7P1.147	PKH_021090	Pv081630	Pbchr2	PB001171.00.0	Pcchr2	PC001064.02.0	Pychr2	PY01440	ubiquitin carboxyl-terminal hydrolase, putative					1
PF07_0108	PKH_021100	Pv081635	Pbchr2	PB000618.01.0	Pcchr2	PC000756.02.0	Pychr2	PY02527	hypothetical protein					1
PF07_0110	PKH_021130	Pv081650	Pbchr2	PB000120.03.0	Pcchr2	PC000755.02.0	Pychr2	PY02099	hypothetical protein, conserved					1
PF07_0111	PKH_021140	Pv081655	Pbchr2	PB000960.03.0	Pcchr2	PC000655.03.0	Pychr2	PY02098	hypothetical protein					1
MAL7P1.149	PKH_021150	Pv081660	Pbchr2	PB000704.00.0	Pcchr2	PC000891.01.0	Pychr2	PY02097	hypothetical protein					1
MAL7P1.150	PKH_021160	Pv081665	Pbchr2	PB000702.00.0	Pcchr2	PC000890.01.0	Pychr2	PY02096	cysteine desulfurase, putative					1
MAL7P1.151	PKH_021170	Pv081670	Pbchr2	PB000703.00.0	Pcchr2	PC000892.01.0	Pychr2	PY02095	modification methylase-like protein, putative					1
[truncated: 2,623 more rows]
