# Supplementary material for: Defining species specific genome differences in malaria parasites
Source: BMC Genomics. 2010 Feb 23;11:128. doi: 10.1186/1471-2164-11-128 (PMC2837034; doi:10.1186/1471-2164-11-128)
Supplement: Additional file 3 — Supplemental Table S3. P. falciparum genes with no RMP ortholog. [file 1471-2164-11-128-S3.XLS]

## Sheet: Sheet1
Supplementary Table 3: P. falciparum genes with no RMP ortholog
PfGene	PkGene	PvGene	Pb chromosome	PbGene	Pc chromosome	PcGene	Py chromosome	PyGene	Pf function
chr1.rRNA-1-18s	-	-	-	-	-	-	-	-	-
chr1.rRNA-1-ITS1	-	-	-	-	-	-	-	-	-
chr1.rRNA-1-5.8s	-	-	-	-	-	-	-	-	-
chr1.rRNA-1-ITS2	-	-	-	-	-	-	-	-	-
chr1.rRNA-1-28s	-	-	-	-	-	-	-	-	-
chr8.rRNA-2-28s-pseudo	-	-	-	-	-	-	-	-	-
chr8.rRNA-1-5.8s-pseudo	-	-	-	-	-	-	-	-	-
PF11_0033	-	-	-	-	-	-	-	-	-
chr11.rRNA-1-18s-S	-	-	-	-	-	-	-	-	-
chr11.rRNA-1-ITS1-S	-	-	-	-	-	-	-	-	-
chr11.rRNA-1-5.8s-S	-	-	-	-	-	-	-	-	-
chr11.rRNA-1-ITS2-S	-	-	-	-	-	-	-	-	-
chr11.rRNA-1-28s-S	-	-	-	-	-	-	-	-	-
chr13_2.rRNA-1-18s-S	-	-	-	-	-	-	-	-	-
chr13_2.rRNA-ITS1-S	-	-	-	-	-	-	-	-	-
chr13_2.rRNA-5.8s-S	-	-	-	-	-	-	-	-	-
chr13_2.rRNA-ITS2-S	-	-	-	-	-	-	-	-	-
chr13_2.rRNA-28s-S	-	-	-	-	-	-	-	-	-
PF10_0160	-	-	-	-	-	-	-	-	3.8 protein
PFA0590w	-	-	-	-	-	-	-	-	ABC transporter, putative
PF14_0036	PKH_134300	Pv086240	-	-	-	-	-	-	acid phosphatase, putative
PF14_0749	-	-	-	-	-	-	-	-	acyl CoA binding protein
PF10_0015	-	-	-	-	-	-	-	-	acyl CoA binding protein, putative
PF10_0016	-	-	-	-	-	-	-	-	acyl CoA binding protein, putative
PFL2570w	-	-	-	-	-	-	-	-	acyl-coa ligase antigen
MAL13P1.485	-	-	-	-	-	-	-	-	acyl-coa ligase antigen
PFB0695c	-	-	-	-	-	-	-	-	acyl-CoA synthetase
PFC0065c	-	-	-	-	-	-	-	-	alpha/beta hydrolase protein, putative
PF14_0015	-	-	-	-	-	-	-	-	aminopeptidase, putative
PF07_0129	-	-	-	-	-	-	-	-	ATP-dept. acyl-coa synthetase
PFD0085c	-	-	-	-	-	-	-	-	ATP-dept. acyl-coa synthetase, putative
PFF0520w	-	-	-	-	-	-	-	-	calcium-dependent protein kinase
PFE0805w	-	-	-	-	-	-	-	-	cation-transporting ATPase 1
PF07_0009	PKH_010100	Pv087680	-	-	-	-	-	-	chitinase precursor fragment, truncated
PF14_0463	PKH_125780	Pv118062	-	-	-	-	-	-	chloroquine resistance marker protein
MAL13P1.380	PKH_121070	Pv083085	-	-	-	-	-	-	chloroquine resistance marker protein, putative
MAL13P1.525	-	-	-	-	-	-	-	-	conserved hypothetical
MAL13P1.365	PKH_122610	Pv116540	-	-	-	-	-	-	conserved hypothetical protein
MAL13P1.435	-	-	-	-	-	-	-	-	conserved hypothetical protein
MAL13P1.455	-	-	-	-	-	-	-	-	conserved hypothetical protein
MAL13P1.460	-	-	-	-	-	-	-	-	conserved hypothetical protein
MAL13P1.430	-	-	-	-	-	-	-	-	conserved hypothetical protein, pseudogene
PFB0350c	PKH_041220	Pv003815	-	-	-	-	-	-	cysteine protease, putative
PFB0355c	-	Pv003820	-	-	-	-	-	-	cysteine protease, putative
PFB0360c	-	Pv003825	-	-	-	-	-	-	cysteine protease, putative
MAL7P1.229	-	-	-	-	-	-	-	-	Cytoadherence linked asexual protein
PFB0935w	-	-	-	-	-	-	-	-	cytoadherence linked asexual protein 2
PFC0110w	-	-	-	-	-	-	-	-	Cytoadherence linked asexual protein, CLAG
PFC0120w	-	-	-	-	-	-	-	-	Cytoadherence linked asexual protein, CLAG
PFI1710w	PKH_073340	Pv086950	-	-	-	-	-	-	cytoadherence-linked protein
PF14_0791	PKH_125020	Pv117670	-	-	-	-	-	-	dfg10 like protein, putative
PFF0225w	PKH_114500	Pv113395	-	-	-	-	-	-	DNA helicase, putative
PF10_0362	PKH_062120	Pv110910	-	-	-	-	-	-	DNA polymerase zeta catalytic subunit, putative
PFE1605w	-	-	-	-	-	-	-	-	DNAJ protein
PFE1590w	-	-	-	-	-	-	-	-	early transcribed membrane protein
PF10_0019	-	-	-	-	-	-	-	-	early transcribed membrane protein
PF11_0040	-	-	-	-	-	-	-	-	early transcribed membrane protein 11.2
PFA0125c	-	-	-	-	-	-	-	-	Ebl-1 like protein, putative
PF14_0297	-	-	-	-	-	-	-	-	ecto-nucleoside triphosphate diphosphohydrolase 1, putative
PFI1800w	-	-	-	-	-	-	-	-	enzyme, putative
MAL7P1.176	-	-	-	-	-	-	-	-	erythrocyte binding antigen
PFD1155w	-	-	-	-	-	-	-	-	erythrocyte binding antigen, putative
PFF0070w	-	-	-	-	-	-	-	-	erythrocyte membrane protein (PfEMP1) pseudogene
PFA0005w	-	-	-	-	-	-	-	-	erythrocyte membrane protein 1 (PfEMP1)
PFA0765c	-	-	-	-	-	-	-	-	erythrocyte membrane protein 1 (PfEMP1)
PFB0010w	-	-	-	-	-	-	-	-	erythrocyte membrane protein 1 (PfEMP1)
PFB1055c	-	-	-	-	-	-	-	-	erythrocyte membrane protein 1 (PfEMP1)
PFD0005w	-	-	-	-	-	-	-	-	erythrocyte membrane protein 1 (PfEMP1)
PFD0020c	-	-	-	-	-	-	-	-	erythrocyte membrane protein 1 (PfEMP1)
PFD0615c	-	-	-	-	-	-	-	-	erythrocyte membrane protein 1 (PfEMP1)
PFD0625c	-	-	-	-	-	-	-	-	erythrocyte membrane protein 1 (PfEMP1)
PFD0630c	-	-	-	-	-	-	-	-	erythrocyte membrane protein 1 (PfEMP1)
PFD0635c	-	-	-	-	-	-	-	-	erythrocyte membrane protein 1 (PfEMP1)
PFD0995c	-	-	-	-	-	-	-	-	erythrocyte membrane protein 1 (PfEMP1)
PFD1000c	-	-	-	-	-	-	-	-	erythrocyte membrane protein 1 (PfEMP1)
PFD1005c	-	-	-	-	-	-	-	-	erythrocyte membrane protein 1 (PfEMP1)
PFD1015c	-	-	-	-	-	-	-	-	erythrocyte membrane protein 1 (PfEMP1)
PFD1235w	-	-	-	-	-	-	-	-	erythrocyte membrane protein 1 (PfEMP1)
PFD1245c	-	-	-	-	-	-	-	-	erythrocyte membrane protein 1 (PfEMP1)
PFE0005w	-	-	-	-	-	-	-	-	erythrocyte membrane protein 1 (PfEMP1)
PFE1620c	-	-	-	-	-	-	-	-	erythrocyte membrane protein 1 (PfEMP1)
PFF0010w	-	-	-	-	-	-	-	-	erythrocyte membrane protein 1 (PfEMP1)
PFF0845c	-	-	-	-	-	-	-	-	erythrocyte membrane protein 1 (PfEMP1)
PFF1580c	-	-	-	-	-	-	-	-	erythrocyte membrane protein 1 (PfEMP1)
PFF1595c	-	-	-	-	-	-	-	-	erythrocyte membrane protein 1 (PfEMP1)
MAL7P1.212	-	-	-	-	-	-	-	-	erythrocyte membrane protein 1 (PfEMP1)
PF07_0048	-	-	-	-	-	-	-	-	erythrocyte membrane protein 1 (PfEMP1)
PF07_0049	-	-	-	-	-	-	-	-	erythrocyte membrane protein 1 (PfEMP1)
MAL7P1.50	-	-	-	-	-	-	-	-	erythrocyte membrane protein 1 (PfEMP1)
PF07_0050	-	-	-	-	-	-	-	-	erythrocyte membrane protein 1 (PfEMP1)
PF07_0051	-	-	-	-	-	-	-	-	erythrocyte membrane protein 1 (PfEMP1)
MAL7P1.55	-	-	-	-	-	-	-	-	erythrocyte membrane protein 1 (PfEMP1)
MAL7P1.56	-	-	-	-	-	-	-	-	erythrocyte membrane protein 1 (PfEMP1)
MAL7P1.187	-	-	-	-	-	-	-	-	erythrocyte membrane protein 1 (PfEMP1)
PF08_0142	-	-	-	-	-	-	-	-	erythrocyte membrane protein 1 (PfEMP1)
PF08_0141	-	-	-	-	-	-	-	-	erythrocyte membrane protein 1 (PfEMP1)
PF08_0140	-	-	-	-	-	-	-	-	erythrocyte membrane protein 1 (PfEMP1)
PF08_0107	-	-	-	-	-	-	-	-	erythrocyte membrane protein 1 (PfEMP1)
PF08_0106	-	-	-	-	-	-	-	-	erythrocyte membrane protein 1 (PfEMP1)
PF08_0103	-	-	-	-	-	-	-	-	erythrocyte membrane protein 1 (PfEMP1)
MAL8P1.220	-	-	-	-	-	-	-	-	erythrocyte membrane protein 1 (PfEMP1)
PFI0005w	-	-	-	-	-	-	-	-	erythrocyte membrane protein 1 (PfEMP1)
PFI1820w	-	-	-	-	-	-	-	-	erythrocyte membrane protein 1 (PfEMP1)
PFI1830c	-	-	-	-	-	-	-	-	erythrocyte membrane protein 1 (PfEMP1)
PF10_0001	-	-	-	-	-	-	-	-	erythrocyte membrane protein 1 (PfEMP1)
PF10_0406	-	-	-	-	-	-	-	-	erythrocyte membrane protein 1 (PfEMP1)
PF11_0007	-	-	-	-	-	-	-	-	erythrocyte membrane protein 1 (PfEMP1)
PF11_0008	-	-	-	-	-	-	-	-	erythrocyte membrane protein 1 (PfEMP1)
PF11_0521	-	-	-	-	-	-	-	-	erythrocyte membrane protein 1 (PfEMP1)
PFL0005w	-	-	-	-	-	-	-	-	erythrocyte membrane protein 1 (PfEMP1)
PFL0020w	-	-	-	-	-	-	-	-	erythrocyte membrane protein 1 (PfEMP1)
PFL0030c	-	-	-	-	-	-	-	-	erythrocyte membrane protein 1 (PfEMP1)
PFL0935c	-	-	-	-	-	-	-	-	erythrocyte membrane protein 1 (PfEMP1)
PFL1950w	-	-	-	-	-	-	-	-	erythrocyte membrane protein 1 (PfEMP1)
PFL1955w	-	-	-	-	-	-	-	-	erythrocyte membrane protein 1 (PfEMP1)
PFL1960w	-	-	-	-	-	-	-	-	erythrocyte membrane protein 1 (PfEMP1)
PFL1970w	-	-	-	-	-	-	-	-	erythrocyte membrane protein 1 (PfEMP1)
PFL2665c	-	-	-	-	-	-	-	-	erythrocyte membrane protein 1 (PfEMP1)
MAL13P1.1	-	-	-	-	-	-	-	-	erythrocyte membrane protein 1 (PfEMP1)
PF13_0003	-	-	-	-	-	-	-	-	erythrocyte membrane protein 1 (PfEMP1)
MAL13P1.356	-	-	-	-	-	-	-	-	erythrocyte membrane protein 1 (PfEMP1)
PFA0025c	-	-	-	-	-	-	-	-	erythrocyte membrane protein 1 (PfEMP1) pseudogene
PFA0075w	-	-	-	-	-	-	-	-	erythrocyte membrane protein 1 (PfEMP1) pseudogene
PFA0085c	-	-	-	-	-	-	-	-	erythrocyte membrane protein 1 (PfEMP1) pseudogene
PFA0755w	-	-	-	-	-	-	-	-	erythrocyte membrane protein 1 (PfEMP1) pseudogene
PFC0115c	-	-	-	-	-	-	-	-	erythrocyte membrane protein 1 (PfEMP1) pseudogene
PFD0135w	-	-	-	-	-	-	-	-	erythrocyte membrane protein 1 (PfEMP1) pseudogene
PFD0655w	-	-	-	-	-	-	-	-	erythrocyte membrane protein 1 (PfEMP1) pseudogene
PFE0010c	-	-	-	-	-	-	-	-	erythrocyte membrane protein 1 (PfEMP1) pseudogene
PFE1625c	-	-	-	-	-	-	-	-	erythrocyte membrane protein 1 (PfEMP1) pseudogene
PFF0005c	-	-	-	-	-	-	-	-	erythrocyte membrane protein 1 (PfEMP1) pseudogene
PFF0030c	-	-	-	-	-	-	-	-	erythrocyte membrane protein 1 (PfEMP1) pseudogene
MAL7P1.61	-	-	-	-	-	-	-	-	erythrocyte membrane protein 1 (PfEMP1) pseudogene
MAL7P1.183	-	-	-	-	-	-	-	-	erythrocyte membrane protein 1 (PfEMP1) pseudogene
PFL0945w	-	-	-	-	-	-	-	-	erythrocyte membrane protein 1 (PfEMP1) pseudogene
PFF0020c	-	-	-	-	-	-	-	-	erythrocyte membrane protein 1 (PfEMP1)-like protein
PFA0695c	-	-	-	-	-	-	-	-	erythrocyte membrane protein 1 (PfEMP1)-like, pseudogene
MAL13P1.510	-	-	-	-	-	-	-	-	erythrocyte membrane protein 1 (PfEMP1), pseudogene
PFB0020c	-	-	-	-	-	-	-	-	erythrocyte membrane protein 1 (PfEMP1), truncated
PFB0045c	-	-	-	-	-	-	-	-	erythrocyte membrane protein 1 (PfEMP1), truncated
PFB0975c	-	-	-	-	-	-	-	-	erythrocyte membrane protein 1 (PfEMP1), truncated
PFB1045w	-	-	-	-	-	-	-	-	erythrocyte membrane protein 1 (PfEMP1), truncated
PFE1640w	-	-	-	-	-	-	-	-	erythrocyte membrane protein 1 (PfEMP1), truncated
PF10_0012	-	-	-	-	-	-	-	-	erythrocyte membrane protein 1 (PfEMP1), truncated
PFB0974c	-	-	-	-	-	-	-	-	erythrocyte membrane protein 1 (PfEMP1), truncated, degenerate
PFB1025w	-	-	-	-	-	-	-	-	erythrocyte membrane protein 1 (PfEMP1), truncated, degenerate
PF10_0011	-	-	-	-	-	-	-	-	erythrocyte membrane protein 1 (PfEMP1), truncated, degenerate
PF11_0523	-	-	-	-	-	-	-	-	erythrocyte membrane protein 1 (PfEMP1), truncated, pseudogene
PF14_0001	-	-	-	-	-	-	-	-	erythrocyte membrane protein 1 (PfEMP1), truncated, pseudogene
PF14_0773	-	-	-	-	-	-	-	-	erythrocyte membrane protein 1 (PfEMP1), truncated, pseudogene
MAL13P1.6	-	-	-	-	-	-	-	-	erythrocyte membrane protein 1-like
MAL8P1.207	-	-	-	-	-	-	-	-	erythrocyte membrane protein 1, PfEMP1
PFL0940c	-	-	-	-	-	-	-	-	erythrocyte membrane protein 1(PfEMP-1) pseudogene
PFF1515c	-	-	-	-	-	-	-	-	erythrocyte membrane protein 1(PfEMP1) pseudogene
MAL13P1.405	PKH_121010	Pv083110	-	-	-	-	-	-	erythrocyte membrane protein pfemp3, putative
PF11_0165	-	-	-	-	-	-	-	-	falcipain 2 precursor
PF11_0161	PKH_091250	Pv091410	-	-	-	-	-	-	falcipain-2 precursor, putative
PF14_0761	-	-	-	-	-	-	-	-	fatty acyl CoA synthetase 1
PF14_0751	-	-	-	-	-	-	-	-	fatty acyl coenzyme A synthetase-1, putative
PF13_0010	-	-	-	-	-	-	-	-	Gbph2
PF10_0344	-	-	-	-	-	-	-	-	glutamate-rich protein
PFA0620c	-	-	-	-	-	-	-	-	glutamic acid-rich protein (garp)
PF14_0010	-	-	-	-	-	-	-	-	glycophorin binding protein-related antigen
PF10_0159	-	-	-	-	-	-	-	-	glycophorin-binding protein 130 precursor
PF14_0078	-	-	-	-	-	-	-	-	HAP protein
MAL7P1.228	-	-	-	-	-	-	-	-	Heat Shock 70 KDa Protein, (HSP70)
PFE0055c	-	-	-	-	-	-	-	-	heat shock protein, putative
PFC0440c	PKH_082970	Pv119630	-	-	-	-	-	-	helicase, putative
MAL13P1.480	-	-	-	-	-	-	-	-	histidine-rich protein iii
PFF0065c	-	-	-	-	-	-	-	-	hypotherical protein conserved in Plasmodium falciparum
PFD1205w	-	-	-	-	-	-	-	-	hypothetical integral membrane protein,conserved in P. falciparum
PFI0002w	-	-	-	-	-	-	-	-	hypothetical proein conserved in P. falciparum
PFA0035c	-	-	-	-	-	-	-	-	hypothetical protein
PFA0100c	-	-	-	-	-	-	-	-	hypothetical protein
PFA0115w	-	-	-	-	-	-	-	-	hypothetical protein
PFA0120c	-	-	-	-	-	-	-	-	hypothetical protein
PFA0135w	-	-	-	-	-	-	-	-	hypothetical protein
PFA0615w	-	-	-	-	-	-	-	-	hypothetical protein
PFA0625w	-	-	-	-	-	-	-	-	hypothetical protein
PFA0630c	-	-	-	-	-	-	-	-	hypothetical protein
PFA0635c	-	-	-	-	-	-	-	-	hypothetical protein
PFA0640c	-	-	-	-	-	-	-	-	hypothetical protein
PFA0645c	-	-	-	-	-	-	-	-	hypothetical protein
PFA0650w	-	-	-	-	-	-	-	-	hypothetical protein
PFA0655w	-	-	-	-	-	-	-	-	hypothetical protein
PFA0665w	-	-	-	-	-	-	-	-	hypothetical protein
PFA0670c	-	-	-	-	-	-	-	-	hypothetical protein
PFA0715c	-	-	-	-	-	-	-	-	hypothetical protein
PFA0720w	-	-	-	-	-	-	-	-	hypothetical protein
PFA0725w	-	-	-	-	-	-	-	-	hypothetical protein
PFA0730c	-	-	-	-	-	-	-	-	hypothetical protein
PFA0735w	-	-	-	-	-	-	-	-	hypothetical protein
PFB0056c	-	-	-	-	-	-	-	-	hypothetical protein
PFB0070w	-	-	-	-	-	-	-	-	hypothetical protein
PFB0075c	-	-	-	-	-	-	-	-	hypothetical protein
PFB0080c	-	-	-	-	-	-	-	-	hypothetical protein
PFB0085c	-	-	-	-	-	-	-	-	hypothetical protein
PFB0105c	-	-	-	-	-	-	-	-	hypothetical protein
PFB0106c	-	-	-	-	-	-	-	-	hypothetical protein
PFB0110w	-	-	-	-	-	-	-	-	hypothetical protein
PFB0115w	PKH_041740	Pv003560	-	-	-	-	-	-	hypothetical protein
PFB0140w	PKH_041700	Pv003580	-	-	-	-	-	-	hypothetical protein
PFB0225c	PKH_041480	Pv003680	-	-	-	-	-	-	hypothetical protein
PFB0540w	PKH_040810	Pv002925	-	-	-	-	-	-	hypothetical protein
PFB0650w	PKH_040560	Pv002820	-	-	-	-	-	-	hypothetical protein
PFB0900c	-	-	-	-	-	-	-	-	hypothetical protein
PFB0905c	-	-	-	-	-	-	-	-	hypothetical protein
PFB0920w	-	-	-	-	-	-	-	-	hypothetical protein
PFB0921c	-	-	-	-	-	-	-	-	hypothetical protein
PFB0923c	-	-	-	-	-	-	-	-	hypothetical protein
PFB0925w	-	-	-	-	-	-	-	-	hypothetical protein
PFB0926c	-	-	-	-	-	-	-	-	hypothetical protein
PFB0930w	-	-	-	-	-	-	-	-	hypothetical protein
PFB0932w	-	-	-	-	-	-	-	-	hypothetical protein
PFB0946c	-	-	-	-	-	-	-	-	hypothetical protein
PFB0950w	-	-	-	-	-	-	-	-	hypothetical protein
PFB0953w	-	-	-	-	-	-	-	-	hypothetical protein
PFB1070w	-	-	-	-	-	-	-	-	hypothetical protein
PFB0960c	-	-	-	-	-	-	-	-	hypothetical protein
PFB0965c	-	-	-	-	-	-	-	-	hypothetical protein
PFB0970c	-	-	-	-	-	-	-	-	hypothetical protein
PFB0972w	-	-	-	-	-	-	-	-	hypothetical protein
PFB0973c	-	-	-	-	-	-	-	-	hypothetical protein
PFB0976w	-	-	-	-	-	-	-	-	hypothetical protein
PFB0980w	-	-	-	-	-	-	-	-	hypothetical protein
PFB0985c	-	-	-	-	-	-	-	-	hypothetical protein
PFB0990c	-	-	-	-	-	-	-	-	hypothetical protein
PFB0995w	-	-	-	-	-	-	-	-	hypothetical protein
PFB1030w	-	-	-	-	-	-	-	-	hypothetical protein
PFC0055w	-	-	-	-	-	-	-	-	hypothetical protein
PFC0070c	-	-	-	-	-	-	-	-	hypothetical protein
PFC0075c	PKH_050070	Pv088835	-	-	-	-	-	-	hypothetical protein
PFC0080c	-	-	-	-	-	-	-	-	hypothetical protein
PFA0360c	-	-	-	-	-	-	-	-	hypothetical protein
PFA0365c	-	-	-	-	-	-	-	-	hypothetical protein
PFC1075w	-	-	-	-	-	-	-	-	hypothetical protein
PFD0080c	-	-	-	-	-	-	-	-	hypothetical protein
PFD0090c	-	-	-	-	-	-	-	-	hypothetical protein
PFD0095c	-	-	-	-	-	-	-	-	hypothetical protein
PFD0100c	-	-	-	-	-	-	-	-	hypothetical protein
PFD0105c	-	-	-	-	-	-	-	-	hypothetical protein
PFD0115c	-	-	-	-	-	-	-	-	hypothetical protein
PFD0144c	-	-	-	-	-	-	-	-	hypothetical protein
PFD0650w	-	-	-	-	-	-	-	-	hypothetical protein
PFD1130w	PKH_052740	Pv090240	-	-	-	-	-	-	hypothetical protein
PFD1135c	-	-	-	-	-	-	-	-	hypothetical protein
PFD1140w	-	-	-	-	-	-	-	-	hypothetical protein
PFD1145c	-	-	-	-	-	-	-	-	hypothetical protein
PFD1150c	-	-	-	-	-	-	-	-	hypothetical protein
PFD1160w	-	-	-	-	-	-	-	-	hypothetical protein
PFD1185w	-	-	-	-	-	-	-	-	hypothetical protein
PFD1190c	-	-	-	-	-	-	-	-	hypothetical protein
PFD1195c	-	-	-	-	-	-	-	-	hypothetical protein
PFD1200c	-	-	-	-	-	-	-	-	hypothetical protein
PFD1210w	-	-	-	-	-	-	-	-	hypothetical protein
PFD1215w	-	-	-	-	-	-	-	-	hypothetical protein
PFE0050w	-	-	-	-	-	-	-	-	hypothetical protein
PFE0060w	-	-	-	-	-	-	-	-	hypothetical protein
PFE1055c	PKH_101120	Pv080195	-	-	-	-	-	-	hypothetical protein
PFE1325w	-	Pv079910	-	-	-	-	-	-	hypothetical protein
PFE1595c	-	-	-	-	-	-	-	-	hypothetical protein
PFE1600w	-	-	-	-	-	-	-	-	hypothetical protein
PFE1610w	-	-	-	-	-	-	-	-	hypothetical protein
PFE1615c	-	-	-	-	-	-	-	-	hypothetical protein
PFF0075c	-	-	-	-	-	-	-	-	hypothetical protein
PFF0085w	-	-	-	-	-	-	-	-	hypothetical protein
PFF0090w	-	-	-	-	-	-	-	-	hypothetical protein
PFF0335c	-	-	-	-	-	-	-	-	hypothetical protein
PFF0475w	-	-	-	-	-	-	-	-	hypothetical protein
PFF1250w	PKH_112350	Pv114395	-	-	-	-	-	-	hypothetical protein
MAL7P1.321	-	-	-	-	-	-	-	-	hypothetical protein
PF07_0004	-	-	-	-	-	-	-	-	hypothetical protein
MAL7P1.6	-	-	-	-	-	-	-	-	hypothetical protein
PF07_0007	-	-	-	-	-	-	-	-	hypothetical protein
PF07_0008	-	-	-	-	-	-	-	-	hypothetical protein
MAL7P1.39	-	-	-	-	-	-	-	-	hypothetical protein
MAL7P1.97	PKH_031270	Pv096380	-	-	-	-	-	-	hypothetical protein
PF07_0107	-	-	-	-	-	-	-	-	hypothetical protein
MAL7P1.167	PKH_021520	Pv081820	-	-	-	-	-	-	hypothetical protein
MAL7P1.171	-	-	-	-	-	-	-	-	hypothetical protein
MAL7P1.172	-	-	-	-	-	-	-	-	hypothetical protein
MAL7P1.173	-	-	-	-	-	-	-	-	hypothetical protein
MAL7P1.174	-	-	-	-	-	-	-	-	hypothetical protein
MAL7P1.175	-	-	-	-	-	-	-	-	hypothetical protein
MAL7P1.178	-	-	-	-	-	-	-	-	hypothetical protein
MAL8P1.163	-	-	-	-	-	-	-	-	hypothetical protein
MAL8P1.161	-	-	-	-	-	-	-	-	hypothetical protein
MAL8P1.160	-	-	-	-	-	-	-	-	hypothetical protein
MAL8P1.111	PKH_142870	Pv123283	-	-	-	-	-	-	hypothetical protein
MAL8P1.97	-	-	-	-	-	-	-	-	hypothetical protein
PF08_0005	PKH_050110	Pv088860	-	-	-	-	-	-	hypothetical protein
MAL8P1.4	PKH_050080	Pv088840	-	-	-	-	-	-	hypothetical protein
PF08_0001	-	-	-	-	-	-	-	-	hypothetical protein
MAL8P1.204	-	-	-	-	-	-	-	-	hypothetical protein
MAL8P1.205	-	-	-	-	-	-	-	-	hypothetical protein
MAL8P1.320	-	-	-	-	-	-	-	-	hypothetical protein
MAL8P1.330	-	-	-	-	-	-	-	-	hypothetical protein
PFI0060c	-	-	-	-	-	-	-	-	hypothetical protein
PFI0085c	-	-	-	-	-	-	-	-	hypothetical protein
PFI0090c	-	-	-	-	-	-	-	-	hypothetical protein
PFI0095c	-	-	-	-	-	-	-	-	hypothetical protein
PFI0100c	-	-	-	-	-	-	-	-	hypothetical protein
PFI0105c	-	-	-	-	-	-	-	-	hypothetical protein
PFI0110c	-	-	-	-	-	-	-	-	hypothetical protein
PFI0115c	-	-	-	-	-	-	-	-	hypothetical protein
PFI0120c	-	-	-	-	-	-	-	-	hypothetical protein
PFI0125c	-	-	-	-	-	-	-	-	hypothetical protein
PFI0130c	-	-	-	-	-	-	-	-	hypothetical protein
PFI0140w	PKH_070010	Pv098590	-	-	-	-	-	-	hypothetical protein
PFI0330c	PKH_070400	Pv098780	-	-	-	-	-	-	hypothetical protein
PFI0405w	PKH_070580	Pv098860	-	-	-	-	-	-	hypothetical protein
PFI0410c	PKH_070590	Pv098865	-	-	-	-	-	-	hypothetical protein
PFI0510c	PKH_070790	Pv098965	-	-	-	-	-	-	hypothetical protein
PFI1715w	PKH_073350	Pv086945	-	-	-	-	-	-	hypothetical protein
PFI1720w	-	-	-	-	-	-	-	-	hypothetical protein
PFI1725w	-	-	-	-	-	-	-	-	hypothetical protein
PFI1735c	-	-	-	-	-	-	-	-	hypothetical protein
PFI1740c	-	-	-	-	-	-	-	-	hypothetical protein
PFI1745c	PKH_073400	Pv086915	-	-	-	-	-	-	hypothetical protein
PFI1750c	-	-	-	-	-	-	-	-	hypothetical protein
PFI1755c	PKH_011750	Pv093695	-	-	-	-	-	-	hypothetical protein
PFI1760w	-	-	-	-	-	-	-	-	hypothetical protein
PFI1765c	-	-	-	-	-	-	-	-	hypothetical protein
PFI1770w	-	-	-	-	-	-	-	-	hypothetical protein
PFI1780w	-	-	-	-	-	-	-	-	hypothetical protein
PFI1785w	-	-	-	-	-	-	-	-	hypothetical protein
PFI1790w	-	-	-	-	-	-	-	-	hypothetical protein
PFI1795c	-	-	-	-	-	-	-	-	hypothetical protein
PF10_0007	-	-	-	-	-	-	-	-	hypothetical protein
PF10_0008	-	-	-	-	-	-	-	-	hypothetical protein
PF10_0013	-	-	-	-	-	-	-	-	hypothetical protein
PF10_0014	-	-	-	-	-	-	-	-	hypothetical protein
PF10_0017	-	-	-	-	-	-	-	-	hypothetical protein
PF10_0018	-	-	-	-	-	-	-	-	hypothetical protein
PF10_0020	-	-	-	-	-	-	-	-	hypothetical protein
PF10_0021	PKH_060050	Pv001685	-	-	-	-	-	-	hypothetical protein
PF10_0022	-	-	-	-	-	-	-	-	hypothetical protein
PF10_0023	-	-	-	-	-	-	-	-	hypothetical protein
PF10_0024	-	-	-	-	-	-	-	-	hypothetical protein
PF10_0026	-	-	-	-	-	-	-	-	hypothetical protein
PF10_0161	PKH_060070	Pv001695	-	-	-	-	-	-	hypothetical protein
PF10_0162	-	Pv001700	-	-	-	-	-	-	hypothetical protein
PF10_0163	PKH_060080	Pv001705	-	-	-	-	-	-	hypothetical protein
PF10_0164	PKH_060100	Pv001715	-	-	-	-	-	-	hypothetical protein
PF10_0309	PKH_061580	Pv111150	-	-	-	-	-	-	hypothetical protein
PF10_0342	-	-	-	-	-	-	-	-	hypothetical protein
PF10_0347	-	-	-	-	-	-	-	-	hypothetical protein
PF10_0420	-	-	-	-	-	-	-	-	hypothetical protein
PF10_0375	-	-	-	-	-	-	-	-	hypothetical protein
PF10_0376	-	-	-	-	-	-	-	-	hypothetical protein
PF10_0377	-	-	-	-	-	-	-	-	hypothetical protein
PF10_0378	-	-	-	-	-	-	-	-	hypothetical protein
PF10_0381	-	-	-	-	-	-	-	-	hypothetical protein
PF10_0382	-	-	-	-	-	-	-	-	hypothetical protein
PF10_0384	-	-	-	-	-	-	-	-	hypothetical protein
PF10_0386	-	-	-	-	-	-	-	-	hypothetical protein
PF10_0387	-	-	-	-	-	-	-	-	hypothetical protein
PF10_0388	-	-	-	-	-	-	-	-	hypothetical protein
PF10_0389	-	-	-	-	-	-	-	-	hypothetical protein
PF10_0390	-	-	-	-	-	-	-	-	hypothetical protein
PF10_0391	-	-	-	-	-	-	-	-	hypothetical protein
PF10_0392	-	-	-	-	-	-	-	-	hypothetical protein
PF11_0001	-	-	-	-	-	-	-	-	hypothetical protein
PF11_0002	-	-	-	-	-	-	-	-	hypothetical protein
PF11_0003	-	-	-	-	-	-	-	-	hypothetical protein
PF11_0004	-	-	-	-	-	-	-	-	hypothetical protein
PF11_0005	-	-	-	-	-	-	-	-	hypothetical protein
PF11_0006	-	-	-	-	-	-	-	-	hypothetical protein
PF11_0012	-	-	-	-	-	-	-	-	hypothetical protein
PF11_0014	-	-	-	-	-	-	-	-	hypothetical protein
PF11_0015	-	-	-	-	-	-	-	-	hypothetical protein
PF11_0016	-	-	-	-	-	-	-	-	hypothetical protein
PF11_0023	-	-	-	-	-	-	-	-	hypothetical protein
PF11_0024	-	-	-	-	-	-	-	-	hypothetical protein
PF11_0025	-	-	-	-	-	-	-	-	hypothetical protein
PF11_0026	-	-	-	-	-	-	-	-	hypothetical protein
PF11_0033	-	-	-	-	-	-	-	-	hypothetical protein
PF11_0034	-	-	-	-	-	-	-	-	hypothetical protein
PF11_0035	-	-	-	-	-	-	-	-	hypothetical protein
PF11_0037	-	-	-	-	-	-	-	-	hypothetical protein
PF11_0038	-	-	-	-	-	-	-	-	hypothetical protein
PF11_0041	PKH_020110	Pv097005	-	-	-	-	-	-	hypothetical protein
PF11_0042	-	-	-	-	-	-	-	-	hypothetical protein
PF11_0136	-	-	-	-	-	-	-	-	hypothetical protein
PF11_0525	-	-	-	-	-	-	-	-	hypothetical protein
PF11_0166	-	-	-	-	-	-	-	-	hypothetical protein
PF11_0186	PKH_091540	Pv091535	-	-	-	-	-	-	hypothetical protein
PF11_0221	-	-	-	-	-	-	-	-	hypothetical protein
PF11_0326	PKH_092920	Pv092185	-	-	-	-	-	-	hypothetical protein
PF11_0340	-	Pv092255	-	-	-	-	-	-	hypothetical protein
PF11_0349	-	-	-	-	-	-	-	-	hypothetical protein
PF11_0357	PKH_093250	Pv092340	-	-	-	-	-	-	hypothetical protein
PF11_0367	-	-	-	-	-	-	-	-	hypothetical protein
PF11_0545	-	-	-	-	-	-	-	-	hypothetical protein
PF11_0391	PKH_093570	Pv092510	-	-	-	-	-	-	hypothetical protein
PF11_0530	PKH_093610	Pv092530	-	-	-	-	-	-	hypothetical protein
PF11_0449	PKH_094110	Pv092785	-	-	-	-	-	-	hypothetical protein
PF11_0450	-	-	-	-	-	-	-	-	hypothetical protein
PF11_0472	PKH_094360	Pv092905	-	-	-	-	-	-	hypothetical protein
PF11_0475	-	-	-	-	-	-	-	-	hypothetical protein
PF11_0489	-	-	-	-	-	-	-	-	hypothetical protein
PF11_0490	-	-	-	-	-	-	-	-	hypothetical protein
PF11_0491	-	-	-	-	-	-	-	-	hypothetical protein
PF11_0492	-	-	-	-	-	-	-	-	hypothetical protein
PF11_0493	-	-	-	-	-	-	-	-	hypothetical protein
PF11_0494	-	-	-	(PB000829.01.0)	-	(PC300798.00.0)	-	-	hypothetical protein
PF11_0495	-	-	-	-	-	-	-	-	hypothetical protein
PF11_0496	-	-	-	-	-	-	-	-	hypothetical protein
PF11_0497	-	-	-	-	-	-	-	-	hypothetical protein
PF11_0498	-	-	-	-	-	-	-	-	hypothetical protein
PF11_0500	-	-	-	-	-	-	-	-	hypothetical protein
PF11_0501	-	-	-	-	-	-	-	-	hypothetical protein
PF11_0503	-	-	-	-	-	-	-	-	hypothetical protein
PF11_0505	-	-	-	-	-	-	-	-	hypothetical protein
PF11_0506	-	-	-	-	-	-	-	-	hypothetical protein
PF11_0508	-	-	-	-	-	-	-	-	hypothetical protein
PF11_0511	-	-	-	-	-	-	-	-	hypothetical protein
PF11_0513	-	-	-	-	-	-	-	-	hypothetical protein
PF11_0514	-	-	-	-	-	-	-	-	hypothetical protein
PFL0040c	-	-	-	-	-	-	-	-	hypothetical protein
PFL0045c	-	-	-	-	-	-	-	-	hypothetical protein
PFL0050c	-	-	-	-	-	-	-	-	hypothetical protein
PFL0060w	-	-	-	-	-	-	-	-	hypothetical protein
PFL0065w	PKH_130005	Pv084090	-	-	-	-	-	-	hypothetical protein
PFL0070c	-	-	-	-	-	-	-	-	hypothetical protein
PFL0105w	PKH_130080	Pv084130	-	-	-	-	-	-	hypothetical protein
PFL0195w	PKH_130260	Pv084240	-	-	-	-	-	-	hypothetical protein
PFL0240w	-	Pv084275	-	-	-	-	-	-	hypothetical protein
PFL0305c	PKH_130470	Pv084340	-	-	-	-	-	-	hypothetical protein
PFL0360c	-	-	-	-	-	-	-	-	hypothetical protein
PFL0645c	PKH_143060	-	-	-	-	-	-	-	hypothetical protein
PFL0957w	-	-	-	-	-	-	-	-	hypothetical protein
PFL0973c	PKH_143680	Pv123650	-	-	-	-	-	-	hypothetical protein
PFL1075w	PKH_143890	Pv123750	-	-	-	-	-	-	hypothetical protein
PFL1265c	PKH_144300	Pv123940	-	-	-	-	-	-	hypothetical protein
PFL1583c	PKH_145000	Pv100590	-	-	-	-	-	-	hypothetical protein
PFL1615c	-	-	-	-	-	-	-	-	hypothetical protein
PFL1945c	-	-	-	-	-	-	-	-	hypothetical protein
PFL2085w	PKH_146050	-	-	-	-	-	-	-	hypothetical protein
PFL2255w	PKH_146440	Pv101245	-	-	-	-	-	-	hypothetical protein
PFL2515c	-	-	-	-	-	-	-	-	hypothetical protein
PFL2525c	-	-	-	-	-	-	-	-	hypothetical protein
PFL2530w	-	-	-	-	-	-	-	-	hypothetical protein
PFL2540w	-	-	-	-	-	-	-	-	hypothetical protein
PFL2545c	-	-	-	-	-	-	-	-	hypothetical protein
PFL2555w	-	-	-	-	-	-	-	-	hypothetical protein
PFL2560c	-	-	-	-	-	-	-	-	hypothetical protein
PFL2565w	-	-	-	-	-	-	-	-	hypothetical protein
PFL2575c	-	-	-	-	-	-	-	-	hypothetical protein
PFL2590w	-	-	-	-	-	-	-	-	hypothetical protein
PFL2595w	-	-	-	-	-	-	-	-	hypothetical protein
PFL2600w	-	-	-	-	-	-	-	-	hypothetical protein
PFL2650w	-	-	-	-	-	-	-	-	hypothetical protein
MAL13P1.11	-	-	-	-	-	-	-	-	hypothetical protein
MAL13P1.58	-	-	-	-	-	-	-	-	hypothetical protein
PF13_0073	-	-	-	-	-	-	-	-	hypothetical protein
MAL13P1.59	-	-	-	-	-	-	-	-	hypothetical protein
MAL13P1.61	-	-	-	-	-	-	-	-	hypothetical protein
PF13_0074	-	-	-	-	-	-	-	-	hypothetical protein
MAL13P1.62	-	-	-	-	-	-	-	-	hypothetical protein
PF13_0076	PKH_140050	Pv121930	-	-	-	-	-	-	hypothetical protein
MAL13P1.30	PKH_140460	Pv122140	-	-	-	-	-	-	hypothetical protein
PF13_0071	-	-	-	-	-	-	-	-	hypothetical protein
MAL13P1.65	-	-	-	-	-	-	-	-	hypothetical protein
MAL13P1.97	-	-	(PB_RP1128)	-	-	-	(MALPY00481)	-	hypothetical protein
MAL13P1.106	-	-	-	-	-	-	-	-	hypothetical protein
MAL13P1.122	PKH_123100	Pv116765	-	-	-	-	-	-	hypothetical protein
PF13_0127	PKH_123050	Pv116740	-	-	-	-	-	-	hypothetical protein
PF13_0153	PKH_122410	Pv082375	-	-	-	-	-	-	hypothetical protein
PF13_0194	PKH_121820	Pv082665	-	-	-	-	-	-	hypothetical protein
MAL13P1.197	-	-	-	-	-	-	-	-	hypothetical protein
MAL13P1.390	PKH_121050	Pv083095	-	-	-	-	-	-	hypothetical protein
MAL13P1.235	PKH_120660	-	-	-	-	-	-	-	hypothetical protein
MAL13P1.268	PKH_120100	Pv083545	-	-	-	-	-	-	hypothetical protein
MAL13P1.269	PKH_120090	Pv083550	-	-	-	-	-	-	hypothetical protein
PF13_0275	-	-	-	-	-	-	-	-	hypothetical protein
PF13_0276	-	-	-	-	-	-	-	-	hypothetical protein
MAL13P1.273	-	-	-	-	-	-	-	-	hypothetical protein
PF13_0295	PKH_111540	Pv114755	-	-	-	-	-	-	hypothetical protein
MAL13P1.291	-	-	-	-	-	-	-	-	hypothetical protein
MAL13P1.410	PKH_111130	Pv114945	-	-	-	-	-	-	hypothetical protein
MAL13P1.295	PKH_111120	Pv114950	-	-	-	-	-	-	hypothetical protein
MAL13P1.306	PKH_110920	Pv115035	-	-	-	-	-	-	hypothetical protein
PF13_0338	PKH_110660	Pv115165	-	-	-	-	-	-	hypothetical protein
MAL13P1.325	PKH_110600	Pv115195	-	-	-	-	-	-	hypothetical protein
MAL13P1.425	-	-	-	-	-	-	-	-	hypothetical protein
MAL13P1.465	-	-	-	-	-	-	-	-	hypothetical protein
MAL13P1.470	-	-	-	-	-	-	-	-	hypothetical protein
PF14_0009	-	-	-	-	-	-	-	-	hypothetical protein
PF14_0013	-	-	-	-	-	-	-	-	hypothetical protein
PF14_0014	-	-	-	-	-	-	-	-	hypothetical protein
PF14_0016	-	-	-	-	-	-	-	-	hypothetical protein
PF14_0018	-	-	-	-	-	-	-	-	hypothetical protein
PF14_0019	PKH_134530	Pv086345	-	-	-	-	-	-	hypothetical protein
PF14_0118	-	-	-	-	-	-	-	-	hypothetical protein
PF14_0206	PKH_132770	Pv085415	-	-	-	-	-	-	hypothetical protein
PF14_0787	PKH_132710	Pv085380	-	-	-	-	-	-	hypothetical protein
PF14_0236	-	Pv085245	-	-	-	-	-	-	hypothetical protein
PF14_0262	-	-	-	-	-	-	-	-	hypothetical protein
PF14_0263	-	-	-	-	-	-	-	-	hypothetical protein
PF14_0291	PKH_131910	Pv084980	-	-	-	-	-	-	hypothetical protein
PF14_0785	PKH_131690	Pv084925	-	-	-	-	-	-	hypothetical protein
PF14_0362	-	-	-	-	-	-	-	-	hypothetical protein
PF14_0783	PKH_126420	Pv118385	-	-	-	-	-	-	hypothetical protein
PF14_0781	PKH_126170	Pv118265	-	-	-	-	-	-	hypothetical protein
PF14_0426	PKH_126140	Pv118245	-	-	-	-	-	-	hypothetical protein
PF14_0815	PKH_125740	Pv118045	-	-	-	-	-	-	hypothetical protein
PF14_0565	PKH_124690	Pv117500	-	-	-	-	-	-	hypothetical protein
PF14_0594	PKH_124330	Pv117340	-	-	-	-	-	-	hypothetical protein
PF14_0629	PKH_123960	Pv117165	-	-	-	-	-	-	hypothetical protein
PF14_0638	PKH_123850	Pv117115	-	-	-	-	-	-	hypothetical protein
PF14_0708	-	-	-	-	-	-	-	-	hypothetical protein
PF14_0726	-	-	-	-	-	-	-	-	hypothetical protein
PF14_0727	PKH_127010	Pv118670	-	-	-	-	-	-	hypothetical protein
PF14_0728	-	-	-	-	-	-	-	-	hypothetical protein
PF14_0729	PKH_127030	Pv118680	-	-	-	-	-	-	hypothetical protein
PF14_0730	-	-	-	-	-	-	-	-	hypothetical protein
PF14_0731	-	-	-	-	-	-	-	-	hypothetical protein
PF14_0732	-	-	-	-	-	-	-	-	hypothetical protein
PF14_0733	-	-	-	-	-	-	-	-	hypothetical protein
PF14_0734	-	-	-	-	-	-	-	-	hypothetical protein
PF14_0735	-	-	-	-	-	-	-	-	hypothetical protein
PF14_0736	-	-	-	-	-	-	-	-	hypothetical protein
PF14_0739	-	-	-	-	-	-	-	-	hypothetical protein
PF14_0740	-	-	-	-	-	-	-	-	hypothetical protein
PF14_0741	-	-	-	-	-	-	-	-	hypothetical protein
PF14_0742	-	-	-	-	-	-	-	-	hypothetical protein
PF14_0743	-	-	-	-	-	-	-	-	hypothetical protein
PF14_0744	-	-	-	-	-	-	-	-	hypothetical protein
PF14_0745	-	-	-	-	-	-	-	-	hypothetical protein
PF14_0746	-	-	-	-	-	-	-	-	hypothetical protein
PF14_0747	-	-	-	-	-	-	-	-	hypothetical protein
PF14_0748	-	-	-	-	-	-	-	-	hypothetical protein
PF14_0752	-	-	-	-	-	-	-	-	hypothetical protein
PF14_0753	-	-	-	-	-	-	-	-	hypothetical protein
PF14_0754	-	-	-	-	-	-	-	-	hypothetical protein
PF14_0755	-	-	-	-	-	-	-	-	hypothetical protein
PF14_0756	-	-	-	-	-	-	-	-	hypothetical protein
PF14_0757	-	-	-	-	-	-	-	-	hypothetical protein
PF14_0758	-	-	-	-	-	-	-	-	hypothetical protein
PF14_0759	-	-	-	-	-	-	-	-	hypothetical protein
PF14_0760	-	-	-	-	-	-	-	-	hypothetical protein
PF14_0762	-	-	-	-	-	-	-	-	hypothetical protein
PF14_0763	-	-	-	-	-	-	-	-	hypothetical protein
PF14_0764	-	-	-	-	-	-	-	-	hypothetical protein
PF14_0765	-	-	-	-	-	-	-	-	hypothetical protein
MAL8P1.164	-	-	-	-	-	-	-	-	hypothetical protein conserved
MAL13P1.420	-	-	-	-	-	-	-	-	hypothetical protein conserved
MAL13P1.475	-	-	-	-	-	-	-	-	hypothetical protein conserved in P. falciparum
PFA0690w	-	-	-	-	-	-	-	-	hypothetical protein conserved in P. falciparum, pseudogene
PFA0070c	-	-	-	-	-	-	-	-	hypothetical protein pseudogene
MAL8P1.2	-	-	-	-	-	-	-	-	hypothetical protein with DNAJ domain
MAL7P1.230	-	-	-	-	-	-	-	-	hypothetical protein, comserved in Plasmodium falciparum
PFB0090c	-	-	-	-	-	-	-	-	hypothetical protein, conserved
PFC0085c	-	-	-	-	-	-	-	-	hypothetical protein, conserved
PFC0261c	PKH_083400	Pv119420	-	-	-	-	-	-	hypothetical protein, conserved
PFC1085c	-	-	-	-	-	-	-	-	hypothetical protein, conserved
PFF0080c	-	-	-	-	-	-	-	-	hypothetical protein, conserved
MAL7P1.144	-	-	-	-	-	-	-	-	hypothetical protein, conserved
PF10_0383	-	-	-	-	-	-	-	-	hypothetical protein, conserved
PF11_0036	-	-	-	-	-	-	-	-	hypothetical protein, conserved
PF11_0535	-	-	-	-	-	-	-	-	hypothetical protein, conserved
PF11_0211	PKH_091780	Pv091652	-	-	-	-	-	-	hypothetical protein, conserved
PF11_0560	PKH_094160	Pv092810	-	-	-	-	-	-	hypothetical protein, conserved
PF11_0474	PKH_094380	Pv092915	-	-	-	-	-	-	hypothetical protein, conserved
PFL0623c	PKH_142990	Pv123335	-	-	-	-	-	-	hypothetical protein, conserved
PFL1060c	PKH_143860	Pv123735	-	-	-	-	-	-	hypothetical protein, conserved
MAL13P1.550	PKH_122670	Pv116565	-	-	-	-	-	-	hypothetical protein, conserved
MAL13P1.360	PKH_122620	Pv116545	-	-	-	-	-	-	hypothetical protein, conserved
MAL13P1.370	PKH_122600	Pv116535	-	-	-	-	-	-	hypothetical protein, conserved
PF13_0181	PKH_121980	Pv082585	-	-	-	-	-	-	hypothetical protein, conserved
MAL13P1.580	PKH_110550	Pv115220	-	-	-	-	-	-	hypothetical protein, conserved
PF14_0810	PKH_134335	Pv086260	-	-	-	-	-	-	hypothetical protein, conserved
PF14_0788	PKH_134230	Pv086205	-	-	-	-	-	-	hypothetical protein, conserved
PF14_0778	PKH_133650	Pv085895	-	-	-	-	-	-	hypothetical protein, conserved
PF14_0119	PKH_133560	Pv085855	-	-	-	-	-	-	hypothetical protein, conserved
PF14_0805	-	Pv085615	-	-	-	-	-	-	hypothetical protein, conserved
PF14_0790	PKH_125900	Pv118125	-	-	-	-	-	-	hypothetical protein, conserved
PF14_0792	PKH_124430	Pv117370	-	-	-	-	-	-	hypothetical protein, conserved
PFB0954c	-	-	-	-	-	-	-	-	hypothetical protein, conserved in P falciparum
PFB1060w	-	-	-	-	-	-	-	-	hypothetical protein, conserved in P falciparum
PFD1250w	-	-	-	-	-	-	-	-	hypothetical protein, conserved in P falciparum
PFA0055c	-	-	-	-	-	-	-	-	hypothetical protein, conserved in P. falciparum
PFA0060w	-	-	-	-	-	-	-	-	hypothetical protein, conserved in P. falciparum
PFA0065w	-	-	-	-	-	-	-	-	hypothetical protein, conserved in P. falciparum
PFA0610c	PKH_110060	Pv115455	-	-	-	-	-	-	hypothetical protein, conserved in P. falciparum
PFA0680c	-	-	-	-	-	-	-	-	hypothetical protein, conserved in P. falciparum
PFA0685c	-	-	-	-	-	-	-	-	hypothetical protein, conserved in P. falciparum
PFA0700c	-	-	-	-	-	-	-	-	hypothetical protein, conserved in P. falciparum
PFB1065c	-	-	-	-	-	-	-	-	hypothetical protein, conserved in P. falciparum
PFC0002c	-	-	-	-	-	-	-	-	hypothetical protein, conserved in P. falciparum
PFC1080c	-	-	-	-	-	-	-	-	hypothetical protein, conserved in P. falciparum
PFC1090w	-	-	-	-	-	-	-	-	hypothetical protein, conserved in P. falciparum
PFC1125w	-	-	-	-	-	-	-	-	hypothetical protein, conserved in P. falciparum
PFD0075w	-	-	-	-	-	-	-	-	hypothetical protein, conserved in P. falciparum
PFF1520w	-	-	-	-	-	-	-	-	hypothetical protein, conserved in P. falciparum
PFF1525c	-	-	-	-	-	-	-	-	hypothetical protein, conserved in P. falciparum
PFF1530c	-	-	-	-	-	-	-	-	hypothetical protein, conserved in P. falciparum
PFF1535w	-	-	-	-	-	-	-	-	hypothetical protein, conserved in P. falciparum
MAL7P1.220	-	-	-	-	-	-	-	-	hypothetical protein, conserved in P. falciparum
MAL7P1.224	-	-	-	-	-	-	-	-	hypothetical protein, conserved in P. falciparum
MAL7P1.225	-	-	-	-	-	-	-	-	hypothetical protein, conserved in P. falciparum
MAL7P1.3	-	-	-	-	-	-	-	-	hypothetical protein, conserved in P. falciparum
MAL7P1.4	-	-	-	-	-	-	-	-	hypothetical protein, conserved in P. falciparum
MAL7P1.5	-	-	-	-	-	-	-	-	hypothetical protein, conserved in P. falciparum
PF07_0002	-	-	-	-	-	-	-	-	hypothetical protein, conserved in P. falciparum
MAL7P1.58	-	-	-	-	-	-	-	-	hypothetical protein, conserved in P. falciparum
MAL7P1.59	-	-	-	-	-	-	-	-	hypothetical protein, conserved in P. falciparum
MAL7P1.350	-	-	-	-	-	-	-	-	hypothetical protein, conserved in P. falciparum
MAL8P1.162	-	-	-	-	-	-	-	-	hypothetical protein, conserved in P. falciparum
PF08_0002	-	-	-	-	-	-	-	-	hypothetical protein, conserved in P. falciparum
MAL8P1.1	-	-	-	-	-	-	-	-	hypothetical protein, conserved in P. falciparum
MAL8P1.206	-	-	-	-	-	-	-	-	hypothetical protein, conserved in P. falciparum
MAL8P1.210	-	-	-	-	-	-	-	-	hypothetical protein, conserved in P. falciparum
MAL8P1.211	-	-	-	-	-	-	-	-	hypothetical protein, conserved in P. falciparum
MAL8P1.213	-	-	-	-	-	-	-	-	hypothetical protein, conserved in P. falciparum
MAL8P1.215	-	-	-	-	-	-	-	-	hypothetical protein, conserved in P. falciparum
MAL8P1.216	-	-	-	-	-	-	-	-	hypothetical protein, conserved in P. falciparum
MAL8P1.335	-	-	-	-	-	-	-	-	hypothetical protein, conserved in P. falciparum
PFL2550w	-	-	-	-	-	-	-	-	hypothetical protein, conserved in P. falciparum
MAL13P1.11a	-	-	-	-	-	-	-	-	hypothetical protein, conserved in P. falciparum
PF13_0075	-	-	-	-	-	-	-	-	hypothetical protein, conserved in P. falciparum
MAL13P1.450	-	-	-	-	-	-	-	-	hypothetical protein, conserved in P. falciparum
PFF0055w	-	-	-	-	-	-	-	-	hypothetical protein, conserved in Plasmodium falciparum
PFF0060w	-	-	-	-	-	-	-	-	hypothetical protein, conserved in Plasmodium falciparum
PFF1510w	-	-	-	-	-	-	-	-	hypothetical protein, conserved in Plasmodium falciparum
PFF0050c	-	-	-	-	-	-	-	-	hypothetical protein, conserved in Plasmodium, falciparum
PFB0951w	-	-	-	-	-	-	-	-	hypothetical protein, pseudogene
PFL0637c	-	-	-	-	-	-	-	-	hypothetical protein, pseudogene
PFL0972c	-	-	-	-	-	-	-	-	hypothetical protein, pseudogene
MAL13P1.415	-	-	-	-	-	-	-	-	hypothetical protein, pseudogene
MAL13P1.440	-	-	-	-	-	-	-	-	hypothetical protein, pseudogene
PFD1120c	-	-	-	-	-	-	-	-	integral membrane protein, conserved in P. falciparum
MAL8P1.3	-	-	-	-	-	-	-	-	integral membrane protein, conserved in P. falciparum
PFE0070w	-	-	-	-	-	-	-	-	interspersed repeat antigen, putative
PFE0045c	-	-	-	-	-	-	-	-	kinase, putative
PFB0100c	PKH_131750	Pv003520	-	-	-	-	-	-	knob associated histidine-rich protein
MAL13P1.395	PKH_121040	Pv083100	-	-	-	-	-	-	krox-like protein, putative
PFB0915w	PKH_040040	Pv002550	-	-	-	-	-	-	liver stage antigen 3
PFC0050c	-	-	-	-	-	-	-	-	long chain fatty acid ligase, putative
PF14_0017	-	-	-	-	-	-	-	-	lysophospholipase, putative
PF14_0737	-	-	-	-	-	-	-	-	lysophospholipase, putative
PF14_0738	-	-	-	-	-	-	-	-	lysophospholipase, putative
PFE0040c	-	-	-	-	-	-	-	-	Mature parasite-infected erythrocyte surface antigen (MESA) or PfEMP2
MAL13P1.413	-	-	-	-	-	-	-	-	membrane associated histidine-rich protein, MAHRP-1
PFB0300c	-	-	-	-	-	-	-	-	merozoite surface protein 2 precursor
PF10_0345	-	-	-	-	-	-	-	-	merozoite surface protein 3
PFB0305c	PKH_041310	Pv003770	-	-	-	-	-	-	merozoite surface protein 5
PF10_0346	-	-	-	-	-	-	-	-	merozoite surface protein 6
PF13_0197	-	Pv082685	-	-	-	-	-	-	Merozoite Surface Protein 7 precursor, MSP7
MAL13P1.174	-	Pv082670	-	-	-	-	-	-	MSP7-like protein
PF13_0196	-	Pv082680	-	-	-	-	-	-	MSP7-like protein
MAL13P1.175	-	Pv082675	-	-	-	-	-	-	msp7-like protein fragment
PFD0110w	-	-	-	-	-	-	-	-	normocyte-binding protein 1, pseudogene
PFA0675w	-	-	-	-	-	-	-	-	P. falciparum RESA-like protein with DnaJ domain
PFI0135c	-	-	-	-	-	-	-	-	papain family cysteine protease, putative
PF10_0025	-	-	-	-	-	-	-	-	PF70 protein
PF10_0385	-	-	-	-	-	-	-	-	PfEMP-1, truncated, putative
PFC0005w	-	-	-	-	-	-	-	-	PfEMP1
MAL13P1.214	PKH_121150	Pv083045	-	-	-	-	-	-	phosphoethanolamine N-methyltransferase, putative
PF10_0379	-	-	-	-	-	-	-	-	phospholipase, putative
PF14_0076	-	-	-	-	-	-	-	-	plasmepsin 1 precursor
PF14_0077	-	-	-	-	-	-	-	-	plasmepsin 2
PF13_0011	-	-	-	-	-	-	-	-	plasmodium falciparum gamete antigen 27/25
PFD1175w	-	-	-	-	-	-	-	-	Plasmodium falciparum trophozoite antigen r45-like protein
MAL13P1.303	PKH_110990	Pv115005	-	-	-	-	-	-	polyadenylate binding protein, putative
MAL7P1.177	-	-	-	-	-	-	-	-	predicted integral membrane protein, conserved in P. falciparum
PFD1165w	-	-	-	-	-	-	-	-	protein kinase, conserved in P. falciparum
PFL0055c	-	-	-	-	-	-	-	-	protein with DNAJ domain (resa-like), putative
PFA0660w	-	-	-	-	-	-	-	-	protein with DNAJ domain, dnj1/sis1 family
PF11_0522	-	-	-	-	-	-	-	-	pseudogene, erythrocyte membrane protein 1 (PfEMP1), truncated
PF11_0022	-	-	-	-	-	-	-	-	pseudogene, rifin, degenerate, putative
PF10_0009	-	-	-	-	-	-	-	-	pseudogene, stevor, putative
MAL13P1.540	PKH_121030	Pv083105	-	-	-	-	-	-	putative hsp protein
MAL8P1.310	-	-	-	-	-	-	(MALPY02241)	-	putative senescence-associated protein
MAL7P1.7	-	-	-	-	-	-	-	-	RESA-like protein
PFL2535w	-	-	-	-	-	-	-	-	RESA-like protein, putative
PFD1170c	-	-	-	-	-	-	-	-	RESA-like protein, truncated
MAL8P1.212	-	-	-	-	-	-	-	-	RESA-like pseudogene
PFE0080c	-	-	-	-	-	-	-	-	rhoptry-associated protein 2, RAP2
PF14_0784	PKH_131630	Pv084895	-	-	-	-	-	-	Ribosome biogenesis protein, NOP10-like
MAL13P1.8	-	-	-	-	-	-	-	-	RIF pseudogene
PFD0120w	-	-	-	-	-	-	-	-	RIF pseudogene, RIFIN pseudogene
PFD0134c	-	-	-	-	-	-	-	-	RIF pseudogene, RIFIN pseudogene
PFD1200w	-	-	-	-	-	-	-	-	RIF pseudogene, RIFIN pseudogene
PFE0015c	-	-	-	-	-	-	-	-	RIF pseudogene, RIFIN pseudogene
PFE0035c	-	-	-	-	-	-	-	-	RIF pseudogene, RIFIN pseudogene
PFE1635w	-	-	-	-	-	-	-	-	RIF pseudogene, RIFIN pseudogene
MAL7P1.43	-	-	-	-	-	-	-	-	RIF pseudogene, RIFIN pseudogene
MAL7P1.47	-	-	-	-	-	-	-	-	RIF pseudogene, RIFIN pseudogene
MAL7P1.52	-	-	-	-	-	-	-	-	RIF pseudogene, RIFIN pseudogene
PFA0010c	-	-	-	-	-	-	-	-	RIFIN
PFA0020w	-	-	-	-	-	-	-	-	RIFIN
PFA0030c	-	-	-	-	-	-	-	-	RIFIN
PFA0040w	-	-	-	-	-	-	-	-	RIFIN
PFA0045c	-	-	-	-	-	-	-	-	RIFIN
PFA0050c	-	-	-	-	-	-	-	-	RIFIN
PFA0080c	-	-	-	-	-	-	-	-	RIFIN
PFA0095c	-	-	-	-	-	-	-	-	RIFIN
PFA0710c	-	-	-	-	-	-	-	-	RIFIN
PFA0740w	-	-	-	-	-	-	-	-	RIFIN
PFA0745w	-	-	-	-	-	-	-	-	RIFIN
PFA0760w	-	-	-	-	-	-	-	-	RIFIN
PFB0015c	-	-	-	-	-	-	-	-	rifin
PFB0030c	-	-	-	-	-	-	-	-	rifin
PFB0035c	-	-	-	-	-	-	-	-	rifin
PFB0040c	-	-	-	-	-	-	-	-	rifin
PFB0055c	-	-	-	-	-	-	-	-	rifin
PFB0060w	-	-	-	-	-	-	-	-	rifin
PFB1000w	-	-	-	-	-	-	-	-	rifin
PFB1005w	-	-	-	-	-	-	-	-	rifin
PFB1010w	-	-	-	-	-	-	-	-	rifin
PFB1015w	-	-	-	-	-	-	-	-	rifin
PFB1035w	-	-	-	-	-	-	-	-	rifin
PFB1040w	-	-	-	-	-	-	-	-	rifin
PFB1050w	-	-	-	-	-	-	-	-	rifin
PFC0010c	-	-	-	-	-	-	-	-	RIFIN
PFC0030c	-	-	-	-	-	-	-	-	RIFIN
PFC0035w	-	-	-	-	-	-	-	-	RIFIN
PFC0040w	-	-	-	-	-	-	-	-	RIFIN
PFC1100w	-	-	-	-	-	-	-	-	RIFIN
PFD0015c	-	-	-	-	-	-	-	-	RIFIN
PFD0025w	-	-	-	-	-	-	-	-	RIFIN
PFD0030c	-	-	-	-	-	-	-	-	RIFIN
PFD0040c	-	-	-	-	-	-	-	-	RIFIN
PFD0045c	-	-	-	-	-	-	-	-	RIFIN
PFD0050w	-	-	-	-	-	-	-	-	RIFIN
PFD0055w	-	-	-	-	-	-	-	-	RIFIN
PFD0060w	-	-	-	-	-	-	-	-	RIFIN
PFD0070c	-	-	-	-	-	-	-	-	RIFIN
PFD0640c	-	-	-	-	-	-	-	-	RIFIN
PFD0645w	-	-	-	-	-	-	-	-	RIFIN
PFD1010w	-	-	-	-	-	-	-	-	RIFIN
PFD1020c	-	-	-	-	-	-	-	-	RIFIN
PFD1230c	-	-	-	-	-	-	-	-	RIFIN
PFD1240w	-	-	-	-	-	-	-	-	RIFIN
PFE0020c	-	-	-	-	-	-	-	-	RIFIN
PFE0025c	-	-	-	-	-	-	-	-	RIFIN
PFE1630w	-	-	-	-	-	-	-	-	RIFIN
PFF0015c	-	-	-	-	-	-	-	-	RIFIN
PFF0025w	-	-	-	-	-	-	-	-	RIFIN
PFF0035c	-	-	-	-	-	-	-	-	RIFIN
PFF0855c	-	-	-	-	-	-	-	-	RIFIN
PFF1545w	-	-	-	-	-	-	-	-	RIFIN
PFF1555w	-	-	-	-	-	-	-	-	RIFIN
PFF1560c	-	-	-	-	-	-	-	-	RIFIN
PFF1565c	-	-	-	-	-	-	-	-	RIFIN
PFF1570w	-	-	-	-	-	-	-	-	RIFIN
PFF1575w	-	-	-	-	-	-	-	-	RIFIN
PFF1590w	-	-	-	-	-	-	-	-	RIFIN
MAL7P1.213	-	-	-	-	-	-	-	-	RIFIN
MAL7P1.215	-	-	-	-	-	-	-	-	RIFIN
MAL7P1.216	-	-	-	-	-	-	-	-	RIFIN
MAL7P1.217	-	-	-	-	-	-	-	-	RIFIN
MAL7P1.219	-	-	-	-	-	-	-	-	RIFIN
MAL7P1.222	-	-	-	-	-	-	-	-	RIFIN
MAL7P1.200	-	-	-	-	-	-	-	-	RIFIN
PF07_0003	-	-	-	-	-	-	-	-	RIFIN
MAL7P1.57	-	-	-	-	-	-	-	-	RIFIN
PF07_0132	-	-	-	-	-	-	-	-	RIFIN
MAL7P1.184	-	-	-	-	-	-	-	-	RIFIN
PF07_0134	-	-	-	-	-	-	-	-	RIFIN
MAL7P1.185	-	-	-	-	-	-	-	-	RIFIN
PF07_0136	-	-	-	-	-	-	-	-	RIFIN
PF07_0138	-	-	-	-	-	-	-	-	RIFIN
PF08_0139	-	-	-	-	-	-	-	-	RIFIN
PF08_0138	-	-	-	-	-	-	-	-	RIFIN
PF08_0105	-	-	-	-	-	-	-	-	RIFIN
PF08_0104	-	-	-	-	-	-	-	-	RIFIN
MAL8P1.208	-	-	-	-	-	-	-	-	RIFIN
MAL8P1.218	-	-	-	-	-	-	-	-	RIFIN
MAL8P1.219	-	-	-	-	-	-	-	-	RIFIN
PFI0010c	-	-	-	-	-	-	-	-	RIFIN
PFI0015c	-	-	-	-	-	-	-	-	RIFIN
PFI0020w	-	-	-	-	-	-	-	-	RIFIN
PFI0025c	-	-	-	-	-	-	-	-	RIFIN
PFI0030c	-	-	-	-	-	-	-	-	RIFIN
PFI0035c	-	-	-	-	-	-	-	-	RIFIN
PFI0050c	-	-	-	-	-	-	-	-	RIFIN
PFI0055c	-	-	-	-	-	-	-	-	RIFIN
PFI0065w	-	-	-	-	-	-	-	-	RIFIN
PFI0070w	-	-	-	-	-	-	-	-	RIFIN
PFI0075w	-	-	-	-	-	-	-	-	RIFIN
PFI1805w	-	-	-	-	-	-	-	-	RIFIN
PFI1810w	-	-	-	-	-	-	-	-	RIFIN
PFI1815c	-	-	-	-	-	-	-	-	RIFIN
PFI1825w	-	-	-	-	-	-	-	-	RIFIN
PF10_0002	-	-	-	-	-	-	-	-	rifin
PF10_0003	-	-	-	-	-	-	-	-	rifin
PF10_0004	-	-	-	-	-	-	-	-	rifin
PF10_0005	-	-	-	-	-	-	-	-	rifin
PF10_0006	-	-	-	-	-	-	-	-	rifin
PF10_0393	-	-	-	-	-	-	-	-	rifin
PF10_0394	-	-	-	-	-	-	-	-	rifin
PF10_0396	-	-	-	-	-	-	-	-	rifin
PF10_0397	-	-	-	-	-	-	-	-	rifin
PF10_0398	-	-	-	-	-	-	-	-	rifin
PF10_0399	-	-	-	-	-	-	-	-	rifin
PF10_0400	-	-	-	-	-	-	-	-	rifin
PF10_0401	-	-	-	-	-	-	-	-	rifin
PF10_0402	-	-	-	-	-	-	-	-	rifin
PF10_0403	-	-	-	-	-	-	-	-	rifin
PF10_0404	-	-	-	-	-	-	-	-	rifin
PF10_0405	-	-	-	-	-	-	-	-	rifin
PF11_0009	-	-	-	-	-	-	-	-	rifin
PF11_0010	-	-	-	-	-	-	-	-	rifin
PF11_0011	-	-	-	-	-	-	-	-	rifin
PF11_0529	-	-	-	-	-	-	-	-	rifin
PF11_0020	-	-	-	-	-	-	-	-	rifin
PF11_0021	-	-	-	-	-	-	-	-	rifin
PF11_0515	-	-	-	-	-	-	-	-	rifin
PF11_0517	-	-	-	-	-	-	-	-	rifin
PF11_0519	-	-	-	-	-	-	-	-	rifin
PF11_0520	-	-	-	-	-	-	-	-	rifin
PFL0010c	-	-	-	-	-	-	-	-	RIFIN
PFL0015c	-	-	-	-	-	-	-	-	RIFIN
PFL0025c	-	-	-	-	-	-	-	-	RIFIN
PFL2585c	-	-	-	-	-	-	-	-	RIFIN
PFL2605w	-	-	-	-	-	-	-	-	RIFIN
PFL2615w	-	-	-	-	-	-	-	-	RIFIN
PFL2625w	-	-	-	-	-	-	-	-	RIFIN
PFL2630w	-	-	-	-	-	-	-	-	RIFIN
PFL2640c	-	-	-	-	-	-	-	-	RIFIN
PFL2645c	-	-	-	-	-	-	-	-	RIFIN
PFL2655w	-	-	-	-	-	-	-	-	RIFIN
PFL2660w	-	-	-	-	-	-	-	-	RIFIN
MAL13P1.2	-	-	-	-	-	-	-	-	RIFIN
PF13_0004	-	-	-	-	-	-	-	-	RIFIN
PF13_0005	-	-	-	-	-	-	-	-	RIFIN
PF13_0006	-	-	-	-	-	-	-	-	RIFIN
MAL13P1.4	-	-	-	-	-	-	-	-	RIFIN
MAL13P1.495	-	-	-	-	-	-	-	-	RIFIN
MAL13P1.500	-	-	-	-	-	-	-	-	RIFIN
MAL13P1.515	-	-	-	-	-	-	-	-	RIFIN
MAL13P1.520	-	-	-	-	-	-	-	-	RIFIN
MAL13P1.530	-	-	-	-	-	-	-	-	RIFIN
MAL13P1.535	-	-	-	-	-	-	-	-	RIFIN
PF14_0002	-	-	-	-	-	-	-	-	rifin
PF14_0003	-	-	-	-	-	-	-	-	rifin
PF14_0004	-	-	-	-	-	-	-	-	rifin
PF14_0005	-	-	-	-	-	-	-	-	rifin
PF14_0006	-	-	-	-	-	-	-	-	rifin
PF14_0008	-	-	-	-	-	-	-	-	rifin
PF14_0766	-	-	-	-	-	-	-	-	rifin
PF14_0768	-	-	-	-	-	-	-	-	rifin
PF14_0769	-	-	-	-	-	-	-	-	rifin
PF14_0770	-	-	-	-	-	-	-	-	rifin
PF14_0772	-	-	-	-	-	-	-	-	rifin
PFC1095w	-	-	-	-	-	-	-	-	RIFIN (3D7-rifT3-5)
PFC1115w	-	-	-	-	-	-	-	-	RIFIN (3D7-rifT3-7)
PFF0040c	-	-	-	-	-	-	-	-	RIFIN pseudogene
PFF0045c	-	-	-	-	-	-	-	-	RIFIN pseudogene
PFF1540w	-	-	-	-	-	-	-	-	RIFIN pseudogene
PFF1585w	-	-	-	-	-	-	-	-	RIFIN pseudogene
PFL1965w	-	-	-	-	-	-	-	-	RIFIN pseudogene
PFC0045w	-	-	-	-	-	-	-	-	RIFIN-like protein
MAL7P1.226	-	-	-	-	-	-	-	-	RIFIN, pseudogene
PFL2580w	-	-	-	-	-	-	-	-	RIFIN, pseudogene
PF11_0518	-	-	-	-	-	-	-	-	rifin, putative,truncated, pseudogene
PFD0135c	-	-	-	-	-	-	-	-	RIFIN, truncated
PFD0595c	-	-	-	-	-	-	-	-	RIFIN, truncated
PFD0765w	PKH_051950	Pv089745	-	-	-	-	-	-	RING finger protein, putative
MAL7P1.170	-	-	-	-	-	-	-	-	ring stage expressed protein
PF11_0512	-	-	-	-	-	-	-	-	ring-infected erythrocyte surface antigen 2, RESA-2 - malaria parasite (Plasmodium falciparum)-related
PFA0110w	-	-	-	-	-	-	-	-	ring-infected erythrocyte surface antigen precursor
PF11_0509	-	-	-	-	-	-	-	-	ring-infected erythrocyte surface antigen, putative
MAL13P1.385	PKH_121060	Pv083090	-	-	-	-	-	-	RNA binding protein, putative
PF10_0343	-	-	-	-	-	-	-	-	S-antigen
PF11_0510	-	-	-	-	-	-	-	-	Ser/Thr protein kinase, putative
MAL8P1.126	PKH_011050	Pv088155	-	-	-	-	-	-	serine protease, putative
PFA0130c	-	-	-	-	-	-	-	-	Serine/Threonine protein kinase, putative
PFE0065w	-	-	-	-	-	-	-	-	skeleton binding protein
PF07_0006	-	-	-	-	-	-	-	-	starp antigen
MAL8P1.214	-	-	-	-	-	-	-	-	Stever pseudogene, putative
PFA0090c	-	-	-	-	-	-	-	-	STEVOR
PFA0105w	-	-	-	-	-	-	-	-	STEVOR
PFA0750w	-	-	-	-	-	-	-	-	STEVOR
PFC0025c	-	-	-	-	-	-	-	-	STEVOR
PFD0035c	-	-	-	-	-	-	-	-	STEVOR
PFD0125c	-	-	-	-	-	-	-	-	STEVOR
PFD1220c	-	-	-	-	-	-	-	-	STEVOR
PFF0850c	-	-	-	-	-	-	-	-	STEVOR
PFF1550w	-	-	-	-	-	-	-	-	STEVOR
MAL7P1.218	-	-	-	-	-	-	-	-	STEVOR
MAL7P1.227	-	-	-	-	-	-	-	-	STEVOR
PF07_0130	-	-	-	-	-	-	-	-	STEVOR
MAL8P1.217	-	-	-	-	-	-	-	-	STEVOR
PFI0045c	-	-	-	-	-	-	-	-	stevor
PFI0080w	-	-	-	-	-	-	-	-	stevor
PFL2610w	-	-	-	-	-	-	-	-	STEVOR
PFL2620w	-	-	-	-	-	-	-	-	stevor
PFL2635w	-	-	-	-	-	-	-	-	stevor
MAL13P1.7	-	-	-	-	-	-	-	-	stevor
MAL13P1.490	-	-	-	-	-	-	-	-	StevoR
MAL13P1.505	-	-	-	-	-	-	-	-	STEVOR
PFC1105w	-	-	-	-	-	-	-	-	stevor (3D7-stevorT3-2)
PFB0050c	-	-	-	-	-	-	-	-	stevor isoform gam beta
PFD0065w	-	-	-	-	-	-	-	-	STEVOR pseudogene
PFE0030c	-	-	-	-	-	-	-	-	STEVOR pseudogene
PFA0705c	-	-	-	-	-	-	-	-	STEVOR pseudogene putative
PFB0955w	-	-	-	-	-	-	-	-	stevor, degenerate, putative
PFF0847w	-	-	-	-	-	-	-	-	Stevor, pseudogene
PFB0025c	-	-	-	-	-	-	-	-	stevor, putative
PFB0065w	-	-	-	-	-	-	-	-	stevor, putative
PFB1020w	-	-	-	-	-	-	-	-	stevor, putative
MAL7P1.223	-	-	-	-	-	-	-	-	STEVOR, putative
PF10_0395	-	-	-	-	-	-	-	-	stevor, putative
PF11_0516	-	-	-	-	-	-	-	-	stevor, putative
PF14_0007	-	-	-	-	-	-	-	-	stevor, putative
PF14_0767	-	-	-	-	-	-	-	-	stevor, putative
PF14_0771	-	-	-	-	-	-	-	-	stevor, putative
MAL7P1.310	-	-	-	-	-	-	-	-	Stevor, putative, degenerate
PF11_0013	-	-	-	-	-	-	-	-	stevor, putative, degenerate
PFE1455w	-	-	-	-	-	-	-	-	sugar transporter, putative
PFD1180w	-	-	-	-	-	-	-	-	trophozoite antigen r45-like protein,truncated
PF10_0380	-	-	-	-	-	-	-	-	trophozoite antigen R45, putative
PFF1320c	PKH_112210	Pv114465	-	-	-	-	-	-	troponin c-like protein, putative
PFC1120c	-	-	-	-	-	-	-	-	var (3D7-varT3-2)
PFC0015c	-	-	-	-	-	-	-	-	VAR C, pseudogene
MAL7P1.214	-	-	-	-	-	-	-	-	VAR pseudogene fragment, erythrocyte membrane protein 1 (PfEMP1) pseudogene fragment
PFL1947c	-	-	-	-	-	-	-	-	VAR pseudogene, erythrocyte membrane protein 1 (PfEMP1) pseudogene
MAL7P1.186	-	-	-	-	-	-	-	-	VAR-like erythrocyte membrane protein 1
PFA0015c	-	-	-	-	-	-	-	-	var-like protein
MAL8P1.209	-	-	-	-	-	-	-	-	VAR-like protein
PFC1070c	-	-	-	-	-	-	-	-	VARC pseudogene
PFC1110w	-	-	-	-	-	-	-	-	VARC pseudogene
PFI0040c	-	-	-	-	-	-	-	-	VARC-like pseudogene
