# Supplementary material for: Defining species specific genome differences in malaria parasites
Source: BMC Genomics. 2010 Feb 23;11:128. doi: 10.1186/1471-2164-11-128 (PMC2837034; doi:10.1186/1471-2164-11-128)
Supplement: Additional file 4 — Supplemental Table S4. Genes common to P. yoelii, P. berghei and P. chabaudi. [file 1471-2164-11-128-S4.XLS]

## Sheet: Sheet 1
Supplementary table 4: Genes common to P. yoelii, P. berghei and P. chabaudi
No.	Py_ID	Pb_ID	Pc_ID	Pf_ID	Py_name	Py_location	Pb_tblastn	Pc_tblastn	Pf_tblastn	Pb_cgh	Pc_cgh	Py_cgh	cds_len	<100
1	PY05990	-	-	-	14-3-3 protein	MALPY01982: 32 - 620 (+)	PB_RP0758	PC_RP5355	MAL8	Y	-	-	355	0
2	PY03184	PB108649.00.0, PB000035.01.0, PB103906.00.0, PB106153.00.0, PB001046.03.0, PB000144.00.0, PB300874.00.0, PB000130.03.0, PB300852.00.0, PB000327.03.0, PB300390.00.0, PB000629.02.0, PB000886.00.0, PB000714.02.0, PB300875.00.0, PB000244.01.0	PC301319.00.0, PC001072.02.0, PC107416.00.0, PC000362.05.0, PC302084.00.0, PC301152.00.0	PF13_0198, MAL13P1.176, PFL2520w	235 kDa rhoptry protein	MALPY00907: 1 - 6,787 (-)	PB_RP3925	PC_RP2702	MAL12	-	Y	-	6787	0
3	PY04630	PB106153.00.0, PB000035.01.0, PB108649.00.0, PB000244.01.0, PB000130.03.0, PB000714.02.0, PB103906.00.0, PB000144.00.0, PB300390.00.0, PB001046.03.0, PB000629.02.0, PB000327.03.0, PB300874.00.0, PB300875.00.0, PB300852.00.0, PB000886.00.0	PC001072.02.0, PC301152.00.0, PC302084.00.0, PC000362.05.0, PC107416.00.0, PC301319.00.0	PF13_0198, MAL13P1.176, PFL2520w	235 kDa rhoptry protein	MALPY01427: 56 - 8,405 (-)	PB_RP1031	PC_RP2702	MAL12	-	-	Y	8223	0
4	PY04647	PB000249.01.0	PC000768.00.0	-	235 kDa rhoptry protein	MALPY01430: 28 - 3,314 (+)	PB_RP1205	PC_RP0885	MAL13	Y	Y	Y	6494	0
5	PY04930	PB103906.00.0, PB000144.00.0, PB106153.00.0, PB300852.00.0, PB000886.00.0, PB001046.03.0, PB300875.00.0, PB000714.02.0, PB000629.02.0, PB000244.01.0, PB000327.03.0, PB300874.00.0, PB108649.00.0, PB000130.03.0, PB000035.01.0, PB300390.00.0	PC107416.00.0, PC001072.02.0, PC302084.00.0, PC301152.00.0, PC000362.05.0, PC301319.00.0	PFL2520w, PF13_0198, MAL13P1.176	235 kDa rhoptry protein	MALPY01537: 7,685 - 15,936 (-)	PB_RP3925	PC_RP2702	MAL13	Y	Y	Y	16504	0
6	PY02105	-	-	-	235 kDa rhoptry protein-related	MALPY00577: 8,553 - 8,856 (-)	-	-	-	Y	Y	Y	165	0
7	PY05995	PB103906.00.0, PB000629.02.0, PB300874.00.0, PB000714.02.0, PB000035.01.0, PB300875.00.0, PB000886.00.0, PB000244.01.0, PB300852.00.0, PB106153.00.0, PB000130.03.0, PB000327.03.0, PB108649.00.0, PB000144.00.0, PB001046.03.0, PB300390.00.0	PC107416.00.0, PC001072.02.0, PC301152.00.0, PC301319.00.0, PC302084.00.0, PC000362.05.0	PF13_0198, PFL2520w, MAL13P1.176	235 kDa rhoptry protein-related	MALPY01984: 28 - 2,712 (-)	PB_PH2712	PC_PH2424	MAL5	Y	Y	Y	2685	0
8	PY02290	-	-	-	40S ribosomal protein RP10-related	MALPY00630: 518 - 691 (+)	-	-	-	Y	Y	Y	348	0
9	PY02475	PB001042.00.0	-	-	41 kDa antigen-related	MALPY00682: 1 - 175 (-)	PB_RP0846	PC_RP0032	MAL14	Y	Y	Y	175	0
10	PY04600	-	PC000321.03.0, PC302179.00.0	PF13_0132	60S ribosomal protein L23a	MALPY01416: 1,546 - 2,146 (-)	-	PC_PH4482	MAL13	Y	-	Y	452	0
11	PY00799	PB402122.00.0, PB403055.00.0, PB403073.00.0	PC102473.00.0	-	93 kDa protein	MALPY00215: 2,301 - 3,839 (+)	PB_RP1212	PC_RP4920	-	Y	Y	Y	897	0
12	PY01007	PB103055.00.0	-	-	93 kDa protein	MALPY00270: 18,109 - 19,615 (-)	PB_RP1604	PC_RP4070	-	-	Y	Y	1740	0
13	PY04687	-	PC103729.00.0	-	93 kDa protein	MALPY01440: 711 - 8,649 (-)	PB_RP2166	PC_RP2180	-	Y	Y	Y	3441	0
14	PY00278	PB300872.00.0, PB300749.00.0, PB104402.00.0, PB403105.00.0	-	-	93 kDa protein	MALPY00079: 7,608 - 9,228 (-)	PB_PH2728	PC_RP4539	-	-	Y	Y	900	0
15	PY01334	PB102571.00.0	-	-	93 kDa protein	MALPY00352: 2,327 - 3,898 (-)	PB_RP1604	PC_RP2348	-	-	-	Y	927	0
16	PY04884	PB104402.00.0 ,PB300872.00.0, PB403105.00.0, PB300749.00.0	-	-	93 kDa protein	MALPY01517: 4,418 - 6,005 (-)	PB_PH2728	PC_PH2249	-	-	Y	Y	1806	0
17	PY06147	PB100485.00.0	-	-	93 kDa protein	MALPY02056: 10,929 - 12,453 (-)	PB_RP0225	PC_RP4539	-	Y	-	Y	831	0
18	PY06702	PB102523.00.0	-	-	93 kDa protein	MALPY02316: 404 - 1,859 (-)	PB_RP2892	PC_PH2335	-	-	Y	-	849	0
19	PY04270	-	-	-	ABC transporter	MALPY01289: 12 - 719 (-)	PB_RP3535	PC_PH1713	MAL13	Y	Y	Y	708	0
20	PY04291	PB000183.02.0, PB105755.00.0	PC000199.03.0	PF14_0699	ABC transporter	MALPY01297: 113 - 1,136 (+)	PB_RP2170	PC_RP3236	MAL14	Y	-	Y	875	0
21	PY02439	PB105866.00.0, PB102403.00.0	PC107182.00.0, PC108039.00.0, PC402403.00.0, PC100824.00.0, PC101741.00.0, PC102016.00.0	-	acidic phosphoprotein precursor-related	MALPY00673: 663 - 1,747 (+)	PB_RP2688	PC_RP4561	-	-	-	Y	942	0
22	PY07736	-	-	-	Acyltransferase, putative	MALPY02910: 20 - 1,425 (-)	-	-	-	Y	Y	Y	1276	0
23	PY07468	PB001275.02.0	PC000097.05.0	PFL0705c	Adrenodoxin precursor	MALPY02759: 2,558 - 3,235 (-)	PB_RP2831	PC_RP5104	MAL12	Y	-	Y	770	0
24	PY04543	PB404850.00.0	-	-	aggrecan keratan sulfate domain-related	MALPY01395: 6,245 - 7,116 (-)	PB_RP2854	PC_RP3026	-	Y	-	Y	807	0
25	PY07495	-	-	-	arabinogalactan protein	MALPY02775: 1 - 736 (+)	PB_RP2601	-	-	Y	Y	Y	736	0
26	PY03744	-	-	-	arabinogalactan protein	MALPY01105: 2,217 - 2,731 (+)	PB_RP0849	-	-	-	Y	Y	1030	0
27	PY04881	PB103142.00.0	-	-	asparagine-rich protein	MALPY01516: 21 - 1,342 (+)	PB_RP1440	PC_RP4009	MAL6	Y	Y	Y	2644	0
28	PY03702	PB000890.03.0	-	-	asparagine-rich protein	MALPY01089: 5,034 - 6,625 (-)	PB_RP3776	PC_RP1848	-	Y	Y	Y	1592	0
29	PY07634	PB103822.00.0	PC100382.00.0	-	asparagine-rich protein	MALPY02847: 756 - 2,367 (+)	PB_RP1951	PC_RP0241	MAL13	Y	-	Y	3026	0
30	PY04765	PB000106.03.0	PC300306.00.0, PC101910.00.0	-	asparagine-rich protein, putative	MALPY01472: 1 - 1,457 (-)	PB_RP3086	PC_RP1194	-	Y	Y	Y	1457	0
31	PY04286	PB104376.00.0	PC001053.02.0	-	asparagine-rich protein, putative	MALPY01293: 18,732 - 20,252 (+)	PB_RP2046	PC_RP2687	MAL8	Y	Y	Y	1521	0
32	PY02504	PB000584.03.0, PB000193.02.0	PC000413.03.0, PC000062.04.0	PFE0475w,PFB0525w	asparaginyl-tRNA synthetase	MALPY00688: 3,806 - 5,612 (+)	PB_RP3480	PC_RP4075	MAL2	Y	-	Y	1761	0
33	PY02767	-	-	-	axonemal dynein heavy chain	MALPY00770: 6,769 - 7,861 (+)	PB_PH4888	-	MAL7	Y	Y	Y	807	0
34	PY01917	PB001136.01.0	PC000073.05.0	-	biotin--acetyl-CoA-carboxylase ligase	MALPY00524: 3,517 - 4,416 (-)	PB_RP1957	PC_RP5076	MAL14	Y	Y	Y	900	0
35	PY06203	PB000371.00.0, PB000370.00.0	PC000053.02.0	-	blood-stage membrane protein Ag-1	MALPY02079: 1,480 - 3,304 (-)	PB_RP0311	PC_RP2034	MAL8	Y	Y	Y	1650	0
36	PY03981	PB106163.00.0, PB000471.02.0	PC000217.03.0	-	Borrelia hermsii BdrC3	MALPY01195: 65 - 1,111 (-)	PB_RP2430	PC_RP3260	MAL2	Y	Y	Y	846	0
37	PY07807	-	-	-	Bradyrhizobium japonicum ID89-related	MALPY02943: 1,038 - 2,816 (-)	-	-	-	Y	Y	Y	894	0
38	PY00684	PB000129.02.0, PB000585.02.0, PB000552.01.0	PC000209.05.0	-	Bromodomain, putative	MALPY00188: 1 - 14,465 (+)	PB_RP2118	PC_RP5231	MAL6	Y	Y	Y	14419	0
39	PY04780	-	-	-	carbamoyl phosphate synthetase II-related	MALPY01477: 1 - 443 (-)	PB_RP0260	PC_RP1195	MAL13	Y	-	Y	443	0
40	PY05661	PB401599.00.0	PC402872.00.0	-	CCAAT-box DNA binding protein subunit B	MALPY01830: 371 - 3,334 (+)	PB_PH1581	PC_PH2457	MAL8	Y	Y	Y	2964	0
41	PY01754	PB001327.02.0	PC000365.05.0	-	CCAAT-box DNA binding protein subunit B	MALPY00473: 5,586 - 8,814 (-)	PB_RP2851	PC_RP5401	-	Y	Y	Y	3144	0
42	PY02106	PB100065.00.0, PB000055.03.0	PC103304.00.0, PC302610.00.0, PC000986.01.0	PF13_0148, MAL13P1.360	CCAAT-box DNA binding protein subunit B	MALPY00578: 1 - 2,883 (+)	PB_PH5205	PC_RP1996	MAL13	-	Y	Y	5766	0
43	PY00912	PB000260.02.0	PC301888.00.0	-	CCAAT-box DNA binding protein subunit B	MALPY00244: 1 - 2,321 (-)	PB_RP2254	PC_PH3824	MAL5	Y	Y	Y	2321	0
44	PY01994	PB108470.00.0	PC000034.05.0	-	CCAAT-box DNA binding protein subunit B	MALPY00548: 3,580 - 6,773 (+)	PB_RP3784	PC_RP5037	-	Y	Y	Y	2940	0
45	PY06395	-	-	-	CCAAT-box DNA binding protein subunit B	MALPY02164: 1 - 2,179 (-)	-	-	MAL9	Y	Y	Y	4358	0
46	PY07416	PB103020.00.0	PC000443.01.0	-	CCAAT-box DNA binding protein subunit B, putative	MALPY02721: 1 - 3,510 (+)	PB_RP1383	PC_RP1507	MAL14	Y	-	Y	3510	0
47	PY04849	PB106944.00.0	-	-	cdc2-related protein kinase 1	MALPY01502: 1,651 - 3,436 (-)	PB_RP3020	PC_RP2471	MAL6	Y	Y	Y	1494	0
48	PY02316	PB403100.00.0	PC103352.00.0, PC404015.00.0	-	chloroquine resistance marker protein	MALPY00636: 4,033 - 8,907 (+)	PB_PH2733	PC_PH3559	-	Y	Y	Y	4875	0
49	PY03609	PB403100.00.0	PC103352.00.0, PC404015.00.0	-	chloroquine resistance marker protein	MALPY01056: 1,119 - 6,020 (+)	PB_PH2733	PC_PH3559	-	-	-	Y	9204	0
50	PY06386	PB403995.00.0	PC300979.00.0	-	chloroquine resistance marker protein	MALPY02159: 244 - 3,435 (-)	PB_PH3667	PC_RP3867	MAL4	Y	Y	Y	3192	0
51	PY03168	PB001026.00.0	PC000415.02.0	-	circumsporozoite protein	MALPY00900: 1 - 414 (+)	PB_RP0839	PC_RP2266	MAL3	Y	Y	Y	828	0
52	PY07368	-	-	-	circumsporozoite protein precursor-related	MALPY02692: 1 - 853 (-)	PB_RP0839	PC_RP4929	-	Y	-	-	1706	0
53	PY04870	PB105885.00.0	PC403215.00.0	-	coronin binding protein	MALPY01511: 3,826 - 4,674 (+)	PB_RP2697	PC_PH2788	-	Y	Y	Y	849	0
54	PY01293	PB000214.03.0	PC302474.00.0	PF14_0397	CTA1p, putative	MALPY00341: 780 - 1,408 (+)	PB_RP3164	PC_RP3685	MAL14	Y	-	Y	1258	0
55	PY04564	-	-	-	cyclin homologue-related	MALPY01403: 2,583 - 2,898 (+)	PB_PH1442	PC_PH1157	MAL14	-	Y	Y	570	0
56	PY05845	PB000442.01.0, PB000174.00.0, PB000158.02.0, PB001595.02.0	PC000204.00.0, PC001201.02.0, PC000611.01.0, PC000499.04.0	PFI0550w, MAL7P1.92	cysteine repeat modular protein 2 PbCRM2-related	MALPY01919: 1 - 3,189 (+)	PB_RP2144	PC_RP0227	MAL7	Y	Y	Y	3189	0
57	PY00148	PB103638.00.0, PB403128.00.0	PC402861.00.0	-	Cytochrome b, putative	MALPY00039: 3,219 - 4,349 (-)	PB_PH2762	PC_PH2449	-	Y	Y	Y	1131	0
58	PY00774	PB103638.00.0, PB403128.00.0	PC402861.00.0	-	Cytochrome b, putative	MALPY00209: 3,670 - 4,800 (-)	PB_PH2762	PC_PH2449	-	Y	Y	Y	1131	0
59	PY00780	PB103638.00.0, PB403128.00.0	PC402861.00.0	-	Cytochrome b, putative	MALPY00209: 9,627 - 10,757 (-)	PB_PH2762	PC_PH2449	-	Y	Y	Y	1131	0
60	PY00775	PB100380.00.0, PB103639.00.0 ,PB403126.00.0, PB103749.00.0, PB106903.00.0, PB103192.00.0	PC104752.00.0, PC103973.00.0, PC402862.00.0	-	cytochrome c oxidase subunit 1	MALPY00209: 4,828 - 6,308 (-)	PB_RP1683	PC_PH2449	-	Y	Y	Y	1470	0
61	PY00149	PB103192.00.0, PB106903.00.0, PB100380.00.0, PB103639.00.0, PB103749.00.0, PB403126.00.0	PC402862.00.0, PC103973.00.0, PC104752.00.0	-	cytochrome c oxidase subunit I-related	MALPY00039: 4,377 - 5,093 (-)	PB_PH2762	PC_PH2449	-	Y	Y	Y	1434	0
62	PY00144	PB106853.00.0, PB403127.00.0, PB103637.00.0	PC402863.00.0	-	Cytochrome c oxidase subunit III	MALPY00039: 376 - 1,167 (+)	PB_RP1683	PC_PH2449	-	Y	Y	Y	792	0
63	PY00770	PB103637.00.0, PB403127.00.0, PB106853.00.0	PC402863.00.0	-	Cytochrome c oxidase subunit III	MALPY00209: 827 - 1,618 (+)	PB_RP1683	PC_PH2449	-	-	-	Y	792	0
64	PY00776	PB106853.00.0, PB103637.00.0, PB403127.00.0	PC402863.00.0	-	Cytochrome c oxidase subunit III	MALPY00209: 6,784 - 7,575 (+)	PB_RP1683	PC_PH2449	-	-	-	Y	792	0
65	PY07297	-	-	-	Cytochrome c oxidase subunit III	MALPY02648: 28 - 550 (+)	PB_RP1683	PC_PH2449	-	-	-	Y	450	0
66	PY07818	PB000863.03.0	PC000352.05.0, PC000869.01.0, PC000418.00.0	PF14_0439	cytosol aminopeptidase	MALPY02949: 1,015 - 2,909 (+)	PB_RP3746	PC_RP0480	MAL14	Y	-	Y	3676	0
67	PY06516	-	-	-	dentin phosphoryn	MALPY02217: 672 - 4,140 (+)	PB_PH2646	PC_RP2043	-	Y	Y	Y	6798	0
68	PY05821	-	-	-	dentin sialoprotein-phosphophoryn	MALPY01907: 389 - 3,095 (-)	PB_RP2552	PC_RP3926	-	Y	Y	Y	4932	0
69	PY04122	-	-	-	development protein DG1124	MALPY01238: 45 - 1,022 (-)	PB_RP1548	PC_RP4765	-	-	-	Y	978	0
70	PY03508	PB102697.00.0	-	-	developmental protein DG1037	MALPY01015: 44 - 1,081 (+)	PB_RP1224	PC_RP1498	-	Y	-	Y	2076	0
71	PY06281	PB000952.00.0, PB000758.00.0	PC000337.00.0, PC001400.02.0	PFL2395c, PF14_0156	dimethyladenosine transferase, putative	MALPY02110: 812 - 2,080 (-)	PB_RP0651	PC_RP0377	MAL12	Y	Y	Y	1269	0
72	PY07191	PB300947.00.0	PC301346.00.0	-	DNA mismatch repair protein msh2	MALPY02587: 1 - 1,783 (+)	PB_PH3089	PC_PH2455	MAL14	Y	Y	Y	1783	0
73	PY06560	PB000083.00.0	PC000595.00.0	-	DNA-dependent RNA polymerase-related	MALPY02239: 4,683 - 6,707 (-)	PB_RP0067	PC_RP0692	MAL11	Y	Y	Y	2025	0
74	PY04439	PB000038.00.0, PB000871.03.0, PB401455.00.0	PC001293.02.0, PC000173.04.0, PC301746.00.0, PC108465.00.0	PF13_0150, PFC0805w	DNA-directed RNA polymerase beta' chain	MALPY01354: 103 - 1,774 (+)	PB_RP2279	PC_RP4825	-	Y	Y	Y	1638	0
75	PY07104	PB001449.02.0	PC000383.01.0	-	DnaJ domain, putative	MALPY02541: 3,825 - 5,540 (-)	PB_PH2318	PC_RP1441	MAL5	Y	Y	Y	2232	0
76	PY00027	-	PC000161.04.0	-	DnaJ domain, putative	MALPY00005: 43,186 - 44,157 (+)	-	PC_RP4209	MAL14	Y	Y	Y	972	0
77	PY04182	PB000971.02.0	PC000103.00.0	MAL13P1.162	DNAj homolog subfamily b member 9	MALPY01251: 6,877 - 7,297 (-)	PB_RP2717	PC_RP0125	MAL13	Y	-	Y	842	0
78	PY07506	PB402471.00.0, PB106570.00.0	PC104072.00.0	-	Drosophila melanogaster CG12781 gene product	MALPY02783: 746 - 1,840 (-)	PB_RP2880	-	-	Y	Y	Y	1095	0
79	PY04549	PB000276.00.0	-	-	Drosophila melanogaster CG15040 gene product	MALPY01399: 1 - 1,586 (+)	PB_RP0244	PC_RP3095	MAL1	Y	Y	Y	1586	0
80	PY07318	PB108044.00.0	PC102010.00.0	-	Drosophila melanogaster CG15040 gene product	MALPY02662: 314 - 1,678 (-)	PB_RP3572	-	-	Y	Y	Y	1365	0
81	PY00246	PB100772.00.0	PC100318.00.0	-	Drosophila melanogaster CG15040 gene product	MALPY00070: 15,792 - 17,195 (-)	PB_RP0364	PC_RP0203	MAL5	Y	-	Y	2808	0
82	PY02028	-	-	-	Drosophila melanogaster CG15040 gene product	MALPY00558: 29 - 1,454 (+)	PB_RP1257	PC_PH4853	-	-	Y	-	824	0
83	PY04061	PB000180.02.0, PB000036.01.0, PB000885.00.0	PC000329.03.0, PC000564.02.0, PC301630.00.0	PF14_0370, PFD1060w	Drosophila melanogaster CG5931 gene product-related	MALPY01222: 27 - 3,435 (-)	PB_RP2167	PC_RP3389	MAL4	Y	Y	Y	3409	0
84	PY04960	PB000579.01.0	-	PFL1075w, PF14_0404, PFA0280w	Drosophila melanogaster CG8797 gene product-related	MALPY01552: 22 - 8,578 (+)	PB_RP2820	-	-	-	Y	Y	13198	0
85	PY07089	PB000574.02.0, PB301393.00.0	PC000727.03.0, PC300362.00.0	PF13_0271	Drosophila melanogaster GH14758p	MALPY02532: 2,931 - 3,577 (+)	PB_RP2523	PC_RP3844	MAL13	Y	-	Y	1044	0
86	PY06701	PB101090.00.0	-	-	Drosophila melanogaster Klp31E gene product	MALPY02315: 120 - 2,354 (+)	PB_RP0529	PC_RP4759	MAL3	Y	Y	Y	2235	0
87	PY07237	PB000498.03.0	PC000284.04.0	-	Drosophila melanogaster LD46512p	MALPY02614: 1,123 - 3,093 (-)	PB_RP3405	PC_RP4339	MAL14	Y	Y	Y	1971	0
88	PY01757	PB104209.00.0	PC107824.00.0	-	Drosophila melanogaster LP01394p	MALPY00473: 17,336 - 19,225 (-)	PB_RP1957	PC_RP4419	-	Y	Y	Y	3780	0
89	PY07687	-	-	-	elongation factor-1 alpha	MALPY02882: 21 - 2,538 (+)	-	-	-	Y	Y	Y	1177	0
90	PY07668	PB405793.00.0	-	-	Endonuclease/Exonuclease/phosphatase family	MALPY02872: 119 - 856 (+)	PB_PH2489	PC_PH3354	-	Y	Y	Y	738	0
91	PY06985	PB405793.00.0	-	-	Endonuclease/Exonuclease/phosphatase family	MALPY02470: 1,202 - 2,035 (+)	PB_PH2489	PC_PH3354	-	Y	Y	Y	834	0
92	PY07801	PB000456.03.0	PC000044.01.0	PF10_0155	enolase	MALPY02941: 1,439 - 2,501 (+)	PB_RP3373	PC_RP1045	MAL10	Y	-	Y	2064	0
93	PY05552	PB001048.00.0	PC000489.02.0	PF13_0280	er lumen protein retaining receptor-related	MALPY01781: 3,552 - 3,691 (+)	PB_RP0850	PC_RP2315	MAL13	Y	-	Y	280	0
94	PY00013	-	-	-	ERYTHROCYTE MEMBRANE PROTEIN PFEMP3	MALPY00005: 1,374 - 4,666 (-)	-	-	-	Y	Y	Y	1758	0
95	PY00487	PB000048.02.0	PC001054.02.0	-	ERYTHROCYTE MEMBRANE PROTEIN PFEMP3	MALPY00136: 32 - 2,761 (-)	PB_RP2046	PC_RP2687	-	Y	Y	Y	5460	0
96	PY00837	-	-	-	ERYTHROCYTE MEMBRANE PROTEIN PFEMP3	MALPY00226: 14,205 - 16,688 (+)	PB_RP2344	PC_RP5292	-	Y	Y	Y	2484	0
97	PY01890	PB000289.03.0	PC402969.00.0	-	ERYTHROCYTE MEMBRANE PROTEIN PFEMP3	MALPY00518: 1,973 - 4,109 (+)	PB_RP3235	PC_PH2550	-	Y	Y	Y	2137	0
98	PY06116	PB107320.00.0, PB105184.00.0	PC105469.00.0, PC105468.00.0	-	ERYTHROCYTE MEMBRANE PROTEIN PFEMP3	MALPY02041: 85 - 2,923 (+)	PB_RP2445	PC_RP2965	-	Y	Y	Y	2580	0
99	PY07447	PB001170.01.0	PC000871.03.0	-	ERYTHROCYTE MEMBRANE PROTEIN PFEMP3	MALPY02743: 578 - 2,476 (-)	PB_RP1989	PC_RP3991	MAL10	Y	-	Y	1899	0
100	PY06959	PB001047.00.0	PC300529.00.0	-	erythrocyte membrane-associated antigen	MALPY02456: 330 - 2,685 (-)	PB_RP0849	PC_PH1115	MAL10	Y	Y	Y	2276	0
101	PY04597	PB000097.00.0	PC000697.00.0	-	GAF domain protein-related	MALPY01415: 4,659 - 5,108 (+)	PB_RP0080	PC_RP0803	MAL2	-	-	Y	450	0
102	PY07841	-	PC403009.00.0	-	Gag polyprotein	MALPY02967: 1 - 2,462 (-)	-	PC_PH2586	-	Y	-	Y	2411	0
103	PY06496	PB000579.01.0	PC403601.00.0	PF14_0404, PFA0280w, PFL1075w	glutamine-asparagine rich protein	MALPY02208: 630 - 3,618 (-)	PB_PH2756	PC_RP1070	-	Y	Y	Y	2937	0
104	PY00974	-	-	-	heat shock 90 kDa protein homolog	MALPY00262: 22,012 - 22,655 (-)	PB_RP3218	-	MAL7	Y	Y	Y	468	0
105	PY05598	PB107174.00.0	-	-	homeobox-containing protein	MALPY01801: 39 - 1,073 (+)	-	PC_RP2056	MAL4	Y	Y	Y	1035	0
106	PY00063	PB100234.00.0	-	-	homeobox-containing protein	MALPY00015: 7,488 - 9,521 (-)	PB_RP3777	PC_RP4939	MAL6	Y	-	Y	1827	0
107	PY01374	PB000389.00.0	PC000139.01.0	-	homeobox-containing protein	MALPY00363: 26 - 1,652 (-)	PB_RP0327	PC_RP1165	MAL14	Y	Y	Y	1627	0
108	PY01648	PB000534.03.0	-	-	homeobox-containing protein	MALPY00443: 9,998 - 12,917 (-)	PB_RP3429	-	-	Y	Y	Y	1143	0
109	PY03288	PB000385.00.0	-	-	homeobox-containing protein	MALPY00937: 42 - 1,021 (+)	PB_RP0322	PC_RP4211	MAL14	Y	Y	Y	980	0
110	PY05733	-	PC402093.00.0	-	homeobox-containing protein	MALPY01860: 1 - 1,396 (-)	PB_RP2060	PC_RP4261	-	Y	Y	Y	1396	0
111	PY07598	PB000902.02.0	PC000242.00.0	PF14_0471	homeobox-containing protein	MALPY02826: 16 - 1,613 (-)	PB_RP2686	PC_RP0264	MAL14	Y	-	Y	1374	0
112	PY05421	PB101396.00.0	-	-	Homo sapiens bA386N14.1, putative	MALPY01722: 4,312 - 5,415 (-)	PB_RP0672	PC_PH2764	-	Y	Y	Y	1104	0
113	PY02150	-	PC000780.04.0	-	Homo sapiens P3ECSL-related	MALPY00592: 3 - 626 (+)	PB_RP3737	PC_RP4949	MAL11	Y	Y	Y	624	0
114	PY00059	-	-	-	hypothetical protein	MALPY00014: 2,023 - 3,453 (+)	-	-	-	Y	Y	Y	195	0
115	PY00282	-	PC100185.00.0, PC108532.00.0, PC406031.00.0, PC402603.00.0, PC402348.00.0, PC106059.00.0, PC402851.00.0	-	hypothetical protein	MALPY00080: 6,296 - 7,326 (+)	-	-	-	Y	Y	Y	165	0
116	PY00311	-	-	-	hypothetical protein	MALPY00089: 2,330 - 2,401 (-)	-	-	-	Y	Y	Y	72	1
117	PY00453	PB102091.00.0	-	-	hypothetical protein	MALPY00127: 9,449 - 9,769 (+)	PB_RP0914	PC_RP2517	-	Y	Y	Y	321	0
118	PY00820	-	-	-	hypothetical protein	MALPY00219: 11,739 - 11,906 (-)	-	-	-	Y	Y	Y	168	0
119	PY00966	-	-	-	hypothetical protein	MALPY00261: 2,881 - 3,919 (-)	PB_RP0576	PC_RP2319	MAL12	Y	Y	Y	993	0
120	PY01053	-	-	-	hypothetical protein	MALPY00278: 1,202 - 1,285 (-)	-	-	-	Y	Y	Y	84	1
121	PY01319	-	-	-	hypothetical protein	MALPY00347: 2,126 - 2,219 (-)	-	-	-	Y	Y	Y	94	1
122	PY01332	-	-	-	hypothetical protein	MALPY00351: 2,104 - 2,212 (+)	-	-	-	Y	Y	Y	109	0
123	PY01339	-	PC107725.00.0	-	hypothetical protein	MALPY00354: 11,522 - 11,647 (+)	-	-	-	Y	Y	Y	126	0
124	PY01342	-	-	-	hypothetical protein	MALPY00354: 20,981 - 22,056 (+)	-	-	-	Y	Y	Y	123	0
125	PY01593	-	-	-	hypothetical protein	MALPY00428: 7,908 - 8,202 (-)	-	-	-	Y	Y	Y	216	0
126	PY01642	-	-	-	hypothetical protein	MALPY00442: 4,234 - 4,644 (+)	PB_RP0216	PC_RP3181	MAL14	Y	Y	Y	234	0
127	PY01694	-	-	-	hypothetical protein	MALPY00457: 5,573 - 5,768 (+)	-	-	-	Y	Y	Y	135	0
128	PY01924	-	-	-	hypothetical protein	MALPY00527: 1,077 - 1,169 (+)	-	-	-	Y	Y	Y	93	1
129	PY01928	-	-	-	hypothetical protein	MALPY00527: 7,414 - 7,521 (+)	-	-	-	Y	Y	Y	108	0
130	PY02182	-	-	-	hypothetical protein	MALPY00600: 10,281 - 10,411 (+)	-	-	-	Y	Y	Y	131	0
131	PY02363	-	-	-	hypothetical protein	MALPY00647: 2,868 - 2,965 (-)	-	-	-	Y	Y	Y	98	1
132	PY02597	-	-	-	hypothetical protein	MALPY00714: 7,822 - 8,210 (+)	PB_RP3971	-	-	Y	Y	Y	267	0
133	PY02630	-	-	-	hypothetical protein	MALPY00726: 2,439 - 2,505 (+)	-	-	-	Y	Y	Y	67	1
134	PY02655	-	-	-	hypothetical protein	MALPY00734: 3,248 - 3,467 (+)	-	-	-	Y	Y	Y	141	0
135	PY02742	PB104976.00.0	PC109417.00.0, PC100306.00.0, PC100307.00.0	-	hypothetical protein	MALPY00762: 7,437 - 8,613 (+)	PB_RP2341	PC_RP0196	-	Y	Y	Y	690	0
136	PY03054	-	PC000521.00.0	-	hypothetical protein	MALPY00868: 10,339 - 11,426 (+)	PB_RP2012	PC_RP0601	MAL11	Y	Y	Y	950	0
137	PY03067	-	-	-	hypothetical protein	MALPY00872: 1,926 - 2,040 (+)	-	-	-	Y	Y	Y	66	1
138	PY03172	-	-	-	hypothetical protein	MALPY00901: 2,758 - 3,323 (+)	-	-	-	Y	Y	Y	384	0
139	PY03291	-	PC106813.00.0	-	hypothetical protein	MALPY00939: 423 - 1,213 (-)	-	-	-	Y	Y	Y	207	0
140	PY03340	PB105405.00.0, PB105350.00.0, PB104816.00.0	PC108271.00.0, PC107487.00.0, PC101433.00.0, PC404087.00.0, PC403777.00.0, PC101818.00.0, PC107028.00.0, PC104414.00.0, PC109237.00.0, PC108229.00.0, PC102089.00.0, PC404185.00.0, PC403722.00.0, PC101416.00.0, PC109062.00.0	-	hypothetical protein	MALPY00957: 1,840 - 3,657 (+)	PB_RP2528	PC_RP1133	-	Y	Y	Y	1818	0
141	PY03483	-	-	-	hypothetical protein	MALPY01006: 5,449 - 5,832 (-)	-	-	-	Y	Y	Y	249	0
142	PY03700	-	-	-	hypothetical protein	MALPY01088: 2,503 - 2,691 (+)	-	-	-	Y	Y	Y	102	0
143	PY04650	-	-	-	hypothetical protein	MALPY01430: 7,752 - 7,844 (+)	-	-	-	Y	Y	Y	93	1
144	PY04654	-	PC401259.00.0	-	hypothetical protein	MALPY01430: 9,964 - 10,447 (+)	PB_PH2244	PC_PH1156	MAL7	Y	Y	Y	315	0
145	PY04657	-	-	-	hypothetical protein	MALPY01430: 12,272 - 12,763 (+)	-	-	-	Y	Y	Y	348	0
146	PY04658	-	PC100999.00.0	-	hypothetical protein	MALPY01430: 13,416 - 13,806 (+)	-	-	-	Y	Y	Y	321	0
147	PY04815	-	-	-	hypothetical protein	MALPY01491: 2,500 - 2,604 (+)	-	-	-	Y	Y	Y	105	0
148	PY05038	-	-	-	hypothetical protein	MALPY01582: 2,349 - 2,542 (-)	-	-	-	Y	Y	Y	138	0
149	PY05134	-	-	-	hypothetical protein	MALPY01617: 608 - 721 (+)	-	-	-	Y	Y	Y	114	0
150	PY05256	-	-	-	hypothetical protein	MALPY01664: 210 - 681 (+)	PB_RP2012	PC_RP2555	MAL11	Y	Y	Y	285	0
151	PY05277	-	-	-	hypothetical protein	MALPY01670: 2,939 - 3,029 (-)	-	-	-	Y	Y	Y	91	1
152	PY05302	-	-	-	hypothetical protein	MALPY01677: 2,230 - 2,322 (-)	-	-	-	Y	Y	Y	93	1
153	PY05327	-	-	-	hypothetical protein	MALPY01685: 10,513 - 10,749 (+)	-	-	-	Y	Y	Y	237	0
154	PY05329	-	-	-	hypothetical protein	MALPY01686: 1,074 - 1,778 (-)	-	-	-	Y	Y	Y	219	0
155	PY05376	-	-	-	hypothetical protein	MALPY01704: 2,561 - 2,851 (-)	-	-	-	Y	Y	Y	156	0
156	PY05477	-	-	-	hypothetical protein	MALPY01748: 11,905 - 12,975 (-)	PB_RP2068	-	MAL14	Y	Y	Y	1071	0
157	PY05483	PB001073.00.0	-	-	hypothetical protein	MALPY01751: 14,837 - 15,913 (+)	PB_RP0861	-	MAL11	Y	Y	Y	1077	0
158	PY05623	-	-	-	hypothetical protein	MALPY01810: 1,732 - 4,302 (+)	-	-	-	Y	Y	Y	78	1
159	PY05929	-	-	-	hypothetical protein	MALPY01954: 5,441 - 5,541 (-)	-	-	-	Y	Y	Y	101	0
160	PY06219	PB105442.00.0	-	-	hypothetical protein	MALPY02087: 1,256 - 1,537 (-)	-	-	-	Y	Y	Y	231	0
161	PY06363	PB402608.00.0, PB401466.00.0, PB406032.00.0, PB402902.00.0, PB402109.00.0	PC400472.00.0	-	hypothetical protein	MALPY02146: 168 - 2,051 (+)	PB_PH1825	PC_PH1433	-	Y	Y	Y	1884	0
162	PY06364	-	-	-	hypothetical protein	MALPY02146: 2,060 - 2,362 (-)	PB_PH2059	PC_PH1433	-	Y	Y	Y	219	0
163	PY06433	-	-	-	hypothetical protein	MALPY02185: 8,709 - 9,203 (-)	-	-	-	Y	Y	Y	138	0
164	PY06563	-	-	-	hypothetical protein	MALPY02241: 3,783 - 3,981 (+)	-	-	-	Y	Y	Y	117	0
165	PY06564	-	-	-	hypothetical protein	MALPY02241: 3,987 - 4,079 (+)	-	-	-	Y	Y	Y	93	1
166	PY06629	-	-	-	hypothetical protein	MALPY02275: 222 - 438 (+)	-	-	-	Y	Y	Y	159	0
167	PY06938	-	-	-	hypothetical protein	MALPY02446: 2,086 - 2,284 (+)	-	-	-	Y	Y	Y	153	0
168	PY07234	-	-	-	hypothetical protein	MALPY02613: 1,688 - 1,879 (-)	-	-	-	Y	Y	Y	126	0
169	PY07279	-	-	-	hypothetical protein	MALPY02635: 2,406 - 2,905 (+)	-	-	-	Y	Y	Y	144	0
170	PY07299	PB100178.00.0	-	-	hypothetical protein	MALPY02648: 1,432 - 1,935 (-)	PB_PH2762	PC_PH2449	-	Y	Y	Y	192	0
171	PY07332	-	PC103610.00.0	-	hypothetical protein	MALPY02672: 1,685 - 2,224 (+)	-	-	-	Y	Y	Y	94	1
172	PY07366	PB402902.00.0, PB402109.00.0, PB401466.00.0, PB402608.00.0, PB406032.00.0	PC400472.00.0	-	hypothetical protein	MALPY02691: 108 - 1,541 (+)	PB_PH2638	PC_PH1433	-	Y	Y	Y	1434	0
173	PY07377	PB401969.00.0	-	-	hypothetical protein	MALPY02696: 1,581 - 1,930 (+)	PB_PH2658	PC_PH1433	-	Y	Y	Y	300	0
174	PY07475	-	-	-	hypothetical protein	MALPY02763: 2,364 - 2,439 (-)	-	-	-	Y	Y	Y	76	1
175	PY07580	-	-	-	hypothetical protein	MALPY02820: 1,083 - 1,491 (+)	-	-	-	Y	Y	Y	339	0
176	PY07602	PB402902.00.0, PB402608.00.0, PB401466.00.0, PB402109.00.0, PB406032.00.0	PC400472.00.0	-	hypothetical protein	MALPY02829: 36 - 1,336 (+)	PB_PH2638	PC_PH1433	-	Y	Y	Y	1301	0
177	PY07612	-	-	-	hypothetical protein	MALPY02834: 49 - 140 (+)	-	-	-	Y	Y	Y	92	1
178	PY07640	-	-	-	hypothetical protein	MALPY02851: 2,538 - 2,606 (+)	-	-	-	Y	Y	Y	69	1
179	PY07650	PB107308.00.0	-	-	hypothetical protein	MALPY02860: 1,780 - 2,127 (+)	PB_RP3196	PC_RP4247	MAL11	Y	Y	Y	348	0
180	PY07670	PB301146.00.0, PB300349.00.0, PB300555.00.0, PB300337.00.0	-	-	hypothetical protein	MALPY02873: 1 - 1,518 (-)	PB_PH1821	-	-	Y	Y	Y	529	0
181	PY07671	-	-	-	hypothetical protein	MALPY02873: 1,621 - 1,864 (-)	PB_PH1808	-	-	Y	Y	Y	244	0
182	PY07673	PB404704.00.0, PB402568.00.0, PB402012.00.0, PB405216.00.0	PC401560.00.0	-	hypothetical protein	MALPY02874: 333 - 839 (+)	PB_PH1541	PC_PH4430	-	Y	Y	Y	507	0
183	PY07686	-	-	-	hypothetical protein	MALPY02881: 806 - 2,235 (+)	-	-	-	Y	Y	Y	1398	0
184	PY07691	-	-	-	hypothetical protein	MALPY02884: 5,316 - 6,725 (+)	-	-	-	Y	Y	Y	856	0
185	PY07696	-	-	-	hypothetical protein	MALPY02887: 25 - 393 (+)	-	-	-	Y	Y	Y	337	0
186	PY07706	-	-	-	hypothetical protein	MALPY02893: 3,122 - 3,269 (+)	-	-	-	Y	Y	Y	148	0
187	PY07730	-	-	-	hypothetical protein	MALPY02906: 2,177 - 2,871 (-)	-	-	-	Y	Y	Y	659	0
188	PY07760	-	-	-	hypothetical protein	MALPY02923: 28 - 774 (-)	-	-	-	Y	Y	Y	747	0
189	PY07762	-	-	-	hypothetical protein	MALPY02924: 31 - 592 (+)	-	-	-	Y	Y	Y	198	0
190	PY07763	-	-	-	hypothetical protein	MALPY02924: 1,087 - 1,848 (+)	-	-	-	Y	Y	Y	762	0
191	PY07766	-	-	-	hypothetical protein	MALPY02926: 148 - 774 (+)	-	-	-	Y	Y	Y	627	0
192	PY07768	-	-	-	hypothetical protein	MALPY02926: 2,023 - 2,688 (+)	-	-	-	Y	Y	Y	480	0
193	PY07769	-	-	-	hypothetical protein	MALPY02926: 2,785 - 3,006 (-)	-	-	-	Y	Y	Y	222	0
194	PY07773	-	-	-	hypothetical protein	MALPY02927: 1,378 - 2,050 (+)	-	-	-	Y	Y	Y	480	0
195	PY07776	-	-	-	hypothetical protein	MALPY02929: 1,495 - 3,140 (-)	-	-	-	Y	Y	Y	1515	0
196	PY07783	-	-	-	hypothetical protein	MALPY02933: 213 - 887 (-)	-	-	-	Y	Y	Y	675	0
197	PY07799	-	-	-	hypothetical protein	MALPY02940: 398 - 3,650 (+)	-	-	-	Y	Y	Y	3066	0
198	PY07802	-	-	-	hypothetical protein	MALPY02941: 2,508 - 2,705 (-)	-	-	-	Y	Y	Y	198	0
199	PY07808	-	-	-	hypothetical protein	MALPY02944: 35 - 874 (-)	-	-	-	Y	Y	Y	813	0
200	PY07809	-	-	-	hypothetical protein	MALPY02944: 884 - 1,204 (+)	-	-	-	Y	Y	Y	321	0
201	PY07817	-	-	-	hypothetical protein	MALPY02948: 575 - 2,808 (+)	-	-	-	Y	Y	Y	1780	0
202	PY07828	-	-	-	hypothetical protein	MALPY02958: 1 - 2,007 (+)	PB_PH2715	PC_PH1729	-	Y	Y	Y	1120	0
203	PY00073	PB000200.03.0	PC001436.02.0	-	hypothetical protein	MALPY00021: 19 - 990 (+)	PB_RP3152	PC_RP2996	MAL12	Y	Y	Y	972	0
204	PY00108	-	-	-	hypothetical protein	MALPY00034: 3,654 - 3,767 (+)	-	-	-	Y	Y	Y	114	0
205	PY00235	-	-	-	hypothetical protein	MALPY00067: 101 - 931 (+)	PB_RP1762	PC_PH4042	-	-	Y	Y	831	0
206	PY00304	-	-	-	hypothetical protein	MALPY00086: 3,635 - 3,717 (-)	-	-	-	Y	Y	Y	83	1
207	PY00466	PB106313.00.0, PB402439.00.0	PC401378.00.0	-	hypothetical protein	MALPY00131: 2,096 - 3,190 (+)	PB_PH2276	PC_PH1265	-	Y	Y	Y	423	0
208	PY00829	-	-	-	hypothetical protein	MALPY00224: 7,844 - 8,202 (-)	PB_RP2633	-	-	Y	Y	Y	177	0
209	PY00850	-	-	-	hypothetical protein	MALPY00230: 2,039 - 2,111 (-)	-	-	-	Y	Y	Y	73	1
210	PY01097	-	-	-	hypothetical protein	MALPY00290: 8,740 - 8,817 (+)	-	-	-	Y	Y	Y	78	1
211	PY01471	-	-	-	hypothetical protein	MALPY00395: 23,617 - 23,871 (+)	PB_RP0829	PC_RP1233	-	Y	Y	Y	255	0
212	PY01676	PB000638.00.0	-	-	hypothetical protein	MALPY00452: 7,515 - 7,817 (-)	PB_RP0553	-	-	Y	Y	Y	303	0
213	PY01866	-	-	-	hypothetical protein	MALPY00508: 2,553 - 2,773 (+)	-	-	-	Y	Y	Y	129	0
214	PY01905	PB000847.01.0	PC000098.03.0	-	hypothetical protein	MALPY00523: 468 - 1,006 (+)	PB_RP1705	PC_RP3104	MAL14	Y	Y	Y	285	0
215	PY02043	-	-	-	hypothetical protein	MALPY00562: 6,485 - 6,551 (+)	-	-	-	Y	Y	Y	67	1
216	PY02367	PB103055.00.0	-	-	hypothetical protein	MALPY00650: 868 - 2,105 (+)	PB_RP1604	PC_RP2348	-	Y	Y	Y	750	0
217	PY02445	-	PC400316.00.0	-	hypothetical protein	MALPY00673: 26,800 - 28,074 (+)	PB_RP1785	PC_PH3428	-	Y	Y	Y	1275	0
218	PY02713	-	-	-	hypothetical protein	MALPY00749: 2,448 - 2,524 (-)	-	-	-	Y	Y	Y	77	1
219	PY02888	PB300313.00.0	PC000648.01.0	-	hypothetical protein	MALPY00813: 39 - 1,428 (+)	PB_PH1750	PC_RP1740	MAL13	Y	Y	Y	1030	0
220	PY03611	PB403117.00.0, PB403106.00.0	-	-	hypothetical protein	MALPY01057: 1,244 - 3,787 (+)	PB_PH2759	PC_PH3964	-	-	Y	Y	2544	0
221	PY03785	PB101599.00.1, PB403104.00.0	-	-	hypothetical protein	MALPY01117: 2,944 - 5,061 (+)	PB_RP3863	PC_RP4338	-	Y	Y	Y	946	0
222	PY03848	PB100200.00.0	-	-	hypothetical protein	MALPY01144: 2,996 - 3,280 (-)	-	-	-	-	Y	Y	192	0
223	PY03884	-	-	-	hypothetical protein	MALPY01158: 262 - 355 (+)	-	-	-	Y	Y	Y	94	1
224	PY04553	-	-	-	hypothetical protein	MALPY01400: 1,539 - 1,776 (-)	-	-	-	Y	Y	Y	180	0
225	PY05273	-	PC403778.00.0	-	hypothetical protein	MALPY01669: 1,113 - 2,120 (+)	PB_RP2018	-	-	Y	Y	Y	408	0
226	PY05355	-	-	-	hypothetical protein	MALPY01695: 7,729 - 7,842 (+)	-	-	-	Y	Y	Y	114	0
227	PY05454	-	-	-	hypothetical protein	MALPY01739: 757 - 1,603 (-)	PB_RP2364	PC_RP0950	-	-	Y	Y	675	0
228	PY05562	-	-	-	hypothetical protein	MALPY01787: 23 - 1,054 (+)	PB_RP1064	PC_RP0782	MAL11	Y	Y	Y	758	0
229	PY06190	-	-	-	hypothetical protein	MALPY02074: 231 - 902 (+)	PB_RP3466	PC_RP3474	-	Y	Y	Y	672	0
230	PY06772	PB101917.00.0	-	-	hypothetical protein	MALPY02354: 4,565 - 5,217 (+)	PB_RP0873	PC_PH3645	-	Y	Y	Y	432	0
231	PY06823	-	-	-	hypothetical protein	MALPY02382: 5,435 - 5,499 (+)	-	-	-	Y	Y	Y	65	1
232	PY07427	PB108845.00.0	-	-	hypothetical protein	MALPY02730: 2,690 - 2,981 (+)	-	-	-	-	Y	Y	144	0
233	PY07537	-	-	-	hypothetical protein	MALPY02802: 2,092 - 2,175 (+)	-	-	-	Y	Y	Y	84	1
234	PY07590	PB400583.00.0	-	-	hypothetical protein	MALPY02822: 1,319 - 1,408 (+)	-	-	-	Y	Y	Y	90	1
235	PY07621	PB107242.00.0, PB103475.00.0, PB405151.00.0	PC100016.00.0, PC406044.00.0, PC102339.00.0, PC102480.00.0, PC108351.00.0, PC404767.00.0, PC106597.00.0	-	hypothetical protein	MALPY02839: 922 - 1,678 (-)	PB_RP1604	PC_RP3221	-	Y	Y	Y	663	0
236	PY07742	-	-	-	hypothetical protein	MALPY02913: 2,634 - 3,080 (+)	-	-	-	Y	Y	Y	447	0
237	PY07777	-	-	-	hypothetical protein	MALPY02930: 46 - 494 (+)	-	-	-	Y	Y	Y	449	0
238	PY07788	-	-	-	hypothetical protein	MALPY02935: 509 - 2,399 (-)	-	-	-	Y	Y	Y	1210	0
239	PY07803	-	-	-	hypothetical protein	MALPY02942: 1 - 1,391 (+)	-	-	-	Y	Y	Y	1391	0
240	PY07805	-	-	-	hypothetical protein	MALPY02943: 35 - 328 (+)	-	-	-	Y	Y	Y	294	0
241	PY07810	-	-	-	hypothetical protein	MALPY02944: 1,210 - 1,854 (+)	-	-	-	Y	Y	Y	596	0
242	PY07813	-	-	-	hypothetical protein	MALPY02946: 617 - 1,361 (+)	-	-	-	Y	Y	Y	702	0
243	PY07844	-	-	-	hypothetical protein	MALPY02969: 2,894 - 2,981 (-)	-	-	-	Y	Y	Y	88	1
244	PY07854	-	-	-	hypothetical protein	MALPY02975: 386 - 535 (+)	PB_PH2663	PC_PH1729	-	Y	Y	Y	150	0
245	PY07857	-	-	-	hypothetical protein	MALPY02975: 1,553 - 1,702 (+)	PB_PH2663	PC_PH1729	-	Y	Y	Y	150	0
246	PY00127	PB400783.00.0	PC100757.00.0	-	hypothetical protein	MALPY00036: 37,616 - 37,963 (+)	PB_RP0171	PC_RP0472	-	Y	-	Y	249	0
247	PY01139	-	-	-	hypothetical protein	MALPY00301: 12,376 - 12,929 (+)	PB_RP0277	-	-	Y	Y	Y	279	0
248	PY02135	PB000414.03.0, PB000143.00.0	PC301375.00.0	-	hypothetical protein	MALPY00589: 353 - 1,680 (+)	PB_RP3342	PC_PH2536	MAL12	Y	Y	Y	609	0
249	PY02156	-	-	-	hypothetical protein	MALPY00592: 13,755 - 14,153 (+)	PB_RP2293	PC_RP5129	-	Y	Y	Y	174	0
250	PY05296	PB001562.02.0	PC000774.01.0, PC000634.00.0	PFI1445w	hypothetical protein	MALPY01675: 9,777 - 11,770 (-)	PB_RP2920	PC_RP1851	MAL9	Y	-	Y	1665	0
251	PY06253	PB000279.03.0	PC000493.04.0	MAL13P1.184	hypothetical protein	MALPY02098: 5,286 - 6,387 (-)	PB_RP3226	PC_RP4595	MAL13	Y	-	Y	926	0
252	PY07201	PB000690.00.0, PB000689.00.0, PB101248.00.0	PC301758.00.0, PC404539.00.0, PC301757.00.0	PF11_0401, PF11_0400	hypothetical protein	MALPY02594: 116 - 909 (+)	PB_RP0604	PC_PH3561	MAL11	Y	Y	Y	621	0
253	PY07551	-	-	-	hypothetical protein	MALPY02810: 1 - 502 (-)	PB_PH2061	PC_PH1729	-	Y	Y	Y	470	0
254	PY07553	-	-	-	hypothetical protein	MALPY02810: 892 - 1,041 (+)	PB_PH2715	PC_PH5019	-	Y	Y	Y	150	0
255	PY07555	-	-	-	hypothetical protein	MALPY02810: 1,418 - 1,507 (+)	-	-	-	Y	Y	Y	90	1
256	PY07557	-	-	-	hypothetical protein	MALPY02810: 1,885 - 1,974 (+)	-	-	-	Y	Y	Y	90	1
257	PY07571	-	-	-	hypothetical protein	MALPY02815: 3,982 - 4,071 (+)	-	-	-	Y	Y	Y	90	1
258	PY07588	-	-	-	hypothetical protein	MALPY02822: 791 - 940 (+)	PB_PH2584	PC_PH1729	-	Y	Y	Y	150	0
259	PY07665	-	-	-	hypothetical protein	MALPY02870: 487 - 2,036 (-)	PB_PH2443	PC_PH4892	-	Y	Y	Y	1181	0
260	PY07793	-	-	-	hypothetical protein	MALPY02937: 32 - 325 (+)	-	-	-	Y	Y	Y	294	0
261	PY07853	-	-	-	hypothetical protein	MALPY02975: 233 - 301 (+)	-	-	-	Y	Y	Y	69	1
262	PY00002	-	-	-	hypothetical protein	MALPY00001: 2,357 - 2,430 (+)	-	-	-	Y	Y	Y	74	1
263	PY00440	PB103923.00.0	PC108022.00.0	-	hypothetical protein	MALPY00122: 1,472 - 1,813 (+)	-	-	-	Y	Y	Y	198	0
264	PY00884	-	-	-	hypothetical protein	MALPY00239: 3,473 - 3,658 (+)	-	-	-	Y	Y	Y	186	0
265	PY01033	-	-	-	hypothetical protein	MALPY00275: 769 - 1,087 (+)	-	-	-	Y	Y	Y	273	0
266	PY01040	-	-	-	hypothetical protein	MALPY00276: 14,531 - 14,904 (-)	PB_RP3370	-	-	Y	Y	Y	192	0
267	PY01276	-	-	-	hypothetical protein	MALPY00333: 3,954 - 4,211 (+)	-	-	-	Y	Y	Y	165	0
268	PY01568	-	PC000253.01.0, PC001159.02.0	-	hypothetical protein	MALPY00419: 755 - 993 (+)	PB_RP3482	PC_PH4451	MAL12	Y	Y	Y	239	0
269	PY01729	-	-	-	hypothetical protein	MALPY00468: 12,848 - 13,147 (-)	-	-	-	Y	Y	Y	300	0
270	PY02143	-	-	-	hypothetical protein	MALPY00590: 19,986 - 20,422 (-)	PB_PH5209	PC_RP3500	-	Y	Y	Y	357	0
271	PY02299	PB105442.00.0	-	-	hypothetical protein	MALPY00632: 3,129 - 3,281 (+)	-	-	-	Y	Y	Y	153	0
272	PY02589	-	PC104102.00.0	-	hypothetical protein	MALPY00713: 6,743 - 7,491 (+)	-	PC_RP2334	-	Y	Y	Y	348	0
273	PY02684	-	-	-	hypothetical protein	MALPY00743: 1 - 334 (-)	PB_RP2735	PC_RP1484	MAL5	Y	Y	Y	334	0
274	PY02723	-	-	-	hypothetical protein	MALPY00754: 612 - 1,325 (+)	PB_RP2744	PC_RP2481	MAL13	Y	Y	Y	522	0
275	PY02829	-	PC403869.00.0	-	hypothetical protein	MALPY00792: 345 - 827 (+)	PB_RP0919	-	-	Y	Y	Y	483	0
276	PY02913	PB000216.02.0, PB000112.03.0, PB000113.03.0, PB001038.02.0, PB000959.01.0, PB000092.00.0, PB001633.02.0	PC301066.00.0, PC000923.01.0, PC000542.01.0, PC000609.04.0, PC301191.00.0	PF10_0356, PFB0145c, PFL1930w, PF07_0042	hypothetical protein	MALPY00819: 127 - 3,306 (+)	PB_RP2206	PC_PH2248	MAL12	Y	Y	Y	3180	0
277	PY03356	PB102571.00.0	-	-	hypothetical protein	MALPY00966: 2,683 - 4,367 (-)	PB_RP1159	PC_RP0950	-	Y	Y	Y	867	0
278	PY03652	-	-	-	hypothetical protein	MALPY01076: 1,519 - 1,863 (-)	PB_RP0178	PC_RP1127	-	Y	Y	Y	345	0
279	PY03954	-	-	-	hypothetical protein	MALPY01184: 5,896 - 6,108 (+)	PB_RP2069	PC_RP3273	MAL1	Y	Y	Y	213	0
280	PY04109	-	-	-	hypothetical protein	MALPY01234: 12,765 - 13,303 (+)	-	-	-	Y	Y	Y	384	0
281	PY04153	PB102571.00.0	-	-	hypothetical protein	MALPY01245: 3,984 - 5,930 (-)	PB_RP1159	PC_RP0499	-	Y	Y	Y	879	0
282	PY04240	-	-	-	hypothetical protein	MALPY01276: 6,306 - 6,477 (+)	-	-	-	Y	Y	Y	172	0
283	PY04709	-	-	-	hypothetical protein	MALPY01447: 22,508 - 22,621 (-)	-	-	-	Y	Y	Y	114	0
284	PY04871	-	-	-	hypothetical protein	MALPY01512: 1,530 - 2,127 (+)	-	-	-	Y	Y	Y	156	0
285	PY05074	-	-	-	hypothetical protein	MALPY01592: 7,672 - 9,481 (-)	-	-	-	Y	Y	Y	144	0
286	PY05147	-	-	-	hypothetical protein	MALPY01623: 2,045 - 2,123 (-)	-	-	-	Y	Y	Y	79	1
287	PY05261	-	-	-	hypothetical protein	MALPY01665: 1,891 - 2,007 (+)	-	-	-	Y	Y	Y	117	0
288	PY05514	-	-	-	hypothetical protein	MALPY01766: 2,093 - 2,545 (-)	-	-	-	Y	Y	Y	210	0
289	PY05643	-	-	-	hypothetical protein	MALPY01822: 1,153 - 1,464 (+)	PB_RP2810	-	-	Y	Y	Y	312	0
290	PY05723	PB107816.00.0	PC405920.00.0	-	hypothetical protein	MALPY01857: 4,161 - 5,106 (-)	PB_RP3457	PC_RP1878	-	Y	Y	Y	946	0
291	PY05947	-	-	-	hypothetical protein	MALPY01962: 3,917 - 4,887 (+)	PB_RP0038	PC_RP3474	-	Y	Y	Y	798	0
292	PY06025	PB000152.00.0	PC000190.02.0, PC301312.00.0	-	hypothetical protein	MALPY02001: 1,253 - 2,009 (+)	PB_RP0131	PC_PH2421	MAL5	Y	Y	Y	555	0
293	PY06476	-	PC100999.00.0	-	hypothetical protein	MALPY02200: 1,079 - 1,458 (+)	-	-	-	Y	Y	Y	303	0
294	PY06537	-	-	-	hypothetical protein	MALPY02225: 2,512 - 2,613 (+)	-	-	-	Y	Y	Y	102	0
295	PY06552	PB000040.01.0	PC000736.04.0	-	hypothetical protein	MALPY02234: 36 - 1,466 (-)	PB_RP1035	PC_RP4893	MAL12	Y	Y	Y	1431	0
296	PY06592	-	-	-	hypothetical protein	MALPY02256: 10,769 - 11,276 (-)	-	PC_RP2025	MAL8	Y	Y	Y	228	0
297	PY06722	PB100423.00.0, PB108678.00.0, PB108263.00.0, PB100381.00.0, PB104661.00.0, PB108148.00.0	-	-	hypothetical protein	MALPY02327: 2,704 - 2,814 (+)	-	-	-	Y	Y	Y	111	0
298	PY06881	PB105442.00.0	-	-	hypothetical protein	MALPY02413: 4,999 - 5,339 (+)	-	-	-	Y	Y	Y	180	0
299	PY06989	-	-	-	hypothetical protein	MALPY02472: 2,088 - 2,156 (-)	-	-	-	Y	Y	Y	69	1
300	PY07003	-	-	-	hypothetical protein	MALPY02483: 817 - 2,317 (+)	-	-	-	Y	Y	Y	1419	0
301	PY07109	-	-	-	hypothetical protein	MALPY02542: 1,818 - 1,934 (+)	-	-	-	Y	Y	Y	117	0
302	PY07250	-	-	-	hypothetical protein	MALPY02620: 2,973 - 3,203 (+)	-	-	-	Y	Y	Y	129	0
303	PY07364	-	PC406100.00.0	-	hypothetical protein	MALPY02690: 842 - 1,135 (+)	-	-	-	Y	Y	Y	294	0
304	PY07378	-	-	-	hypothetical protein	MALPY02697: 1 - 727 (+)	-	-	-	Y	Y	Y	727	0
305	PY07404	-	-	-	hypothetical protein	MALPY02713: 1,549 - 2,310 (+)	PB_RP3277	PC_RP1540	-	Y	Y	Y	708	0
306	PY07486	PB102571.00.0	-	-	hypothetical protein	MALPY02769: 480 - 1,754 (-)	PB_RP1604	PC_RP3500	-	Y	Y	Y	831	0
307	PY07605	PB401969.00.0	-	-	hypothetical protein	MALPY02829: 1,627 - 1,977 (+)	PB_PH4516	PC_PH3874	-	Y	Y	Y	315	0
308	PY00057	PB102224.00.0, PB107810.00.0, PB101125.00.0	PC402129.00.0	-	hypothetical protein	MALPY00013: 2,663 - 2,794 (-)	-	-	-	-	-	Y	132	0
309	PY00237	PB102571.00.0	-	-	hypothetical protein	MALPY00067: 5,553 - 6,899 (-)	PB_PH2728	PC_RP3500	-	-	-	Y	861	0
310	PY00372	PB103454.00.0	-	-	hypothetical protein	MALPY00105: 1,697 - 2,018 (-)	PB_PH2470	PC_RP0499	-	-	-	Y	285	0
311	PY00380	PB000245.02.0	PC000594.03.0	PFL2320w	hypothetical protein	MALPY00106: 2,868 - 3,854 (-)	PB_RP2235	PC_RP3687	MAL12	Y	-	Y	864	0
312	PY00483	-	-	-	hypothetical protein	MALPY00135: 4,236 - 4,667 (-)	PB_RP1159	PC_PH5379	-	-	-	Y	339	0
313	PY00845	-	-	-	hypothetical protein	MALPY00229: 1,265 - 1,465 (+)	PB_RP1671	PC_PH2204	-	-	-	Y	201	0
314	PY00959	PB000644.01.0, PB000686.00.0	PC000374.04.0, PC302517.00.0, PC300458.00.0, PC000151.01.0	-	hypothetical protein	MALPY00259: 5 - 15,226 (+)	PB_RP0600	PC_RP1176	MAL8	Y	Y	Y	15222	0
315	PY00987	-	PC404085.00.0	-	hypothetical protein	MALPY00266: 4,435 - 6,073 (+)	PB_RP1188	PC_PH3622	-	-	-	Y	504	0
316	PY01036	PB000411.03.0	PC402089.00.0	-	hypothetical protein	MALPY00275: 8,763 - 9,434 (-)	PB_RP3340	PC_PH1867	-	-	Y	Y	672	0
317	PY01160	PB102571.00.0	-	-	hypothetical protein	MALPY00306: 1,259 - 2,327 (-)	PB_PH5209	PC_RP4265	-	-	-	Y	777	0
318	PY01176	-	-	-	hypothetical protein	MALPY00310: 4,077 - 4,644 (-)	PB_RP1159	PC_RP1611	-	-	-	Y	441	0
319	PY01650	PB403117.00.0, PB403106.00.0	-	-	hypothetical protein	MALPY00445: 1,431 - 4,778 (+)	PB_PH2756	PC_PH0800	-	-	-	Y	3348	0
320	PY01856	PB001030.00.0	PC300269.00.0	-	hypothetical protein	MALPY00506: 1,802 - 2,388 (+)	PB_RP0841	PC_RP4722	MAL13	Y	Y	Y	477	0
321	PY01927	-	PC401259.00.0	-	hypothetical protein	MALPY00527: 3,032 - 3,805 (+)	PB_PH2244	PC_PH1156	MAL13	-	-	Y	582	0
322	PY01964	PB103055.00.0	-	-	hypothetical protein	MALPY00538: 8,996 - 10,223 (-)	PB_RP1604	PC_RP2348	-	-	-	Y	750	0
323	PY01985	PB403104.00.0, PB101599.00.1	-	-	hypothetical protein	MALPY00546: 447 - 1,325 (+)	PB_RP3863	PC_RP4338	-	-	-	Y	762	0
324	PY02358	PB102571.00.0	-	-	hypothetical protein	MALPY00645: 5,884 - 7,414 (-)	PB_RP1159	PC_PH3681	-	-	-	Y	765	0
325	PY02432	-	PC400629.00.0	-	hypothetical protein	MALPY00670: 792 - 1,434 (+)	PB_PH2428	PC_PH0591	-	Y	Y	Y	450	0
326	PY02569	PB102571.00.0	-	-	hypothetical protein	MALPY00707: 1,341 - 2,415 (-)	PB_PH5209	PC_RP4265	-	-	-	Y	777	0
327	PY02623	PB001076.03.0	-	-	hypothetical protein	MALPY00725: 108 - 1,440 (-)	PB_RP3949	PC_RP1202	MAL13	Y	Y	Y	913	0
328	PY02954	PB403106.00.0, PB403117.00.0	-	-	hypothetical protein	MALPY00836: 887 - 3,140 (-)	PB_PH2759	PC_PH2339	-	Y	Y	Y	2211	0
329	PY03230	PB000026.00.0	-	-	hypothetical protein	MALPY00923: 4,391 - 5,134 (-)	PB_RP0024	PC_RP1412	MAL11	Y	Y	Y	588	0
330	PY03285	PB100300.00.0	-	-	hypothetical protein	MALPY00936: 3,236 - 4,664 (+)	PB_RP0141	-	-	-	Y	Y	453	0
331	PY03608	PB403106.00.0, PB403117.00.0	-	-	hypothetical protein	MALPY01055: 987 - 3,281 (-)	PB_PH2759	PC_PH0800	-	-	-	Y	2295	0
332	PY03658	-	-	-	hypothetical protein	MALPY01076: 11,002 - 12,063 (-)	PB_RP1794	PC_RP4960	MAL9	-	-	Y	1014	0
333	PY03831	PB107461.00.0	PC103594.00.0	-	hypothetical protein	MALPY01135: 641 - 1,634 (-)	PB_RP3285	PC_RP2125	-	-	-	Y	603	0
334	PY03891	-	-	-	hypothetical protein	MALPY01160: 4,596 - 5,233 (-)	PB_PH2735	PC_RP4070	-	-	-	Y	408	0
335	PY04417	-	-	-	hypothetical protein	MALPY01343: 5,869 - 6,213 (-)	PB_RP1159	PC_RP1611	-	-	-	Y	345	0
336	PY04428	PB107810.00.0, PB102224.00.0, PB101125.00.0	PC402129.00.0	-	hypothetical protein	MALPY01348: 2,652 - 2,799 (-)	-	-	-	-	-	Y	132	0
337	PY04468	PB101449.00.0, PB101448.00.0	PC103096.00.0	PFF0470w	hypothetical protein	MALPY01367: 3,908 - 4,550 (-)	PB_RP0702	PC_RP1904	MAL6	Y	-	Y	513	0
338	PY04763	-	PC103610.00.0	-	hypothetical protein	MALPY01470: 3,962 - 6,390 (+)	-	-	-	Y	Y	Y	237	0
339	PY04810	-	-	-	hypothetical protein	MALPY01489: 4,901 - 5,098 (+)	PB_RP1133	PC_RP4868	-	-	-	Y	198	0
340	PY04857	-	-	-	hypothetical protein	MALPY01507: 1,375 - 1,644 (-)	PB_RP0201	-	-	Y	Y	Y	270	0
341	PY04982	PB402678.00.0	PC402690.00.0	-	hypothetical protein	MALPY01557: 10,921 - 11,154 (+)	PB_RP1133	PC_RP4868	-	-	-	Y	234	0
342	PY05003	PB102571.00.0	-	-	hypothetical protein	MALPY01568: 1,098 - 1,576 (-)	PB_PH5209	PC_RP3556	-	-	-	Y	399	0
343	PY05129	PB103464.00.0	PC106782.00.0	-	hypothetical protein	MALPY01612: 2,432 - 4,547 (+)	PB_RP1600	PC_RP3779	-	-	Y	Y	2116	0
344	PY05203	-	PC000820.03.0	-	hypothetical protein	MALPY01646: 1 - 693 (+)	PB_RP0085	PC_RP3936	-	-	Y	Y	589	0
345	PY05275	-	-	-	hypothetical protein	MALPY01669: 3,858 - 4,210 (+)	PB_RP2018	-	-	-	Y	Y	171	0
346	PY05387	PB000145.02.0	PC000353.03.0	-	hypothetical protein	MALPY01708: 114 - 810 (+)	PB_RP2133	PC_RP3421	MAL9	-	Y	Y	597	0
347	PY05650	PB000529.02.0	PC300368.00.0	-	hypothetical protein	MALPY01825: 1,086 - 2,699 (+)	PB_RP2479	-	MAL11	Y	Y	Y	1614	0
348	PY05665	-	-	-	hypothetical protein	MALPY01831: 805 - 1,404 (+)	PB_PH2573	PC_RP4338	-	-	-	Y	537	0
349	PY06150	PB103795.00.0	-	-	hypothetical protein	MALPY02058: 3,097 - 5,882 (+)	PB_RP1762	PC_RP0898	-	Y	Y	Y	966	0
350	PY06270	PB102571.00.0	-	-	hypothetical protein	MALPY02105: 1,703 - 2,858 (+)	PB_RP1159	PC_PH2984	-	-	-	Y	774	0
351	PY06332	-	PC400799.00.0	-	hypothetical protein	MALPY02134: 2,879 - 3,241 (-)	PB_RP1219	PC_RP2516	-	Y	Y	Y	363	0
352	PY06438	PB403106.00.0, PB403117.00.0	-	-	hypothetical protein	MALPY02188: 1,291 - 3,573 (-)	PB_RP2820	PC_PH0800	-	Y	-	Y	2283	0
353	PY06512	PB102571.00.0	-	-	hypothetical protein	MALPY02215: 4,239 - 5,151 (-)	PB_PH5209	PC_RP0950	-	-	-	Y	606	0
354	PY06566	-	PC401259.00.0	-	hypothetical protein	MALPY02241: 6,265 - 6,785 (+)	PB_PH2042	PC_RP0189	MAL7	-	-	Y	345	0
355	PY06596	-	-	-	hypothetical protein	MALPY02260: 2,636 - 2,858 (-)	PB_RP3827	PC_RP4020	-	Y	-	Y	223	0
356	PY06617	PB403117.00.0, PB403106.00.0	-	-	hypothetical protein	MALPY02268: 5,293 - 7,564 (-)	PB_PH2759	PC_PH2339	-	-	-	Y	2229	0
357	PY06943	-	PC101148.00.0	-	hypothetical protein	MALPY02449: 72 - 2,048 (-)	PB_PH2823	PC_RP2747	MAL1	Y	Y	Y	1977	0
358	PY07123	-	-	-	hypothetical protein	MALPY02547: 1,264 - 2,362 (+)	PB_PH2748	PC_RP2043	-	-	Y	Y	981	0
359	PY07188	PB103055.00.0	-	-	hypothetical protein	MALPY02585: 3,391 - 4,599 (-)	PB_RP1604	PC_RP2348	-	-	-	Y	708	0
360	PY07286	PB403106.00.0, PB403117.00.0	-	-	hypothetical protein	MALPY02640: 74 - 1,324 (-)	PB_PH2759	PC_RP3832	-	-	-	Y	1131	0
361	PY07478	PB102571.00.0	-	-	hypothetical protein	MALPY02765: 3,377 - 4,983 (-)	PB_RP2986	PC_RP2348	-	-	-	Y	771	0
362	PY07568	-	-	-	hypothetical protein	MALPY02815: 2,988 - 3,137 (+)	PB_PH2584	PC_PH5019	-	Y	Y	Y	150	0
363	PY07569	-	-	-	hypothetical protein	MALPY02815: 3,515 - 3,604 (+)	-	-	-	Y	Y	Y	90	1
364	PY07570	-	-	-	hypothetical protein	MALPY02815: 3,688 - 3,837 (+)	PB_PH2715	PC_PH1729	-	Y	Y	Y	150	0
365	PY07586	-	-	-	hypothetical protein	MALPY02822: 325 - 474 (+)	PB_PH2715	PC_PH1729	-	Y	Y	Y	150	0
366	PY07599	PB105856.00.0	-	-	hypothetical protein	MALPY02826: 1,893 - 2,428 (+)	PB_RP2686	PC_RP1197	-	Y	-	Y	402	0
367	PY07661	-	PC106995.00.0	-	hypothetical protein	MALPY02868: 1,504 - 2,224 (+)	PB_RP0208	PC_RP3904	-	-	Y	Y	721	0
368	PY07663	-	-	-	hypothetical protein	MALPY02870: 33 - 182 (+)	PB_PH2584	PC_PH5019	-	Y	Y	Y	150	0
369	PY07722	-	-	-	hypothetical protein	MALPY02903: 1 - 1,929 (-)	-	-	-	Y	Y	Y	1695	0
370	PY07789	-	-	-	hypothetical protein	MALPY02936: 1 - 1,404 (+)	-	-	-	Y	Y	Y	1404	0
371	PY07815	-	-	-	hypothetical protein	MALPY02947: 41 - 626 (+)	-	-	-	Y	Y	Y	546	0
372	PY07845	-	-	-	hypothetical protein	MALPY02970: 55 - 1,395 (-)	PB_PH2515	PC_PH1729	-	Y	Y	Y	794	0
373	PY07847	-	-	-	hypothetical protein	MALPY02970: 1,765 - 1,914 (+)	PB_PH2670	PC_PH5019	-	Y	Y	Y	150	0
374	PY07856	-	-	-	hypothetical protein	MALPY02975: 1,379 - 1,468 (+)	-	-	-	Y	Y	Y	90	1
375	PY07859	-	-	-	hypothetical protein	MALPY02975: 2,101 - 2,169 (+)	-	-	-	Y	Y	Y	69	1
376	PY00005	PB105132.00.0	PC106493.00.0	-	hypothetical protein	MALPY00002: 4,968 - 5,306 (+)	PB_RP2417	PC_RP3606	MAL10	Y	Y	Y	339	0
377	PY00135	PB106672.00.0	PC401110.00.0	-	hypothetical protein	MALPY00037: 13,358 - 13,666 (-)	PB_RP2909	PC_PH1014	-	Y	Y	Y	309	0
378	PY00147	-	-	-	hypothetical protein	MALPY00039: 2,867 - 3,151 (+)	PB_RP1683	PC_PH2449	-	Y	Y	Y	285	0
379	PY00159	PB404499.00.0, PB200116.00.0, PB200057.00.1, PB406153.00.0	PC104131.00.0, PC107549.00.0, PC105356.00.0	-	hypothetical protein	MALPY00043: 4,622 - 8,230 (+)	PB_RP1671	PC_PH1427	-	Y	Y	Y	3072	0
380	PY00204	PB100551.00.0	PC103725.00.0	-	hypothetical protein	MALPY00055: 16,981 - 17,655 (+)	PB_RP0267	PC_RP2179	-	-	Y	Y	675	0
381	PY00224	-	-	-	hypothetical protein	MALPY00060: 2,424 - 2,578 (-)	PB_RP0743	PC_RP2028	-	Y	Y	Y	155	0
382	PY00271	PB105396.00.0	PC107868.00.0	-	hypothetical protein	MALPY00078: 2,511 - 2,992 (-)	PB_RP2547	PC_RP4449	-	Y	Y	Y	291	0
383	PY00274	-	-	-	hypothetical protein	MALPY00078: 7,705 - 8,695 (-)	PB_RP0751	PC_RP5168	MAL11	Y	Y	Y	597	0
384	PY00281	PB102571.00.0	-	-	hypothetical protein	MALPY00080: 3,063 - 4,395 (-)	PB_PH5209	PC_RP0499	-	Y	Y	Y	870	0
385	PY00307	PB101599.00.1, PB403104.00.0	-	-	hypothetical protein	MALPY00088: 1 - 636 (+)	PB_RP3863	PC_RP4338	-	-	Y	Y	636	0
386	PY00379	-	-	-	hypothetical protein	MALPY00106: 1,725 - 1,835 (+)	-	-	-	Y	Y	Y	111	0
387	PY00443	PB001145.02.0	-	-	hypothetical protein	MALPY00123: 5,873 - 7,403 (-)	PB_RP2775	PC_RP2959	MAL2	Y	Y	Y	1389	0
388	PY00548	-	-	-	hypothetical protein	MALPY00150: 27,649 - 27,986 (-)	-	-	MAL4	Y	Y	Y	189	0
389	PY00554	PB102673.00.0	-	-	hypothetical protein	MALPY00151: 6,904 - 7,823 (-)	PB_RP0765	PC_RP1488	-	-	Y	Y	756	0
390	PY00569	PB400598.00.0	-	-	hypothetical protein	MALPY00156: 12,055 - 12,222 (+)	PB_RP1880	-	-	Y	Y	Y	168	0
391	PY00585	PB105584.00.0	PC102963.00.0	-	hypothetical protein	MALPY00160: 7,288 - 8,844 (+)	PB_RP2621	-	-	Y	Y	Y	357	0
392	PY00588	-	-	-	hypothetical protein	MALPY00160: 16,737 - 17,787 (-)	PB_PH2271	PC_RP2176	MAL13	Y	Y	Y	849	0
393	PY00613	PB000152.03.0	PC000244.03.0	-	hypothetical protein	MALPY00167: 99 - 2,235 (-)	PB_RP3105	PC_PH0935	MAL14	Y	Y	Y	1806	0
394	PY00643	PB403104.00.0, PB101599.00.1	-	-	hypothetical protein	MALPY00176: 3,938 - 5,286 (+)	PB_RP3863	PC_RP4338	-	-	Y	Y	855	0
395	PY00749	PB103055.00.0	-	-	hypothetical protein	MALPY00201: 3,719 - 5,136 (-)	PB_RP1604	PC_RP2348	-	-	Y	Y	771	0
396	PY00772	PB100178.00.0	-	-	hypothetical protein	MALPY00209: 2,753 - 3,127 (-)	PB_RP1683	PC_PH2449	-	Y	Y	Y	375	0
397	PY00773	-	-	-	hypothetical protein	MALPY00209: 3,318 - 3,602 (+)	PB_RP1683	PC_PH2449	-	Y	Y	Y	285	0
398	PY00778	PB100178.00.0	-	-	hypothetical protein	MALPY00209: 8,710 - 9,084 (-)	PB_RP1683	PC_PH2449	-	Y	Y	Y	375	0
399	PY00779	-	-	-	hypothetical protein	MALPY00209: 9,275 - 9,559 (+)	PB_RP1683	PC_PH2449	-	Y	Y	Y	285	0
400	PY00787	PB401623.00.0	-	-	hypothetical protein	MALPY00211: 13,456 - 13,787 (+)	-	-	-	Y	Y	Y	132	0
401	PY00800	-	-	-	hypothetical protein	MALPY00215: 6,452 - 7,578 (-)	PB_RP3700	-	-	-	Y	Y	1005	0
402	PY00807	-	-	-	hypothetical protein	MALPY00216: 22,597 - 22,728 (+)	-	-	-	Y	Y	Y	132	0
403	PY00862	-	PC403866.00.0, PC105141.00.0	-	hypothetical protein	MALPY00232: 15,950 - 16,066 (-)	PB_RP0548	PC_PH3419	-	Y	Y	Y	117	0
404	PY00992	-	-	-	hypothetical protein	MALPY00269: 3,398 - 3,827 (+)	-	-	-	Y	Y	Y	195	0
405	PY00996	-	-	-	hypothetical protein	MALPY00269: 10,060 - 10,318 (-)	-	-	-	Y	Y	Y	83	1
406	PY01002	-	-	-	hypothetical protein	MALPY00270: 11,213 - 12,079 (+)	PB_RP3285	-	-	Y	Y	Y	465	0
407	PY01087	PB401813.00.0	PC107760.00.0, PC300311.00.0	-	hypothetical protein	MALPY00288: 18,872 - 23,596 (-)	PB_PH1758	PC_PH0692	-	Y	Y	Y	4725	0
408	PY01140	PB403100.00.0	PC404015.00.0, PC103352.00.0	-	hypothetical protein	MALPY00302: 23 - 2,346 (+)	PB_PH2733	PC_PH3559	-	-	Y	Y	2324	0
409	PY01219	-	-	-	hypothetical protein	MALPY00319: 9,516 - 9,809 (+)	PB_RP2650	PC_RP4206	-	Y	Y	Y	294	0
410	PY01254	-	PC000199.01.0, PC000801.00.0, PC000424.01.0	-	hypothetical protein	MALPY00330: 3,825 - 5,470 (-)	PB_RP1794	PC_RP0798	MAL7	-	Y	Y	1554	0
411	PY01255	-	-	-	hypothetical protein	MALPY00330: 6,683 - 7,147 (+)	PB_RP1794	-	-	-	Y	Y	363	0
412	PY01296	PB404901.00.0	-	-	hypothetical protein	MALPY00342: 182 - 2,050 (+)	PB_PH1751	-	MAL13	Y	Y	Y	1869	0
413	PY01298	PB000764.02.0	PC000789.04.0, PC106759.00.0	-	hypothetical protein	MALPY00342: 3,581 - 4,156 (+)	PB_RP2629	PC_RP4961	MAL7	Y	Y	Y	576	0
414	PY01350	-	-	-	hypothetical protein	MALPY00354: 43,991 - 44,389 (-)	PB_PH2704	-	MAL4	Y	Y	Y	327	0
415	PY01356	-	-	-	hypothetical protein	MALPY00357: 1,331 - 1,454 (-)	PB_RP0025	PC_RP2181	-	Y	Y	Y	124	0
416	PY01396	-	-	-	hypothetical protein	MALPY00367: 8,186 - 9,145 (+)	PB_RP1212	PC_RP1488	-	-	Y	Y	795	0
417	PY01410	-	-	-	hypothetical protein	MALPY00372: 8,020 - 9,231 (-)	PB_RP1742	PC_RP3493	MAL13	-	Y	Y	1212	0
418	PY01628	PB000550.02.0	-	-	hypothetical protein	MALPY00438: 25,544 - 25,705 (-)	PB_RP2504	-	-	Y	Y	Y	162	0
419	PY01675	PB000412.01.0	-	-	hypothetical protein	MALPY00452: 3,590 - 5,101 (-)	PB_RP2239	-	MAL14	Y	Y	Y	1512	0
420	PY01728	-	-	-	hypothetical protein	MALPY00468: 10,451 - 12,221 (+)	PB_RP2748	PC_RP2710	MAL7	Y	Y	Y	1521	0
421	PY01753	PB001327.02.0	PC000365.05.0	-	hypothetical protein	MALPY00473: 4,876 - 5,508 (-)	PB_RP2851	PC_RP5401	-	Y	Y	Y	633	0
422	PY01775	-	-	-	hypothetical protein	MALPY00480: 1 - 78 (+)	-	-	-	Y	Y	Y	78	1
423	PY01825	-	-	-	hypothetical protein	MALPY00496: 505 - 663 (+)	-	-	-	Y	Y	Y	123	0
424	PY01875	-	PC001252.02.0	-	hypothetical protein	MALPY00513: 2,095 - 2,518 (+)	PB_RP2611	PC_RP2868	-	Y	Y	Y	207	0
425	PY01877	-	-	-	hypothetical protein	MALPY00513: 5,545 - 6,351 (+)	PB_RP2611	PC_RP2956	-	-	Y	Y	411	0
426	PY01897	PB108384.00.0	PC401609.00.0	-	hypothetical protein	MALPY00521: 90 - 2,771 (-)	PB_PH1780	PC_PH1478	-	Y	Y	Y	2682	0
427	PY01958	-	-	-	hypothetical protein	MALPY00537: 4,279 - 4,957 (+)	PB_RP1913	-	-	Y	Y	Y	174	0
428	PY01979	-	-	-	hypothetical protein	MALPY00543: 9,314 - 9,394 (+)	-	-	-	Y	Y	Y	81	1
429	PY02014	PB107087.00.0	PC100320.00.0	-	hypothetical protein	MALPY00555: 4,902 - 5,150 (-)	PB_RP3087	PC_RP0205	-	Y	Y	Y	249	0
430	PY02022	-	-	-	hypothetical protein	MALPY00556: 19,322 - 20,356 (+)	PB_RP2831	-	MAL12	-	Y	Y	1035	0
431	PY02034	PB108160.00.0	PC000074.01.0	-	hypothetical protein	MALPY00560: 4,155 - 5,345 (+)	PB_RP3626	PC_RP1085	-	Y	Y	Y	717	0
432	PY02058	PB104040.00.0	PC102555.00.0	-	hypothetical protein	MALPY00566: 7,416 - 8,330 (+)	PB_RP1877	PC_RP1613	-	Y	Y	Y	915	0
433	PY02115	-	PC402556.00.0, PC102661.00.0, PC105995.00.0, PC107707.00.0, PC102607.00.0	-	hypothetical protein	MALPY00582: 6,830 - 8,171 (-)	PB_RP2892	PC_PH2335	-	Y	Y	Y	777	0
434	PY02133	-	-	-	hypothetical protein	MALPY00588: 162 - 410 (+)	-	-	-	Y	Y	Y	249	0
435	PY02200	-	-	-	hypothetical protein	MALPY00605: 12,844 - 13,782 (-)	-	-	-	Y	Y	Y	225	0
436	PY02227	-	-	-	hypothetical protein	MALPY00611: 10,300 - 11,215 (-)	PB_RP2449	PC_RP2250	-	Y	Y	Y	261	0
437	PY02245	-	-	-	hypothetical protein	MALPY00616: 3,917 - 4,259 (+)	-	-	-	Y	Y	Y	159	0
438	PY02246	PB103873.00.0	PC107909.00.0	-	hypothetical protein	MALPY00616: 5,577 - 6,057 (+)	-	-	-	Y	Y	Y	351	0
439	PY02265	PB000681.00.0	PC000615.00.0	-	hypothetical protein	MALPY00622: 1 - 174 (-)	-	-	-	-	Y	Y	174	0
440	PY02294	PB101773.00.0	PC105944.00.0	-	hypothetical protein	MALPY00631: 61 - 1,454 (-)	-	-	-	Y	Y	Y	288	0
441	PY02302	-	-	-	hypothetical protein	MALPY00633: 4,933 - 7,884 (+)	PB_RP2616	PC_RP3739	MAL14	Y	Y	Y	2952	0
442	PY02305	-	-	-	hypothetical protein	MALPY00633: 14,799 - 14,939 (+)	PB_RP2616	-	-	Y	Y	Y	141	0
443	PY02346	-	-	-	hypothetical protein	MALPY00642: 15,027 - 15,131 (+)	-	-	-	Y	Y	Y	105	0
444	PY02356	-	-	-	hypothetical protein	MALPY00645: 838 - 1,680 (+)	-	-	-	Y	Y	Y	717	0
445	PY02405	-	-	-	hypothetical protein	MALPY00662: 3,559 - 4,271 (-)	-	-	-	Y	Y	Y	417	0
446	PY02478	PB001262.00.0	PC000382.02.0	-	hypothetical protein	MALPY00683: 46 - 920 (+)	PB_RP0960	PC_RP2245	-	Y	Y	Y	875	0
447	PY02596	PB100819.00.0	PC106075.00.0	-	hypothetical protein	MALPY00714: 5,409 - 7,284 (+)	PB_RP0387	PC_PH4048	-	Y	Y	Y	675	0
448	PY02625	-	-	-	hypothetical protein	MALPY00725: 4,196 - 5,317 (+)	-	-	-	Y	Y	Y	207	0
449	PY02632	PB405097.00.0	PC404595.00.0	-	hypothetical protein	MALPY00727: 3,819 - 5,101 (+)	PB_PH4793	PC_PH0271	-	Y	Y	Y	879	0
450	PY02638	PB108030.00.0	-	-	hypothetical protein	MALPY00728: 1,470 - 2,155 (-)	PB_RP3564	-	-	Y	Y	Y	522	0
451	PY02657	-	-	-	hypothetical protein	MALPY00734: 7,788 - 8,192 (-)	-	PC_RP4564	MAL9	Y	Y	Y	405	0
452	PY02662	-	-	-	hypothetical protein	MALPY00735: 5,805 - 6,706 (+)	PB_RP3303	PC_RP1488	-	-	Y	Y	729	0
453	PY02694	PB102523.00.0	-	-	hypothetical protein	MALPY00745: 2,901 - 5,355 (-)	PB_RP2892	PC_PH2335	-	Y	Y	Y	903	0
454	PY02718	PB301114.00.0	-	-	hypothetical protein	MALPY00752: 2,635 - 3,643 (-)	PB_PH4240	PC_RP2004	MAL13	Y	Y	Y	798	0
455	PY02770	-	-	-	hypothetical protein	MALPY00771: 1,162 - 1,587 (+)	-	-	-	Y	Y	Y	222	0
456	PY02822	-	-	-	hypothetical protein	MALPY00787: 14,090 - 14,179 (+)	-	-	-	Y	Y	Y	90	1
457	PY02859	PB405713.00.0	-	-	hypothetical protein	MALPY00802: 11,995 - 13,731 (+)	PB_PH5381	-	-	Y	Y	Y	1737	0
458	PY02907	PB404782.00.0	-	-	hypothetical protein	MALPY00817: 1 - 1,949 (-)	PB_PH4485	PC_RP3581	-	Y	Y	Y	1949	0
459	PY02927	-	-	-	hypothetical protein	MALPY00827: 338 - 1,575 (+)	PB_PH2755	PC_RP4338	-	-	Y	Y	765	0
460	PY02957	PB402103.00.0	-	-	hypothetical protein	MALPY00838: 2,403 - 3,032 (+)	PB_PH2001	PC_RP1644	-	Y	Y	Y	630	0
461	PY03038	PB001429.02.0	PC000722.04.0	-	hypothetical protein	MALPY00864: 7,930 - 9,158 (-)	PB_RP2884	PC_RP4872	MAL6	Y	Y	Y	1116	0
462	PY03053	PB000720.00.0, PB000656.02.0, PB001531.02.0	PC301222.00.0, PC000439.02.0	PF13_0097, PFF0575c, PF13_0210, PFB0540w, PF14_0588, PF11_0479	hypothetical protein	MALPY00868: 1,843 - 10,309 (+)	PB_RP2587	PC_PH2289	MAL11	Y	Y	Y	7570	0
463	PY03085	-	-	-	hypothetical protein	MALPY00875: 6,756 - 7,132 (-)	-	-	-	Y	Y	Y	82	1
464	PY03122	-	-	-	hypothetical protein	MALPY00885: 4,641 - 5,357 (-)	PB_RP1330	PC_RP0492	MAL8	Y	Y	Y	717	0
465	PY03128	PB400443.00.0	-	-	hypothetical protein	MALPY00886: 349 - 814 (+)	PB_PH0432	-	-	Y	Y	Y	294	0
466	PY03144	-	-	-	hypothetical protein	MALPY00890: 5,513 - 5,905 (+)	PB_RP2952	PC_RP0685	-	-	Y	Y	288	0
467	PY03145	PB301520.00.0	-	-	hypothetical protein	MALPY00891: 57 - 608 (-)	PB_PH5659	PC_RP1339	MAL10	Y	Y	Y	552	0
468	PY03165	PB001640.02.0	PC000479.00.0	-	hypothetical protein	MALPY00898: 3,334 - 4,829 (-)	PB_RP2970	PC_RP0552	MAL10	Y	Y	Y	1367	0
469	PY03200	PB001100.01.0	PC000503.02.0	-	hypothetical protein	MALPY00915: 1,138 - 3,659 (+)	PB_RP1928	PC_RP2320	-	Y	Y	Y	1629	0
470	PY03217	PB405595.00.0	-	-	hypothetical protein	MALPY00919: 1 - 371 (-)	PB_PH5251	-	-	Y	Y	Y	371	0
471	PY03227	PB000921.02.0	-	-	hypothetical protein	MALPY00923: 1,181 - 1,399 (-)	-	-	-	-	Y	Y	219	0
472	PY03240	PB101372.00.0	PC105010.00.0	-	hypothetical protein	MALPY00925: 7,765 - 8,380 (+)	PB_RP0661	PC_RP2739	-	Y	Y	Y	279	0
473	PY03283	-	PC106438.00.0	-	hypothetical protein	MALPY00935: 21,047 - 24,857 (-)	PB_PH3786	PC_RP3574	-	Y	Y	Y	3711	0
474	PY03304	-	-	-	hypothetical protein	MALPY00941: 6,134 - 6,542 (+)	-	-	-	Y	Y	Y	216	0
475	PY03306	PB405723.00.0, PB104395.00.0	PC000634.02.0	-	hypothetical protein	MALPY00942: 4,155 - 6,626 (+)	PB_RP2057	PC_RP2415	-	Y	Y	Y	2472	0
476	PY03363	PB104816.00.0, PB105405.00.0, PB105350.00.0	PC109237.00.0, PC108271.00.0, PC107487.00.0, PC403722.00.0, PC104414.00.0, PC101416.00.0, PC403777.00.0, PC101433.00.0, PC107028.00.0, PC108229.00.0, PC404185.00.0, PC102089.00.0, PC109062.00.0, PC101818.00.0, PC404087.00.0	-	hypothetical protein	MALPY00970: 4,778 - 6,693 (+)	PB_RP2528	PC_RP1133	-	Y	Y	Y	1776	0
477	PY03406	-	-	-	hypothetical protein	MALPY00981: 103 - 999 (+)	PB_RP2655	PC_RP0829	MAL13	Y	Y	Y	897	0
478	PY03413	-	-	-	hypothetical protein	MALPY00982: 3,568 - 3,918 (+)	PB_RP1668	PC_RP3036	MAL11	Y	Y	Y	351	0
479	PY03430	-	PC106287.00.0	-	hypothetical protein	MALPY00987: 1,323 - 2,263 (-)	PB_RP0038	PC_RP0898	-	-	Y	Y	768	0
480	PY03516	-	-	-	hypothetical protein	MALPY01018: 8,919 - 9,242 (+)	PB_RP0985	PC_RP4319	-	Y	Y	Y	324	0
481	PY03533	-	-	-	hypothetical protein	MALPY01027: 3,710 - 4,598 (+)	PB_PH2755	-	-	-	Y	Y	717	0
482	PY03545	-	-	-	hypothetical protein	MALPY01031: 3,176 - 3,304 (-)	-	-	-	Y	Y	Y	129	0
483	PY03607	-	-	-	hypothetical protein	MALPY01053: 14,711 - 15,265 (-)	PB_RP1744	PC_RP0362	-	Y	Y	Y	555	0
484	PY03635	-	-	-	hypothetical protein	MALPY01069: 1,518 - 1,631 (+)	-	-	-	Y	Y	Y	114	0
485	PY03660	-	-	-	hypothetical protein	MALPY01076: 14,176 - 14,340 (+)	-	-	-	Y	Y	Y	165	0
486	PY03708	-	-	-	hypothetical protein	MALPY01091: 6,291 - 7,121 (-)	PB_RP3372	PC_RP0805	-	Y	Y	Y	336	0
487	PY03732	PB103620.00.0	PC104232.00.0	-	hypothetical protein	MALPY01101: 47 - 323 (+)	PB_RP1672	PC_RP2396	-	Y	Y	Y	277	0
488	PY03750	-	-	-	hypothetical protein	MALPY01107: 6,220 - 6,294 (+)	-	-	-	Y	Y	Y	75	1
489	PY03763	-	-	-	hypothetical protein	MALPY01112: 95 - 875 (+)	PB_RP0961	PC_RP5267	-	-	Y	Y	522	0
490	PY03764	PB000091.00.0, PB001263.00.0	PC000314.03.0	-	hypothetical protein	MALPY01112: 2,269 - 4,742 (-)	PB_RP0961	PC_RP3367	MAL8	Y	Y	Y	2301	0
491	PY03792	-	-	-	hypothetical protein	MALPY01121: 1 - 1,039 (+)	-	-	-	Y	Y	Y	231	0
492	PY03794	PB401390.00.0	PC107709.00.0	-	hypothetical protein	MALPY01122: 1 - 2,615 (+)	PB_PH1379	PC_RP4350	-	Y	Y	Y	2394	0
493	PY03870	-	PC105585.00.0	-	hypothetical protein	MALPY01153: 3,141 - 4,060 (+)	PB_RP2274	PC_RP3029	-	Y	Y	Y	915	0
494	PY03909	-	-	-	hypothetical protein	MALPY01168: 2,557 - 2,812 (+)	-	-	-	Y	Y	Y	144	0
495	PY03926	-	-	-	hypothetical protein	MALPY01175: 1 - 399 (+)	PB_RP3560	-	-	Y	Y	Y	399	0
496	PY03949	PB000570.01.0	PC000016.01.0	-	hypothetical protein	MALPY01182: 1 - 943 (+)	PB_RP1454	PC_RP1020	MAL3	Y	Y	Y	943	0
497	PY03982	-	-	-	hypothetical protein	MALPY01195: 1,275 - 1,796 (-)	-	-	-	Y	Y	Y	270	0
498	PY03994	-	-	-	hypothetical protein	MALPY01201: 1,834 - 2,506 (+)	-	-	-	Y	Y	Y	198	0
499	PY04002	-	-	-	hypothetical protein	MALPY01203: 7,079 - 7,618 (-)	PB_RP2872	PC_RP0331	MAL12	Y	Y	Y	540	0
500	PY04007	-	-	-	hypothetical protein	MALPY01204: 1,714 - 1,952 (+)	-	-	-	Y	Y	Y	108	0
501	PY04022	-	-	-	hypothetical protein	MALPY01209: 2,223 - 2,348 (+)	PB_RP3168	-	-	Y	Y	Y	126	0
502	PY04037	PB300471.00.0	PC104006.00.0	-	hypothetical protein	MALPY01213: 10,096 - 10,692 (-)	-	-	-	Y	Y	Y	183	0
503	PY04065	PB405089.00.0	PC404738.00.0, PC102302.00.0	-	hypothetical protein	MALPY01222: 14,493 - 15,635 (+)	PB_PH4786	PC_RP1444	-	Y	Y	Y	1143	0
504	PY04080	PB001053.02.0	-	-	hypothetical protein	MALPY01228: 3,373 - 4,575 (+)	PB_RP2742	-	MAL11	Y	Y	Y	1203	0
505	PY04166	-	-	-	hypothetical protein	MALPY01248: 8,893 - 9,354 (-)	PB_RP2826	PC_RP1335	-	Y	Y	Y	231	0
506	PY04315	-	-	-	hypothetical protein	MALPY01303: 8,355 - 8,999 (+)	PB_RP1212	-	-	-	Y	Y	645	0
507	PY04350	PB300879.00.0	-	-	hypothetical protein	MALPY01317: 2,687 - 3,118 (-)	PB_PH2774	-	MAL14	Y	Y	Y	231	0
508	PY04394	-	-	-	hypothetical protein	MALPY01336: 1 - 161 (-)	PB_RP0130	PC_RP3850	-	Y	Y	Y	161	0
509	PY04399	-	PC106530.00.0	-	hypothetical protein	MALPY01338: 121 - 1,992 (-)	PB_RP3864	PC_RP3626	-	-	Y	Y	1872	0
510	PY04465	-	-	-	hypothetical protein	MALPY01365: 3,042 - 3,104 (+)	-	-	-	Y	Y	Y	63	1
511	PY04469	PB101447.00.0	PC103097.00.0	-	hypothetical protein	MALPY01367: 5,298 - 5,659 (-)	PB_RP0702	PC_RP1904	-	Y	Y	Y	228	0
512	PY04480	PB108103.00.0	-	-	hypothetical protein	MALPY01371: 232 - 357 (+)	PB_RP3597	-	-	Y	Y	Y	126	0
513	PY04525	PB000956.01.0	-	-	hypothetical protein	MALPY01387: 1,023 - 2,375 (+)	PB_RP1798	PC_RP3482	-	Y	Y	Y	919	0
514	PY04656	-	PC100999.00.0	-	hypothetical protein	MALPY01430: 11,617 - 12,251 (+)	PB_RP1697	PC_PH1614	MAL5	Y	Y	Y	300	0
515	PY04678	PB300159.00.0	PC000570.03.0	-	hypothetical protein	MALPY01437: 12,569 - 13,413 (+)	PB_PH1393	PC_RP3663	MAL11	Y	Y	Y	845	0
516	PY04679	-	PC404891.00.0	-	hypothetical protein	MALPY01438: 1 - 1,360 (+)	PB_RP0931	PC_PH4343	-	Y	Y	Y	1360	0
517	PY04821	-	-	-	hypothetical protein	MALPY01493: 5,458 - 5,524 (-)	-	-	-	Y	Y	Y	67	1
518	PY04828	-	-	-	hypothetical protein	MALPY01495: 8,833 - 8,943 (-)	-	-	-	Y	Y	Y	111	0
519	PY04841	-	PC301045.00.0	-	hypothetical protein	MALPY01500: 45 - 466 (+)	PB_RP0288	PC_RP1808	MAL9	Y	Y	Y	422	0
520	PY04848	PB106943.00.0	-	-	hypothetical protein	MALPY01502: 1,104 - 1,519 (-)	PB_RP3020	PC_RP4165	-	-	Y	Y	312	0
521	PY04873	PB403104.00.0, PB101599.00.1	-	-	hypothetical protein	MALPY01512: 3,670 - 4,601 (+)	PB_PH2755	PC_RP4338	-	-	Y	Y	759	0
522	PY04893	-	-	-	hypothetical protein	MALPY01519: 5,511 - 5,758 (-)	-	-	-	Y	Y	Y	111	0
523	PY04897	-	-	-	hypothetical protein	MALPY01520: 11,113 - 12,064 (-)	PB_RP1763	PC_RP2896	-	Y	Y	Y	420	0
524	PY04904	PB000133.00.0	-	-	hypothetical protein	MALPY01524: 83 - 1,194 (+)	PB_RP0119	-	MAL13	Y	Y	Y	1046	0
525	PY04924	PB102571.00.0	-	-	hypothetical protein	MALPY01534: 3,680 - 4,751 (-)	PB_RP1159	PC_RP2348	-	-	Y	Y	777	0
526	PY04928	-	PC001165.02.0	-	hypothetical protein	MALPY01537: 15 - 1,773 (-)	PB_RP2640	PC_RP2781	MAL11	Y	Y	Y	1657	0
527	PY04932	-	PC300255.00.0	-	hypothetical protein	MALPY01539: 1,308 - 2,506 (-)	-	PC_PH0608	MAL12	Y	Y	Y	1057	0
528	PY04967	-	PC103396.00.0	-	hypothetical protein	MALPY01555: 1,067 - 2,153 (+)	PB_RP2342	PC_RP2040	-	Y	Y	Y	762	0
529	PY04975	PB107019.00.0	PC100928.00.0, PC108770.00.0, PC100929.00.0, PC101804.00.0, PC101215.00.0, PC100766.00.0, PC103217.00.0, PC103218.00.0, PC108273.00.0	-	hypothetical protein	MALPY01556: 4,838 - 5,605 (+)	PB_RP3048	PC_RP0579	-	-	Y	Y	768	0
530	PY04997	-	-	-	hypothetical protein	MALPY01564: 2,066 - 2,143 (+)	-	-	-	Y	Y	Y	78	1
531	PY05020	-	-	-	hypothetical protein	MALPY01574: 579 - 646 (+)	-	-	-	Y	Y	Y	68	1
532	PY05047	PB104104.00.0	PC104601.00.0, PC403412.00.0	-	hypothetical protein	MALPY01584: 3,411 - 3,569 (-)	PB_RP1910	PC_RP2556	-	-	Y	Y	159	0
533	PY05056	PB103449.00.0	PC406122.00.0, PC103781.00.0, PC106373.00.0, PC405171.00.0, PC401554.00.0	-	hypothetical protein	MALPY01587: 10,902 - 12,052 (+)	-	-	-	-	Y	Y	210	0
534	PY05112	PB000257.00.0, PB000807.02.0	PC300752.00.0, PC000360.02.0	PFC0550w, PF14_0462	hypothetical protein	MALPY01607: 5,815 - 7,520 (+)	PB_RP2645	PC_RP2230	MAL14	Y	Y	Y	1706	0
535	PY05130	-	PC100999.00.0	-	hypothetical protein	MALPY01613: 2,637 - 4,726 (+)	PB_RP1697	PC_PH1614	MAL5	-	Y	Y	1209	0
536	PY05152	-	-	-	hypothetical protein	MALPY01625: 794 - 917 (-)	-	-	-	Y	Y	Y	124	0
537	PY05181	PB403612.00.0	PC103540.00.0	-	hypothetical protein	MALPY01638: 15 - 575 (+)	PB_PH3267	PC_RP2106	-	Y	Y	Y	561	0
538	PY05204	PB000068.00.0	PC107048.00.0	-	hypothetical protein	MALPY01646: 1,514 - 2,776 (-)	PB_RP0058	PC_RP3936	-	Y	Y	Y	1263	0
539	PY05213	-	-	-	hypothetical protein	MALPY01647: 3,266 - 3,827 (-)	-	-	MAL14	Y	Y	Y	528	0
540	PY05247	-	-	-	hypothetical protein	MALPY01659: 3,654 - 3,784 (+)	-	-	-	Y	Y	Y	131	0
541	PY05258	-	-	-	hypothetical protein	MALPY01664: 3,078 - 3,350 (-)	-	-	-	Y	Y	Y	273	0
542	PY05309	-	-	-	hypothetical protein	MALPY01680: 1,907 - 3,550 (+)	PB_RP1706	PC_RP0372	-	-	Y	Y	925	0
543	PY05333	-	-	-	hypothetical protein	MALPY01687: 3,479 - 3,559 (+)	-	-	-	Y	Y	Y	81	1
544	PY05472	-	-	-	hypothetical protein	MALPY01746: 16,368 - 16,502 (+)	PB_RP2778	PC_RP0017	-	Y	Y	Y	135	0
545	PY05602	-	PC108190.00.0	-	hypothetical protein	MALPY01801: 8,674 - 8,784 (+)	-	-	-	Y	Y	Y	111	0
546	PY05632	-	PC000474.04.0	-	hypothetical protein	MALPY01816: 2,729 - 3,247 (-)	PB_RP2825	PC_RP4577	MAL8	Y	Y	Y	519	0
547	PY05651	PB000529.02.0	PC300368.00.0	-	hypothetical protein	MALPY01825: 3,372 - 3,766 (+)	-	PC_PH0814	-	Y	Y	Y	225	0
548	PY05685	-	-	-	hypothetical protein	MALPY01842: 1,364 - 1,465 (+)	-	-	-	Y	Y	Y	102	0
549	PY05784	-	-	-	hypothetical protein	MALPY01891: 3,892 - 4,440 (-)	PB_RP1121	PC_RP2113	-	Y	Y	Y	549	0
550	PY05812	PB000421.03.0	PC000081.02.0	-	hypothetical protein	MALPY01903: 1,358 - 3,595 (+)	PB_RP3347	PC_RP2057	MAL10	Y	Y	Y	2004	0
551	PY05843	PB001248.00.0	-	-	hypothetical protein	MALPY01918: 1 - 2,338 (+)	PB_RP0944	PC_RP2707	MAL12	Y	Y	Y	2338	0
552	PY05884	-	-	-	hypothetical protein	MALPY01935: 4,880 - 5,148 (+)	-	-	-	Y	Y	Y	141	0
553	PY05893	-	-	-	hypothetical protein	MALPY01939: 5,138 - 5,212 (-)	-	-	-	Y	Y	Y	75	1
554	PY05917	-	-	-	hypothetical protein	MALPY01949: 1,533 - 2,117 (-)	PB_RP3074	PC_RP0942	MAL11	Y	Y	Y	459	0
555	PY05939	-	PC000696.00.0	-	hypothetical protein	MALPY01960: 989 - 2,779 (-)	PB_RP1469	PC_RP0802	MAL3	-	Y	Y	1647	0
556	PY05964	PB301039.00.0, PB300366.00.0	PC001380.02.0	-	hypothetical protein	MALPY01969: 3,763 - 4,749 (-)	PB_PH3765	PC_RP2958	MAL14	Y	Y	Y	987	0
557	PY06008	-	-	-	hypothetical protein	MALPY01991: 2,616 - 2,873 (+)	PB_PH5151	PC_RP4379	-	-	Y	Y	153	0
558	PY06036	-	-	-	hypothetical protein	MALPY02007: 1,284 - 1,428 (+)	-	-	-	Y	Y	Y	99	1
559	PY06048	PB105212.00.0	PC105351.00.0	-	hypothetical protein	MALPY02013: 2,036 - 3,150 (+)	PB_RP2461	PC_RP2923	-	Y	Y	Y	1115	0
560	PY06146	PB402722.00.0	-	-	hypothetical protein	MALPY02056: 8,316 - 9,514 (-)	PB_PH2508	PC_RP4219	-	Y	Y	Y	1026	0
561	PY06165	-	-	-	hypothetical protein	MALPY02064: 3,655 - 4,449 (+)	PB_PH2754	PC_RP2985	-	Y	Y	Y	795	0
562	PY06316	PB101232.00.0	PC400585.00.0	-	hypothetical protein	MALPY02126: 1,278 - 1,712 (+)	-	-	-	-	Y	Y	306	0
563	PY06346	PB101604.00.0	-	-	hypothetical protein	MALPY02139: 4,490 - 4,983 (+)	PB_RP0768	-	-	-	Y	Y	419	0
564	PY06350	PB103055.00.0	-	-	hypothetical protein	MALPY02141: 1,463 - 2,761 (-)	PB_RP1604	PC_RP2348	-	Y	Y	Y	795	0
565	PY06360	-	-	-	hypothetical protein	MALPY02144: 4,853 - 5,044 (-)	PB_RP3491	-	-	Y	Y	Y	192	0
566	PY06365	-	-	-	hypothetical protein	MALPY02146: 2,375 - 2,519 (-)	-	-	-	Y	Y	Y	93	1
567	PY06393	-	PC402378.00.0	-	hypothetical protein	MALPY02162: 6,098 - 6,322 (-)	PB_RP1769	PC_PH2099	-	Y	Y	Y	225	0
568	PY06562	PB103542.00.0	-	-	hypothetical protein	MALPY02241: 1,175 - 2,151 (+)	PB_RP1631	PC_PH1952	-	Y	Y	Y	808	0
569	PY06579	PB101523.00.0	PC100540.00.0	-	hypothetical protein	MALPY02250: 35 - 1,266 (+)	PB_RP0731	PC_RP0336	-	-	Y	Y	1232	0
570	PY06581	PB403104.00.0, PB101599.00.1	-	-	hypothetical protein	MALPY02251: 662 - 1,526 (+)	PB_PH2755	PC_RP4338	-	-	Y	Y	693	0
571	PY06590	-	-	-	hypothetical protein	MALPY02256: 5,527 - 6,681 (-)	PB_RP2258	-	MAL12	Y	Y	Y	690	0
572	PY06642	-	-	-	hypothetical protein	MALPY02280: 9,222 - 9,716 (-)	PB_RP3606	PC_RP2772	MAL13	Y	Y	Y	495	0
573	PY06676	PB102571.00.0	-	-	hypothetical protein	MALPY02301: 4,858 - 6,160 (+)	PB_PH5209	PC_RP0499	-	-	Y	Y	870	0
574	PY06703	PB403104.00.0, PB101599.00.1	-	-	hypothetical protein	MALPY02317: 462 - 1,353 (+)	PB_PH2755	PC_RP1488	-	-	Y	Y	729	0
575	PY06748	PB102571.00.0	-	-	hypothetical protein	MALPY02338: 641 - 1,692 (-)	PB_RP1159	PC_RP4692	-	-	Y	Y	720	0
576	PY06771	PB100877.00.0	-	-	hypothetical protein	MALPY02354: 3,108 - 3,853 (+)	-	-	-	Y	Y	Y	387	0
577	PY06778	-	-	-	hypothetical protein	MALPY02356: 8,156 - 9,761 (-)	PB_RP0397	PC_RP0372	-	Y	Y	Y	912	0
578	PY06815	-	-	-	hypothetical protein	MALPY02377: 3,803 - 4,161 (+)	PB_RP1040	-	MAL5	Y	Y	Y	359	0
579	PY06869	-	-	-	hypothetical protein	MALPY02408: 2,650 - 2,828 (+)	PB_RP3821	-	-	Y	Y	Y	179	0
580	PY06915	-	-	-	hypothetical protein	MALPY02433: 1,260 - 2,385 (-)	PB_RP3303	PC_RP1488	-	Y	Y	Y	957	0
581	PY06926	-	-	-	hypothetical protein	MALPY02439: 1,317 - 1,484 (-)	-	-	-	Y	Y	Y	136	0
582	PY07011	PB101377.00.0	PC102570.00.0	-	hypothetical protein	MALPY02489: 3,807 - 4,808 (-)	PB_RP0664	PC_RP1623	-	Y	Y	Y	1002	0
583	PY07033	PB105400.00.0, PB105399.00.0, PB403246.00.0	PC105998.00.0, PC100018.00.0, PC103796.00.0, PC108993.00.0	-	hypothetical protein	MALPY02502: 1,142 - 4,324 (-)	PB_PH2878	PC_RP3292	-	Y	Y	Y	3183	0
584	PY07038	-	-	-	hypothetical protein	MALPY02505: 806 - 1,149 (-)	PB_RP1908	-	-	Y	Y	Y	344	0
585	PY07056	PB103055.00.0	-	-	hypothetical protein	MALPY02517: 624 - 2,159 (+)	PB_RP1604	PC_PH5379	-	-	Y	Y	867	0
586	PY07167	-	-	-	hypothetical protein	MALPY02571: 5,357 - 5,446 (+)	-	-	-	Y	Y	Y	90	1
587	PY07181	PB300262.00.0	PC302290.00.0	-	hypothetical protein	MALPY02581: 1 - 1,886 (-)	PB_PH1660	PC_PH4718	MAL13	Y	Y	Y	1709	0
588	PY07295	PB000072.02.0	PC000356.02.0	-	hypothetical protein	MALPY02646: 2,170 - 3,766 (-)	PB_RP3626	PC_RP2227	-	Y	Y	Y	870	0
589	PY07316	-	-	-	hypothetical protein	MALPY02660: 2,193 - 2,266 (-)	-	-	-	Y	Y	Y	74	1
590	PY07336	-	-	-	hypothetical protein	MALPY02674: 2,117 - 2,224 (+)	-	-	-	Y	Y	Y	108	0
591	PY07539	-	-	-	hypothetical protein	MALPY02803: 2,075 - 2,148 (-)	-	-	-	Y	Y	Y	74	1
592	PY07562	PB100046.00.0	-	-	hypothetical protein	MALPY02814: 666 - 1,525 (+)	PB_RP0021	-	-	Y	Y	Y	705	0
593	PY07583	PB000750.01.0	PC001377.02.0	-	hypothetical protein	MALPY02821: 497 - 1,396 (+)	PB_RP1617	PC_RP2956	-	-	Y	Y	481	0
594	PY07643	PB106608.00.0, PB402023.00.0	PC100834.00.0, PC100186.00.0, PC403983.00.0, PC402677.00.0	-	hypothetical protein	MALPY02854: 1 - 511 (-)	PB_PH1937	PC_PH2335	-	Y	Y	Y	365	0
595	PY07655	-	PC300697.00.0	-	hypothetical protein	MALPY02863: 4,268 - 4,660 (+)	PB_RP2900	PC_PH1444	-	Y	Y	Y	393	0
596	PY07660	-	-	-	hypothetical protein	MALPY02868: 567 - 1,496 (+)	PB_RP0208	PC_RP1303	-	Y	Y	Y	930	0
597	PY07734	-	-	-	hypothetical protein	MALPY02908: 438 - 2,376 (+)	-	-	-	Y	Y	Y	1677	0
598	PY07814	-	-	-	hypothetical protein	MALPY02946: 1,516 - 2,279 (+)	-	-	-	Y	Y	Y	764	0
599	PY07861	-	PC108247.00.0	-	hypothetical protein	MALPY02980: 641 - 1,948 (-)	PB_RP1528	PC_RP4688	-	Y	Y	Y	1308	0
600	PY00630	-	-	-	hypothetical protein	MALPY00171: 7,356 - 7,617 (+)	-	-	-	Y	Y	Y	93	1
601	PY00867	PB102571.00.0	-	-	hypothetical protein	MALPY00233: 1,229 - 2,280 (-)	PB_RP1159	PC_RP0499	-	Y	Y	Y	720	0
602	PY01078	PB102571.00.0	-	-	hypothetical protein	MALPY00285: 1,714 - 3,306 (+)	PB_RP1159	PC_RP0950	-	Y	-	Y	834	0
603	PY01382	-	-	-	hypothetical protein	MALPY00364: 4,564 - 5,042 (+)	PB_RP1159	PC_RP3556	-	Y	-	Y	399	0
604	PY01978	PB403117.00.0, PB403106.00.0	-	-	hypothetical protein	MALPY00543: 4,139 - 6,359 (-)	PB_PH2756	PC_RP1070	-	Y	Y	Y	2178	0
605	PY02249	-	-	-	hypothetical protein	MALPY00616: 10,488 - 10,774 (+)	-	-	-	Y	Y	Y	249	0
606	PY02277	-	-	-	hypothetical protein	MALPY00626: 106 - 401 (+)	PB_RP3540	PC_PH2446	-	Y	Y	Y	296	0
607	PY02744	-	PC101506.00.0	-	hypothetical protein	MALPY00762: 10,040 - 11,008 (+)	-	PC_RP0942	-	Y	-	Y	723	0
608	PY03327	PB000083.01.0	PC000079.05.0	-	hypothetical protein	MALPY00952: 85 - 2,304 (-)	PB_RP1065	PC_RP5082	MAL13	Y	-	Y	2220	0
609	PY03446	-	-	-	hypothetical protein	MALPY00995: 52 - 837 (+)	-	-	-	Y	Y	Y	786	0
610	PY03674	-	PC000141.05.0	MAL7P1.138	hypothetical protein	MALPY01080: 1,446 - 3,131 (+)	-	PC_RP5159	MAL7	Y	-	Y	1686	0
611	PY03860	PB102571.00.0	-	-	hypothetical protein	MALPY01149: 1,832 - 3,069 (-)	PB_PH5209	PC_RP0499	-	Y	-	Y	819	0
612	PY04411	-	PC000550.01.0	-	hypothetical protein	MALPY01341: 2,111 - 2,536 (+)	PB_RP2097	PC_RP1656	MAL9	Y	-	Y	426	0
613	PY04633	PB101452.00.0	PC100882.00.0	-	hypothetical protein	MALPY01428: 1,455 - 2,660 (+)	PB_RP0704	PC_RP0554	MAL2	Y	Y	Y	1122	0
614	PY06092	-	-	-	hypothetical protein	MALPY02031: 1,414 - 2,107 (-)	PB_RP1159	PC_RP1611	-	Y	-	Y	384	0
615	PY06343	-	-	-	hypothetical protein	MALPY02138: 3,905 - 4,420 (+)	-	PC_PH2236	MAL14	Y	Y	Y	516	0
616	PY06792	-	-	-	hypothetical protein	MALPY02366: 762 - 1,162 (-)	PB_RP1943	PC_RP0367	-	Y	-	Y	268	0
617	PY06849	-	PC000214.03.0	-	hypothetical protein	MALPY02395: 2,517 - 3,640 (-)	PB_RP3482	PC_RP3253	-	Y	Y	Y	1124	0
618	PY07015	-	-	-	hypothetical protein	MALPY02491: 1,447 - 1,746 (-)	PB_PH5452	-	-	Y	Y	Y	300	0
619	PY07155	PB000717.03.0	PC301102.00.0	-	hypothetical protein	MALPY02565: 1 - 3,421 (+)	PB_RP3603	PC_PH2107	MAL14	Y	Y	Y	3299	0
620	PY07339	-	PC403997.00.0	-	hypothetical protein	MALPY02675: 1,721 - 1,911 (-)	-	-	-	Y	-	Y	191	0
621	PY07376	-	-	-	hypothetical protein	MALPY02696: 1,410 - 1,517 (+)	-	-	-	Y	Y	Y	108	0
622	PY07408	PB102673.00.0	-	-	hypothetical protein	MALPY02716: 616 - 1,543 (+)	PB_RP1212	PC_RP0898	-	Y	Y	Y	810	0
623	PY07443	-	-	-	hypothetical protein	MALPY02741: 1 - 417 (+)	PB_RP2913	PC_RP4910	-	Y	Y	Y	237	0
624	PY07526	-	PC405323.00.0	-	hypothetical protein	MALPY02797: 4,627 - 4,947 (+)	-	-	-	Y	-	Y	321	0
625	PY07554	-	-	-	hypothetical protein	MALPY02810: 1,068 - 1,202 (+)	-	-	-	Y	Y	Y	135	0
626	PY07564	-	-	-	hypothetical protein	MALPY02815: 183 - 389 (+)	PB_PH2516	PC_PH4892	-	Y	Y	Y	207	0
627	PY07572	-	-	-	hypothetical protein	MALPY02815: 4,156 - 4,230 (+)	-	-	-	Y	Y	Y	75	1
628	PY07592	-	-	-	hypothetical protein	MALPY02822: 1,619 - 2,089 (-)	PB_PH2061	PC_PH1729	-	Y	Y	Y	440	0
629	PY07604	-	-	-	hypothetical protein	MALPY02829: 1,500 - 1,622 (+)	PB_PH2658	PC_PH1433	-	Y	Y	Y	123	0
630	PY07649	-	-	-	hypothetical protein	MALPY02859: 1,764 - 2,452 (+)	PB_PH2715	PC_PH1729	-	Y	Y	Y	689	0
631	PY07846	-	-	-	hypothetical protein	MALPY02970: 1,501 - 1,680 (+)	PB_PH2515	PC_PH5019	-	Y	Y	Y	180	0
632	PY07852	-	-	-	hypothetical protein	MALPY02975: 153 - 227 (+)	-	-	-	Y	Y	Y	75	1
633	PY07855	-	-	-	hypothetical protein	MALPY02975: 853 - 1,373 (-)	PB_PH1693	PC_PH4615	-	Y	Y	Y	345	0
634	PY00048	-	-	-	hypothetical protein	MALPY00010: 875 - 1,513 (+)	PB_RP2364	PC_RP3474	-	-	-	Y	639	0
635	PY00083	-	-	-	hypothetical protein	MALPY00023: 10,010 - 10,469 (-)	PB_RP3003	PC_RP4769	-	Y	Y	Y	222	0
636	PY00103	-	-	-	hypothetical protein	MALPY00032: 3,240 - 3,565 (-)	PB_RP1102	PC_PH2413	-	Y	Y	Y	130	0
637	PY00110	PB300329.00.0	PC000262.03.0	-	hypothetical protein	MALPY00035: 1 - 1,534 (-)	PB_PH1790	PC_RP3310	MAL13	Y	Y	Y	1534	0
638	PY00111	-	-	-	hypothetical protein	MALPY00035: 2,543 - 2,806 (+)	PB_RP1500	PC_RP4689	MAL13	Y	Y	Y	264	0
639	PY00146	PB100178.00.0	-	-	hypothetical protein	MALPY00039: 2,302 - 2,676 (-)	PB_RP1683	PC_PH2449	-	Y	Y	Y	375	0
640	PY00166	PB001547.02.0	PC300683.00.0, PC401534.00.0	PF14_0109, PF14_0778	hypothetical protein	MALPY00044: 25,197 - 25,691 (+)	PB_RP2912	PC_PH1408	MAL14	Y	Y	Y	369	0
641	PY00182	-	-	-	hypothetical protein	MALPY00050: 892 - 1,475 (-)	PB_RP1937	PC_RP1678	MAL9	Y	-	Y	300	0
642	PY00198	PB403100.00.0	PC404015.00.0, PC103352.00.0	-	hypothetical protein	MALPY00054: 3,608 - 8,407 (+)	PB_PH2733	PC_PH3559	-	-	-	Y	4800	0
643	PY00233	-	-	-	hypothetical protein	MALPY00065: 7,748 - 7,882 (+)	-	-	-	Y	Y	Y	135	0
644	PY00238	-	-	-	hypothetical protein	MALPY00068: 1,779 - 2,969 (+)	PB_RP1762	PC_PH4042	-	-	-	Y	891	0
645	PY00277	PB300866.00.0	PC109243.00.0	-	hypothetical protein	MALPY00079: 3,931 - 4,713 (-)	PB_PH2741	PC_RP5308	-	Y	-	Y	783	0
646	PY00289	PB402966.00.0, PB106385.00.0	PC104464.00.0, PC404905.00.0	-	hypothetical protein	MALPY00081: 9,472 - 10,904 (-)	PB_RP2838	PC_RP2499	-	Y	Y	Y	1278	0
647	PY00294	-	PC301300.00.0	-	hypothetical protein	MALPY00082: 17,453 - 18,820 (+)	PB_RP1275	PC_PH2414	MAL2	-	-	Y	942	0
648	PY00324	PB102255.00.0	PC106450.00.0, PC101656.00.0	-	hypothetical protein	MALPY00091: 7,406 - 8,983 (-)	PB_RP1004	PC_RP1037	-	Y	Y	Y	1578	0
649	PY00339	PB104945.00.0	-	-	hypothetical protein	MALPY00096: 783 - 1,905 (+)	PB_RP2329	PC_RP4444	-	-	-	Y	924	0
650	PY00347	-	-	-	hypothetical protein	MALPY00099: 9,909 - 10,163 (+)	PB_RP3092	PC_RP0576	MAL5	-	-	Y	255	0
651	PY00352	-	PC402505.00.0, PC402857.00.0, PC402591.00.0	-	hypothetical protein	MALPY00102: 5,888 - 7,994 (-)	PB_RP2892	PC_PH2335	-	-	-	Y	906	0
652	PY00369	-	-	-	hypothetical protein	MALPY00105: 691 - 1,284 (+)	PB_RP0038	PC_RP0898	-	-	-	Y	594	0
653	PY00383	PB105361.00.0	PC108910.00.0	-	hypothetical protein	MALPY00107: 4,029 - 6,607 (+)	PB_RP2534	PC_RP5100	-	Y	-	-	2579	0
654	PY00408	-	PC000025.03.0	-	hypothetical protein	MALPY00115: 14,967 - 15,419 (+)	PB_RP3147	PC_RP3031	MAL12	Y	Y	Y	453	0
655	PY00437	-	-	-	hypothetical protein	MALPY00121: 16,817 - 17,154 (-)	-	-	-	Y	Y	Y	111	0
656	PY00439	PB403104.00.0, PB101599.00.1	-	-	hypothetical protein	MALPY00122: 270 - 1,368 (+)	PB_PH2755	PC_PH4044	-	-	Y	Y	756	0
657	PY00470	PB301520.00.0	-	-	hypothetical protein	MALPY00131: 12,797 - 13,348 (-)	PB_PH5659	PC_RP1339	MAL10	Y	Y	Y	552	0
658	PY00534	PB106931.00.0	PC100410.00.0	-	hypothetical protein	MALPY00149: 4,082 - 5,768 (-)	PB_RP3015	PC_RP0258	-	Y	Y	Y	1680	0
659	PY00576	PB403104.00.0, PB101599.00.1	-	-	hypothetical protein	MALPY00157: 6,103 - 6,990 (+)	PB_RP3863	PC_RP4338	-	-	Y	Y	759	0
660	PY00636	PB102571.00.0	-	-	hypothetical protein	MALPY00173: 3,269 - 4,342 (-)	PB_RP1159	PC_RP4265	-	-	-	Y	783	0
661	PY00645	-	-	-	hypothetical protein	MALPY00176: 9,234 - 9,316 (+)	-	-	-	Y	Y	Y	83	1
662	PY00647	-	-	-	hypothetical protein	MALPY00178: 750 - 1,049 (+)	PB_RP2336	PC_RP4405	-	-	-	Y	300	0
663	PY00651	PB300938.00.0, PB300939.00.0	PC000664.00.0, PC300643.00.0	PFF0350w	hypothetical protein	MALPY00180: 924 - 1,927 (+)	-	-	-	Y	-	Y	240	0
664	PY00702	PB108083.00.0	-	-	hypothetical protein	MALPY00192: 1,990 - 2,979 (-)	-	-	-	-	Y	-	180	0
665	PY00709	-	-	-	hypothetical protein	MALPY00193: 14,167 - 14,607 (-)	PB_RP0797	PC_RP1374	MAL14	-	-	Y	441	0
666	PY00716	PB107136.00.0	PC104975.00.0	-	hypothetical protein	MALPY00195: 4,101 - 4,639 (+)	-	-	-	Y	Y	Y	195	0
667	PY00719	PB108654.00.0	PC104385.00.0	-	hypothetical protein	MALPY00195: 18,173 - 18,950 (+)	PB_RP3879	PC_RP2456	-	Y	-	Y	675	0
668	PY00728	-	-	-	hypothetical protein	MALPY00196: 10,904 - 11,017 (-)	-	-	-	Y	Y	Y	114	0
669	PY00748	PB500021.00.0, PB200063.00.2, PB500041.00.0	PC200004.00.0, PC500046.00.0, PC500002.00.0, PC200025.00.0	-	hypothetical protein	MALPY00201: 885 - 3,219 (+)	PB_PH2685	PC_RP2043	MAL12	-	Y	-	2247	0
670	PY00751	PB000809.00.0	PC301821.00.0	-	hypothetical protein	MALPY00202: 198 - 348 (-)	PB_RP0684	PC_PH3664	MAL13	Y	-	Y	151	0
671	PY00752	-	-	-	hypothetical protein	MALPY00202: 2,401 - 3,053 (+)	PB_RP1909	-	-	-	Y	Y	393	0
672	PY00777	PB100516.00.0	-	-	hypothetical protein	MALPY00209: 8,028 - 8,544 (+)	PB_RP0248	-	-	Y	Y	Y	198	0
673	PY00831	-	-	-	hypothetical protein	MALPY00225: 3,344 - 3,496 (+)	-	PC_RP2848	-	Y	-	Y	153	0
674	PY00882	PB102571.00.0	-	-	hypothetical protein	MALPY00239: 1,445 - 2,780 (+)	PB_RP1159	PC_RP1611	-	-	Y	Y	846	0
675	PY00885	PB403105.00.0, PB104402.00.0, PB300749.00.0, PB300872.00.0	-	-	hypothetical protein	MALPY00239: 4,772 - 6,303 (+)	PB_PH2728	PC_RP2163	-	-	-	Y	843	0
676	PY00893	-	-	-	hypothetical protein	MALPY00241: 170 - 633 (+)	-	-	-	Y	Y	Y	105	0
677	PY00906	PB405816.00.0	-	-	hypothetical protein	MALPY00242: 6,175 - 8,774 (+)	PB_RP1498	PC_RP0063	MAL11	-	-	Y	309	0
678	PY00911	PB108234.00.0	-	-	hypothetical protein	MALPY00243: 8,883 - 9,873 (-)	PB_RP3668	-	-	Y	Y	Y	255	0
679	PY00939	PB000617.03.0	PC000742.01.0, PC302028.00.0	-	hypothetical protein	MALPY00253: 393 - 1,147 (+)	PB_RP3503	PC_PH4096	MAL10	Y	-	Y	334	0
680	PY00956	PB102571.00.0	-	-	hypothetical protein	MALPY00257: 2,534 - 3,605 (-)	PB_PH5209	PC_RP4265	-	-	-	Y	777	0
681	PY00964	-	-	-	hypothetical protein	MALPY00260: 12,055 - 13,165 (-)	PB_RP0576	PC_RP2319	MAL12	Y	Y	Y	594	0
682	PY00991	-	-	-	hypothetical protein	MALPY00269: 2,636 - 2,725 (+)	-	-	-	Y	Y	Y	90	1
683	PY01006	PB300749.00.0, PB403105.00.0, PB300872.00.0, PB104402.00.0	-	-	hypothetical protein	MALPY00270: 15,017 - 16,323 (-)	PB_PH2728	PC_RP0052	-	-	Y	Y	888	0
684	PY01023	-	PC106444.00.0	-	hypothetical protein	MALPY00272: 3,323 - 3,971 (+)	-	-	-	Y	-	Y	144	0
685	PY01047	-	-	-	hypothetical protein	MALPY00277: 14,980 - 16,029 (+)	PB_RP2315	PC_RP1910	MAL6	Y	Y	Y	1050	0
686	PY01057	-	-	-	hypothetical protein	MALPY00278: 1,818 - 1,979 (+)	-	-	-	Y	Y	Y	162	0
687	PY01059	PB000809.00.0	PC301821.00.0	-	hypothetical protein	MALPY00279: 58 - 649 (+)	PB_RP0684	PC_PH3664	MAL13	-	-	Y	387	0
688	PY01100	PB102571.00.0	-	-	hypothetical protein	MALPY00291: 1,702 - 3,321 (-)	PB_PH5209	PC_RP2348	-	-	-	Y	882	0
689	PY01117	-	-	-	hypothetical protein	MALPY00297: 60 - 1,847 (-)	PB_RP3077	PC_PH4510	-	Y	-	Y	1341	0
690	PY01128	-	PC402562.00.0	-	hypothetical protein	MALPY00299: 1,172 - 4,636 (+)	PB_RP3626	PC_PH2249	-	-	Y	-	1098	0
691	PY01129	-	PC402561.00.0	-	hypothetical protein	MALPY00299: 4,809 - 5,081 (-)	-	-	-	Y	-	Y	178	0
692	PY01145	PB102173.00.0	PC109180.00.0	-	hypothetical protein	MALPY00303: 12,630 - 13,530 (+)	PB_RP0961	-	-	Y	Y	Y	501	0
693	PY01146	PB102172.00.0	PC109179.00.0	-	hypothetical protein	MALPY00303: 14,761 - 15,294 (+)	PB_RP0961	-	-	Y	Y	Y	534	0
694	PY01159	-	-	-	hypothetical protein	MALPY00305: 5,561 - 5,737 (-)	-	-	-	Y	Y	Y	177	0
695	PY01170	-	-	-	hypothetical protein	MALPY00309: 1 - 64 (+)	-	-	-	Y	Y	Y	64	1
696	PY01175	-	-	-	hypothetical protein	MALPY00310: 2,362 - 3,793 (-)	PB_PH5209	PC_RP4265	-	Y	-	Y	459	0
697	PY01178	-	-	-	hypothetical protein	MALPY00311: 15 - 137 (+)	-	-	-	Y	Y	Y	123	0
698	PY01179	-	-	-	hypothetical protein	MALPY00311: 1,664 - 2,124 (+)	PB_RP1639	-	-	Y	Y	Y	270	0
699	PY01187	PB403105.00.0, PB300749.00.0, PB104402.00.0, PB300872.00.0	-	-	hypothetical protein	MALPY00313: 15,532 - 17,554 (-)	PB_PH2728	PC_RP4539	-	-	Y	-	903	0
700	PY01188	PB102571.00.0	-	-	hypothetical protein	MALPY00313: 19,538 - 20,797 (-)	PB_PH2756	PC_RP1611	-	-	-	Y	810	0
701	PY01221	-	-	-	hypothetical protein	MALPY00319: 11,781 - 11,870 (+)	-	-	-	Y	Y	Y	90	1
702	PY01235	PB000954.01.0	PC000882.02.0, PC000572.04.0	-	hypothetical protein	MALPY00324: 1,226 - 2,524 (-)	PB_RP1794	PC_RP4701	MAL14	-	Y	Y	1299	0
703	PY01236	PB105350.00.0, PB104816.00.0, PB105405.00.0	PC102089.00.0, PC107487.00.0, PC109237.00.0, PC107028.00.0, PC101433.00.0, PC404087.00.0, PC403722.00.0, PC403777.00.0, PC101818.00.0, PC108229.00.0, PC108271.00.0, PC109062.00.0, PC104414.00.0, PC404185.00.0, PC101416.00.0	-	hypothetical protein	MALPY00324: 3,851 - 8,663 (+)	PB_RP2528	PC_RP3926	-	Y	Y	Y	1980	0
704	PY01245	-	-	-	hypothetical protein	MALPY00327: 11,710 - 12,210 (+)	PB_RP1234	PC_RP2398	-	-	-	Y	363	0
705	PY01253	PB105061.00.0, PB400140.00.0	-	-	hypothetical protein	MALPY00330: 1,882 - 2,187 (+)	PB_PH0130	-	-	Y	Y	Y	306	0
706	PY01285	PB301030.00.0, PB300209.00.0	PC001365.02.0	PF10_0058	hypothetical protein	MALPY00337: 138 - 1,851 (+)	PB_PH3684	PC_RP2951	MAL10	Y	-	Y	1110	0
707	PY01297	PB000764.02.0	PC000789.04.0, PC106759.00.0	-	hypothetical protein	MALPY00342: 2,110 - 3,422 (+)	PB_RP2629	PC_RP3766	-	Y	-	Y	1281	0
708	PY01312	-	-	-	hypothetical protein	MALPY00345: 1,100 - 1,473 (+)	PB_RP3565	PC_RP0873	-	Y	-	Y	342	0
709	PY01313	PB403105.00.0, PB300749.00.0, PB300872.00.0, PB104402.00.0	-	-	hypothetical protein	MALPY00345: 2,090 - 3,612 (-)	PB_PH2728	PC_RP0052	-	-	-	Y	909	0
710	PY01314	PB102571.00.0	-	-	hypothetical protein	MALPY00345: 5,640 - 6,284 (-)	PB_RP1159	PC_RP4265	-	Y	-	Y	444	0
711	PY01323	-	PC103100.00.0	-	hypothetical protein	MALPY00349: 1 - 1,182 (-)	PB_RP2032	PC_RP1904	-	-	-	Y	1182	0
712	PY01326	-	-	-	hypothetical protein	MALPY00349: 6,165 - 6,410 (-)	-	-	-	Y	Y	Y	246	0
713	PY01344	-	-	-	hypothetical protein	MALPY00354: 24,481 - 25,366 (+)	PB_RP0754	PC_PH1891	MAL4	Y	-	Y	225	0
714	PY01346	-	-	-	hypothetical protein	MALPY00354: 36,912 - 38,872 (+)	PB_RP2932	PC_RP2602	MAL4	-	-	Y	648	0
715	PY01379	PB102571.00.0	-	-	hypothetical protein	MALPY00364: 1,094 - 1,610 (+)	PB_PH2728	PC_RP1573	-	-	-	Y	417	0
716	PY01380	PB102571.00.0	-	-	hypothetical protein	MALPY00364: 1,674 - 2,174 (+)	PB_RP1159	PC_RP4265	-	-	Y	Y	417	0
717	PY01381	-	-	-	hypothetical protein	MALPY00364: 3,970 - 4,408 (+)	PB_RP1159	PC_RP1611	-	-	-	Y	351	0
718	PY01385	PB102673.00.0	-	-	hypothetical protein	MALPY00364: 9,574 - 10,493 (-)	PB_RP0765	PC_RP1488	-	-	-	Y	756	0
719	PY01395	-	PC102661.00.0, PC102607.00.0, PC105995.00.0, PC402556.00.0, PC107707.00.0	-	hypothetical protein	MALPY00367: 3,862 - 5,249 (-)	PB_RP2892	PC_PH2335	-	-	-	Y	849	0
720	PY01397	PB102571.00.0	-	-	hypothetical protein	MALPY00367: 11,774 - 12,784 (-)	PB_RP1159	PC_RP0499	-	-	-	Y	702	0
721	PY01401	-	PC405330.00.0	-	hypothetical protein	MALPY00369: 3,566 - 4,754 (+)	PB_RP2878	PC_PH4756	-	-	Y	Y	534	0
722	PY01413	-	-	-	hypothetical protein	MALPY00373: 8,847 - 9,029 (+)	-	-	-	Y	Y	Y	112	0
723	PY01415	PB102571.00.0	-	-	hypothetical protein	MALPY00374: 820 - 1,805 (-)	PB_RP1159	PC_RP0499	-	-	-	Y	678	0
724	PY01421	-	-	-	hypothetical protein	MALPY00377: 2,182 - 2,287 (-)	-	-	-	Y	Y	Y	64	1
725	PY01433	PB103873.00.0	PC107909.00.0	-	hypothetical protein	MALPY00381: 394 - 813 (+)	-	-	-	-	-	Y	420	0
726	PY01434	PB000954.01.0	PC000572.04.0, PC000882.02.0	-	hypothetical protein	MALPY00381: 1,268 - 4,412 (-)	PB_RP1794	PC_RP4960	MAL9	-	Y	Y	2448	0
727	PY01435	PB108818.00.0	PC105304.00.0	-	hypothetical protein	MALPY00381: 7,225 - 8,416 (-)	PB_RP3959	PC_RP2905	-	Y	Y	Y	1026	0
728	PY01436	PB100485.00.0	-	-	hypothetical protein	MALPY00381: 9,829 - 11,073 (-)	PB_RP0225	PC_RP4539	-	-	Y	Y	709	0
729	PY01443	PB102571.00.0	-	-	hypothetical protein	MALPY00383: 6,578 - 7,806 (-)	PB_RP1159	PC_RP0499	-	-	Y	Y	921	0
730	PY01458	PB403095.00.0	PC100082.00.0	-	hypothetical protein	MALPY00389: 2,150 - 3,400 (-)	PB_PH2751	PC_RP0052	-	Y	-	Y	672	0
731	PY01483	-	-	-	hypothetical protein	MALPY00397: 4,170 - 5,130 (+)	PB_RP3303	PC_RP1488	-	-	-	Y	789	0
732	PY01506	PB402792.00.0	PC102239.00.0	-	hypothetical protein	MALPY00400: 7,918 - 9,098 (-)	PB_RP2678	PC_RP1406	-	Y	Y	Y	540	0
733	PY01508	-	PC102087.00.0	-	hypothetical protein	MALPY00401: 1,236 - 1,727 (+)	PB_RP2678	PC_RP1301	-	Y	Y	Y	492	0
734	PY01521	-	PC109082.00.0	-	hypothetical protein	MALPY00405: 6,842 - 7,672 (+)	PB_RP1828	PC_RP0965	MAL12	Y	Y	Y	486	0
735	PY01527	PB000469.00.0	PC107221.00.0	-	hypothetical protein	MALPY00406: 1 - 1,290 (-)	PB_RP0398	-	MAL7	Y	Y	Y	682	0
736	PY01529	PB301279.00.0	PC000542.03.0	-	hypothetical protein	MALPY00406: 3,501 - 4,774 (-)	PB_PH5147	PC_RP3624	MAL7	Y	Y	Y	1274	0
737	PY01550	PB000652.00.0, PB000651.00.0	-	PF14_0444, PF14_0445	hypothetical protein	MALPY00413: 1,470 - 1,791 (-)	PB_RP0567	-	-	-	Y	Y	177	0
738	PY01560	-	PC000784.04.0	-	hypothetical protein	MALPY00416: 8,168 - 8,770 (+)	PB_RP2617	PC_RP4954	MAL12	Y	-	Y	603	0
739	PY01563	-	PC109189.00.0	-	hypothetical protein	MALPY00417: 4,774 - 5,881 (-)	PB_RP1365	PC_RP5273	-	Y	Y	Y	930	0
740	PY01564	-	PC109190.00.0	-	hypothetical protein	MALPY00417: 6,507 - 7,224 (+)	-	-	-	Y	Y	Y	159	0
741	PY01590	-	-	-	hypothetical protein	MALPY00428: 665 - 1,111 (+)	PB_RP1159	PC_RP5119	-	-	-	Y	351	0
742	PY01592	PB102673.00.0	-	-	hypothetical protein	MALPY00428: 3,126 - 4,044 (-)	PB_RP0765	PC_RP1488	-	-	-	Y	756	0
743	PY01602	-	PC106287.00.0	-	hypothetical protein	MALPY00433: 329 - 1,260 (+)	PB_RP0038	PC_RP1488	-	-	Y	Y	759	0
744	PY01643	PB100462.00.0	PC105820.00.0	-	hypothetical protein	MALPY00442: 5,339 - 6,395 (+)	PB_RP0216	PC_RP3181	MAL14	Y	Y	Y	435	0
745	PY01647	PB103700.00.0, PB103891.00.0	PC107382.00.0, PC103185.00.0	-	hypothetical protein	MALPY00443: 87 - 9,936 (-)	PB_RP1801	PC_RP1946	-	Y	Y	Y	9850	0
746	PY01679	PB000911.02.0	PC101541.00.0	PF14_0422	hypothetical protein	MALPY00452: 12,600 - 12,723 (+)	PB_RP2689	PC_RP0963	-	Y	-	Y	124	0
747	PY01688	PB403100.00.0	PC103352.00.0, PC404015.00.0	-	hypothetical protein	MALPY00455: 6,520 - 11,475 (+)	PB_PH2754	PC_PH3559	-	-	-	Y	4956	0
748	PY01703	-	-	-	hypothetical protein	MALPY00460: 143 - 232 (+)	-	-	-	Y	Y	Y	90	1
749	PY01768	-	PC108062.00.0, PC100689.00.0, PC106773.00.0	-	hypothetical protein	MALPY00478: 1,891 - 3,134 (+)	PB_PH5209	PC_RP0499	-	-	-	Y	744	0
750	PY01770	PB102673.00.0	-	-	hypothetical protein	MALPY00478: 7,547 - 8,463 (-)	PB_RP0765	PC_RP1488	-	-	-	Y	753	0
751	PY01799	PB001159.02.0	PC000388.00.0	-	hypothetical protein	MALPY00486: 2,800 - 4,123 (+)	PB_RP2781	PC_RP0445	MAL9	Y	Y	Y	1324	0
752	PY01835	-	-	-	hypothetical protein	MALPY00499: 3,208 - 3,890 (-)	PB_PH1937	PC_RP0524	-	-	-	Y	522	0
753	PY01839	PB102571.00.0	-	-	hypothetical protein	MALPY00500: 5,625 - 6,721 (-)	PB_RP1159	PC_RP0499	-	-	-	Y	705	0
754	PY01882	PB000918.00.0	PC000602.01.0	-	hypothetical protein	MALPY00515: 168 - 1,322 (-)	PB_RP0779	PC_RP1697	MAL13	Y	-	-	1119	0
755	PY01884	PB000602.00.0	PC300631.00.0	-	hypothetical protein	MALPY00515: 5,495 - 6,284 (+)	PB_RP0521	PC_PH1318	-	Y	-	Y	213	0
756	PY01900	PB405992.00.0	PC100215.00.0	-	hypothetical protein	MALPY00521: 9,621 - 10,247 (+)	PB_RP3359	PC_RP0137	-	Y	-	Y	627	0
757	PY01904	PB101599.00.1, PB403104.00.0	-	-	hypothetical protein	MALPY00522: 1,455 - 2,684 (+)	PB_PH2755	PC_RP0898	-	-	-	Y	801	0
758	PY01908	PB107911.00.0	-	-	hypothetical protein	MALPY00523: 8,216 - 9,701 (+)	-	-	-	-	Y	Y	183	0
759	PY01915	-	-	-	hypothetical protein	MALPY00524: 34 - 299 (-)	PB_RP1957	PC_RP4419	-	-	-	Y	266	0
760	PY01980	PB103055.00.0	-	-	hypothetical protein	MALPY00543: 9,504 - 10,725 (+)	PB_RP1604	PC_RP2348	-	-	-	Y	723	0
761	PY01998	PB000399.00.0	-	-	hypothetical protein	MALPY00549: 7,624 - 8,271 (+)	PB_RP0336	PC_RP4293	MAL5	Y	Y	Y	648	0
762	PY02065	PB000270.00.0,PB000650.01.0	PC000666.00.0	PFB0315w	hypothetical protein	MALPY00568: 8,917 - 10,301 (-)	PB_RP1520	PC_RP0773	MAL2	Y	-	Y	792	0
763	PY02092	-	-	-	hypothetical protein	MALPY00575: 39 - 1,136 (-)	-	PC_RP3003	MAL7	Y	Y	-	951	0
764	PY02112	-	-	-	hypothetical protein	MALPY00581: 6,456 - 6,743 (-)	PB_RP0646	PC_PH4487	MAL5	Y	Y	Y	288	0
765	PY02117	PB102571.00.0	-	-	hypothetical protein	MALPY00582: 9,344 - 10,647 (-)	PB_RP1159	PC_RP0499	-	-	-	Y	885	0
766	PY02118	PB102571.00.0	-	-	hypothetical protein	MALPY00582: 11,898 - 13,556 (-)	PB_RP1159	PC_RP0499	-	-	-	Y	978	0
767	PY02123	PB000750.03.0	PC000324.03.0	PF11_0280	hypothetical protein	MALPY00584: 3,008 - 3,250 (+)	-	PC_RP3383	-	Y	-	Y	135	0
768	PY02125	-	-	-	hypothetical protein	MALPY00585: 150 - 347 (+)	PB_RP3667	PC_RP0429	-	-	-	Y	198	0
769	PY02138	-	PC105995.00.0, PC102661.00.0, PC102607.00.0, PC402556.00.0, PC107707.00.0	-	hypothetical protein	MALPY00590: 2,932 - 4,375 (-)	PB_RP2892	PC_PH2335	-	-	-	Y	849	0
770	PY02139	PB102571.00.0	-	-	hypothetical protein	MALPY00590: 5,440 - 6,453 (-)	PB_PH5209	PC_RP0499	-	-	-	Y	705	0
771	PY02141	-	PC102607.00.0, PC105995.00.0, PC102661.00.0, PC402556.00.0, PC107707.00.0	-	hypothetical protein	MALPY00590: 11,789 - 13,533 (-)	PB_RP2892	PC_PH2335	-	-	-	Y	873	0
772	PY02144	-	-	-	hypothetical protein	MALPY00590: 20,715 - 21,050 (-)	PB_RP1159	PC_RP0998	-	-	Y	Y	336	0
773	PY02165	PB102571.00.0	-	-	hypothetical protein	MALPY00594: 3,556 - 4,576 (-)	PB_RP1159	PC_RP4692	-	-	-	Y	720	0
774	PY02193	-	PC000355.04.0	-	hypothetical protein	MALPY00604: 10 - 870 (+)	PB_RP1266	PC_RP4417	MAL5	Y	Y	Y	861	0
775	PY02216	PB107019.00.0	PC100929.00.0, PC101804.00.0, PC100766.00.0, PC108273.00.0, PC108770.00.0, PC103218.00.0, PC103217.00.0, PC100928.00.0, PC101215.00.0	-	hypothetical protein	MALPY00609: 2,583 - 3,353 (-)	PB_RP3048	PC_RP4707	-	Y	-	Y	771	0
776	PY02217	PB001038.02.0, PB000216.02.0, PB000092.00.0, PB000112.03.0, PB000113.03.0, PB001633.02.0, PB000959.01.0	PC301066.00.0, PC000609.04.0, PC301191.00.0, PC000923.01.0, PC000542.01.0	PFB0145c, PF07_0042, PF10_0356, PFL1930w	hypothetical protein	MALPY00610: 294 - 1,738 (+)	PB_RP2739	PC_RP1646	MAL12	-	-	Y	1445	0
777	PY02223	PB001142.01.0	PC106184.00.0	-	hypothetical protein	MALPY00610: 18,581 - 18,933 (-)	PB_RP1963	PC_RP3402	-	Y	Y	Y	192	0
778	PY02225	-	-	-	hypothetical protein	MALPY00611: 7,718 - 7,861 (+)	PB_RP0196	PC_PH0132	-	Y	-	Y	144	0
779	PY02247	PB000954.01.0	PC000572.04.0, PC000882.02.0	-	hypothetical protein	MALPY00616: 7,505 - 8,902 (-)	PB_RP1794	PC_RP0798	MAL7	-	-	Y	1398	0
780	PY02257	-	-	-	hypothetical protein	MALPY00618: 7,673 - 8,158 (-)	PB_RP2615	PC_RP2463	-	Y	Y	Y	408	0
781	PY02281	PB406052.00.0, PB106781.00.0	PC403453.00.0	-	hypothetical protein	MALPY00627: 402 - 1,673 (+)	PB_RP2939	PC_RP2290	-	Y	Y	Y	546	0
782	PY02324	-	-	-	hypothetical protein	MALPY00638: 7,454 - 9,380 (-)	-	-	-	Y	Y	Y	252	0
783	PY02345	-	-	-	hypothetical protein	MALPY00642: 13,495 - 13,658 (+)	-	-	-	Y	Y	Y	138	0
784	PY02366	PB102858.00.0	PC300889.00.0	-	hypothetical protein	MALPY00649: 1 - 4,472 (+)	PB_RP1306	PC_PH1781	MAL5	Y	Y	Y	4472	0
785	PY02377	-	PC102680.00.0	-	hypothetical protein	MALPY00654: 6,733 - 7,507 (+)	PB_RP0365	PC_RP1693	-	Y	Y	Y	303	0
786	PY02382	-	PC000144.00.0	-	hypothetical protein	MALPY00655: 1,248 - 1,701 (+)	PB_RP1977	PC_RP0169	-	-	-	Y	258	0
787	PY02392	-	-	-	hypothetical protein	MALPY00658: 6,211 - 6,510 (-)	-	-	-	Y	Y	Y	226	0
788	PY02402	-	-	-	hypothetical protein	MALPY00661: 3,013 - 3,375 (-)	PB_RP3596	PC_RP0009	-	-	-	Y	363	0
789	PY02404	PB107749.00.0	-	-	hypothetical protein	MALPY00662: 702 - 1,338 (+)	PB_RP3418	PC_PH1631	-	-	Y	Y	468	0
790	PY02410	PB300448.00.0	PC301458.00.0, PC000257.04.0	-	hypothetical protein	MALPY00663: 6,717 - 7,197 (+)	PB_PH2027	PC_PH2771	MAL11	Y	Y	Y	234	0
791	PY02426	-	-	-	hypothetical protein	MALPY00668: 5,705 - 5,814 (+)	-	-	-	Y	Y	Y	110	0
792	PY02444	PB103855.00.0	PC101887.00.0	-	hypothetical protein	MALPY00673: 25,153 - 26,563 (+)	PB_RP1785	PC_RP1182	-	Y	Y	Y	1161	0
793	PY02473	PB000262.02.0	PC000052.00.0	PF14_0070	hypothetical protein	MALPY00680: 3,454 - 4,226 (-)	PB_RP2257	PC_RP0068	MAL14	Y	-	Y	773	0
794	PY02513	-	-	-	hypothetical protein	MALPY00690: 2,718 - 2,882 (+)	PB_RP2147	-	-	Y	Y	Y	165	0
795	PY02529	-	-	-	hypothetical protein	MALPY00695: 4,222 - 4,558 (+)	-	-	-	Y	Y	Y	81	1
796	PY02546	PB403100.00.0	PC404015.00.0, PC103352.00.0	-	hypothetical protein	MALPY00699: 1 - 4,582 (+)	PB_PH2733	PC_PH3559	-	Y	-	Y	4582	0
797	PY02548	-	-	-	hypothetical protein	MALPY00699: 6,975 - 11,772 (-)	PB_RP0038	PC_RP1488	-	-	-	Y	1224	0
798	PY02550	PB300859.00.0	-	-	hypothetical protein	MALPY00700: 1,006 - 2,054 (+)	PB_PH2721	PC_RP1467	MAL11	Y	-	Y	813	0
799	PY02636	PB000965.02.0	PC301559.00.0	-	hypothetical protein	MALPY00727: 13,637 - 14,359 (+)	PB_RP2715	PC_PH3115	MAL14	-	-	Y	369	0
800	PY02681	-	-	-	hypothetical protein	MALPY00742: 13,338 - 15,946 (+)	-	-	-	Y	Y	Y	270	0
801	PY02691	PB101599.00.1, PB403104.00.0	-	-	hypothetical protein	MALPY00744: 11,586 - 12,620 (+)	PB_RP3863	PC_RP4338	-	-	-	Y	789	0
802	PY02740	-	-	-	hypothetical protein	MALPY00761: 14,069 - 14,414 (+)	PB_RP0458	PC_RP1871	-	Y	Y	Y	192	0
803	PY02743	PB104976.00.0	-	-	hypothetical protein	MALPY00762: 8,943 - 9,839 (+)	-	PC_RP5421	-	-	-	Y	897	0
804	PY02755	PB104452.00.0	PC403958.00.0	-	hypothetical protein	MALPY00766: 2,474 - 3,194 (-)	PB_RP2084	PC_PH3504	-	Y	Y	Y	483	0
805	PY02774	-	-	-	hypothetical protein	MALPY00773: 144 - 204 (-)	-	-	-	Y	Y	Y	61	1
806	PY02775	-	PC405765.00.0	-	hypothetical protein	MALPY00773: 2,649 - 4,491 (-)	-	PC_PH5139	-	Y	-	Y	1245	0
807	PY02781	-	-	-	hypothetical protein	MALPY00775: 8,556 - 8,858 (-)	PB_RP3926	PC_RP1668	-	Y	Y	Y	303	0
808	PY02793	PB101841.00.0	PC104989.00.0	-	hypothetical protein	MALPY00782: 556 - 1,072 (-)	PB_RP0855	PC_RP2731	-	Y	Y	Y	517	0
809	PY02815	-	-	-	hypothetical protein	MALPY00786: 104 - 281 (+)	PB_RP0238	PC_RP0329	MAL5	Y	Y	Y	178	0
810	PY02840	-	-	-	hypothetical protein	MALPY00796: 3,694 - 4,077 (+)	-	-	-	Y	Y	Y	162	0
811	PY02849	PB000243.03.0	PC000393.05.0	MAL13P1.141	hypothetical protein	MALPY00799: 841 - 1,881 (+)	PB_RP3191	PC_RP5431	MAL13	Y	-	Y	396	0
812	PY02851	PB103571.00.0	PC000692.01.0	-	hypothetical protein	MALPY00799: 7,098 - 9,308 (+)	PB_RP1643	PC_RP1789	-	Y	Y	Y	2211	0
813	PY02852	PB000783.01.0	PC001300.02.0	-	hypothetical protein	MALPY00799: 9,346 - 10,311 (+)	PB_RP1643	PC_RP2912	MAL13	-	Y	Y	846	0
814	PY02864	PB103339.00.0	-	-	hypothetical protein	MALPY00803: 8,898 - 9,182 (-)	PB_RP1533	PC_PH1328	MAL4	Y	-	Y	285	0
815	PY02885	-	PC000169.04.0	-	hypothetical protein	MALPY00812: 1 - 1,154 (+)	PB_RP3742	PC_RP4221	MAL13	Y	Y	Y	1154	0
816	PY02981	-	PC107936.00.0	-	hypothetical protein	MALPY00845: 183 - 509 (+)	-	-	-	Y	Y	Y	327	0
817	PY03030	-	PC102661.00.0, PC105995.00.0, PC107707.00.0, PC102607.00.0, PC402556.00.0	-	hypothetical protein	MALPY00862: 1,915 - 3,808 (-)	PB_RP2892	PC_PH2335	-	-	-	Y	882	0
818	PY03031	PB102571.00.0	-	-	hypothetical protein	MALPY00862: 4,973 - 5,974 (-)	PB_PH5209	PC_RP0499	-	-	-	Y	705	0
819	PY03033	PB000802.01.0, PB001074.03.0	PC000914.02.0	PFC0875w	hypothetical protein	MALPY00863: 1 - 3,209 (-)	PB_RP1660	PC_RP2591	MAL3	Y	-	Y	3209	0
820	PY03058	-	-	-	hypothetical protein	MALPY00870: 1 - 107 (+)	-	-	-	Y	Y	Y	107	0
821	PY03062	-	-	-	hypothetical protein	MALPY00871: 276 - 633 (-)	-	-	-	Y	Y	Y	180	0
822	PY03070	-	PC100414.00.0	-	hypothetical protein	MALPY00873: 629 - 4,390 (+)	PB_RP0043	PC_RP0261	-	-	Y	Y	1176	0
823	PY03086	PB000357.02.0, PB300763.00.0	PC000956.01.0	-	hypothetical protein	MALPY00876: 490 - 4,455 (+)	PB_PH2578	PC_RP1978	-	Y	Y	Y	3966	0
824	PY03161	PB107409.00.0	PC100221.00.0	-	hypothetical protein	MALPY00897: 169 - 753 (+)	PB_RP3253	PC_RP0141	-	Y	Y	Y	585	0
825	PY03179	PB103055.00.0	-	-	hypothetical protein	MALPY00905: 3,655 - 4,955 (-)	PB_RP1604	PC_RP0499	-	-	Y	Y	804	0
826	PY03191	PB403100.00.0	PC103352.00.0, PC404015.00.0	-	hypothetical protein	MALPY00912: 1 - 2,184 (+)	PB_PH2733	PC_PH3559	-	-	-	Y	2184	0
827	PY03201	PB104144.00.0	-	-	hypothetical protein	MALPY00915: 3,807 - 7,188 (+)	PB_RP1928	PC_RP2320	-	Y	Y	Y	906	0
828	PY03284	PB100300.00.0	-	-	hypothetical protein	MALPY00936: 2,719 - 2,880 (+)	PB_RP2643	-	-	-	Y	Y	162	0
829	PY03346	PB102673.00.0	-	-	hypothetical protein	MALPY00961: 875 - 1,806 (-)	PB_PH2494	PC_RP1488	-	-	Y	Y	768	0
830	PY03361	PB001633.02.0, PB000113.03.0, PB000112.03.0, PB000092.00.0, PB000216.02.0, PB001038.02.0, PB000959.01.0	PC000923.01.0, PC000609.04.0, PC301191.00.0 ,PC000542.01.0, PC301066.00.0	PFB0145c, PFL1930w, PF07_0042, PF10_0356	hypothetical protein	MALPY00969: 32 - 6,310 (+)	PB_RP1802	PC_RP0696	MAL12	Y	Y	Y	6279	0
831	PY03365	-	-	-	hypothetical protein	MALPY00970: 7,974 - 8,396 (-)	PB_RP2271	PC_RP5109	-	-	-	Y	423	0
832	PY03405	PB403104.00.0, PB101599.00.1	-	-	hypothetical protein	MALPY00980: 7,656 - 8,520 (+)	PB_PH2755	PC_RP4338	-	-	-	Y	693	0
833	PY03409	-	-	-	hypothetical protein	MALPY00981: 6,578 - 8,861 (+)	-	-	-	Y	Y	Y	123	0
834	PY03434	PB000400.02.0	PC000951.01.0, PC300995.00.0	-	hypothetical protein	MALPY00990: 3,431 - 4,448 (+)	PB_RP2373	PC_RP1975	MAL6	Y	Y	Y	824	0
835	PY03453	PB301073.00.0	PC000787.04.0	-	hypothetical protein	MALPY00995: 23,587 - 24,336 (-)	PB_PH3938	PC_RP4959	MAL12	Y	-	Y	750	0
836	PY03474	-	-	-	hypothetical protein	MALPY01004: 5,609 - 5,689 (+)	-	-	-	Y	Y	Y	81	1
837	PY03497	-	-	-	hypothetical protein	MALPY01011: 1 - 79 (+)	-	-	-	Y	Y	Y	79	1
838	PY03500	-	-	-	hypothetical protein	MALPY01011: 3,261 - 3,465 (+)	-	-	-	Y	Y	Y	83	1
839	PY03507	-	-	-	hypothetical protein	MALPY01014: 687 - 2,745 (+)	PB_PH2759	PC_PH0800	-	-	Y	Y	1935	0
840	PY03509	-	PC301955.00.0	-	hypothetical protein	MALPY01015: 1,760 - 3,083 (+)	-	-	-	Y	Y	Y	95	1
841	PY03549	-	-	-	hypothetical protein	MALPY01032: 333 - 924 (+)	PB_RP0383	PC_RP0970	MAL11	-	-	Y	429	0
842	PY03557	-	PC000130.05.0	-	hypothetical protein	MALPY01034: 104 - 625 (+)	PB_RP2635	PC_RP5143	MAL2	Y	Y	Y	522	0
843	PY03560	PB404007.00.0	PC000055.05.0	-	hypothetical protein	MALPY01034: 6,073 - 7,800 (-)	PB_PH3677	PC_RP5058	-	Y	Y	Y	1728	0
844	PY03589	-	-	-	hypothetical protein	MALPY01048: 528 - 599 (+)	-	-	-	Y	Y	Y	72	1
845	PY03594	PB403095.00.0	PC100082.00.0	-	hypothetical protein	MALPY01050: 2,486 - 4,108 (-)	PB_PH2751	PC_RP0052	-	-	-	Y	897	0
846	PY03604	-	-	-	hypothetical protein	MALPY01053: 9,190 - 10,775 (-)	PB_RP0385	PC_RP3513	MAL9	Y	Y	Y	189	0
847	PY03612	PB105405.00.0, PB104816.00.0, PB105350.00.0	PC107028.00.0, PC109062.00.0, PC101433.00.0, PC102089.00.0, PC101416.00.0, PC403722.00.0, PC107487.00.0, PC404087.00.0, PC108229.00.0, PC108271.00.0, PC104414.00.0, PC109237.00.0, PC404185.00.0, PC101818.00.0, PC403777.00.0	-	hypothetical protein	MALPY01058: 1,090 - 3,054 (+)	PB_RP2552	PC_RP1133	-	Y	-	Y	1869	0
848	PY03621	-	-	-	hypothetical protein	MALPY01061: 5,409 - 5,477 (+)	-	-	-	Y	Y	Y	69	1
849	PY03623	PB000513.01.0	PC000858.01.0	-	hypothetical protein	MALPY01062: 617 - 1,861 (+)	PB_RP1407	PC_RP1902	MAL8	Y	Y	Y	1026	0
850	PY03697	PB108044.00.0	PC102010.00.0	-	hypothetical protein	MALPY01087: 1 - 1,799 (-)	PB_RP3572	PC_RP1255	-	Y	Y	Y	1799	0
851	PY03722	-	-	-	hypothetical protein	MALPY01096: 7,391 - 7,545 (-)	-	-	-	Y	Y	Y	150	0
852	PY03724	-	PC301104.00.0	-	hypothetical protein	MALPY01097: 3,287 - 3,436 (+)	-	-	-	Y	-	Y	150	0
853	PY03757	PB402997.00.0, PB403086.00.0, PB104094.00.0, PB107498.00.0, PB108596.00.0, PB107834.00.0, PB102443.00.0, PB403061.00.0, PB500047.00.1, PB200078.00.2, PB100069.00.1, PB103936.00.0, PB106886.00.0	-	-	hypothetical protein	MALPY01110: 837 - 1,751 (+)	PB_RP3303	PC_RP1488	-	Y	-	Y	738	0
854	PY03815	-	-	-	hypothetical protein	MALPY01130: 8,039 - 8,318 (-)	-	-	-	Y	Y	Y	129	0
855	PY03836	-	-	-	hypothetical protein	MALPY01138: 2,972 - 4,212 (+)	-	-	-	Y	Y	Y	165	0
856	PY03868	PB108097.00.0	PC108541.00.0	-	hypothetical protein	MALPY01152: 1,174 - 1,685 (-)	PB_RP3594	PC_RP4876	-	-	Y	Y	280	0
857	PY03890	-	-	-	hypothetical protein	MALPY01160: 4,004 - 4,419 (-)	PB_RP1604	PC_PH5379	-	Y	Y	Y	336	0
858	PY03897	-	-	-	hypothetical protein	MALPY01162: 10,078 - 10,465 (+)	PB_RP1805	PC_RP2295	MAL4	Y	-	Y	363	0
859	PY03911	-	PC000835.03.0	-	hypothetical protein	MALPY01168: 3,075 - 3,890 (-)	PB_RP3914	PC_RP3954	MAL9	-	Y	Y	816	0
860	PY03931	-	PC001336.02.0	-	hypothetical protein	MALPY01176: 5,098 - 5,977 (+)	PB_RP0154	PC_RP2934	MAL2	Y	Y	Y	558	0
861	PY03951	-	-	-	hypothetical protein	MALPY01183: 726 - 1,731 (-)	PB_RP1794	PC_PH1974	-	-	-	Y	555	0
862	PY03968	PB403104.00.0, PB101599.00.1	-	-	hypothetical protein	MALPY01190: 12,160 - 12,757 (+)	PB_RP3863	PC_RP4086	-	-	-	Y	546	0
863	PY03969	-	-	-	hypothetical protein	MALPY01191: 502 - 569 (+)	-	-	-	Y	Y	Y	68	1
864	PY04014	-	-	-	hypothetical protein	MALPY01207: 1 - 95 (+)	-	-	-	Y	Y	Y	95	1
865	PY04016	PB100172.00.0, PB100173.00.0	PC000287.03.0, PC302372.00.0, PC000944.01.0	PF13_0259	hypothetical protein	MALPY01207: 1,903 - 2,162 (-)	PB_RP0081	PC_RP3320	-	Y	-	Y	168	0
866	PY04025	PB300903.00.0	PC300193.00.0	PFL1910c	hypothetical protein	MALPY01210: 5,134 - 5,335 (+)	PB_PH2850	PC_PH0460	-	Y	-	Y	202	0
867	PY04035	-	-	-	hypothetical protein	MALPY01213: 7,976 - 8,819 (-)	PB_RP2788	PC_RP1888	MAL5	Y	Y	Y	387	0
868	PY04050	-	-	-	hypothetical protein	MALPY01219: 96 - 594 (-)	PB_RP1334	PC_RP4146	-	Y	Y	Y	499	0
869	PY04094	-	-	-	hypothetical protein	MALPY01231: 22,016 - 22,303 (+)	PB_RP2830	PC_RP2455	MAL4	Y	Y	Y	288	0
870	PY04124	-	-	-	hypothetical protein	MALPY01238: 2,162 - 2,332 (-)	PB_RP1548	PC_PH1715	-	-	-	Y	171	0
871	PY04152	-	PC102661.00.0, PC105995.00.0, PC107707.00.0, PC402556.00.0, PC102607.00.0	-	hypothetical protein	MALPY01245: 1,840 - 3,848 (-)	PB_RP2892	PC_PH2335	-	-	Y	Y	933	0
872	PY04187	PB000395.03.0, PB300787.00.0, PB300206.00.0	PC000863.03.0, PC000116.02.0, PC000303.04.0	PF14_0547	hypothetical protein	MALPY01252: 8,479 - 13,807 (+)	PB_PH2605	PC_RP3980	MAL14	Y	-	Y	5329	0
873	PY04192	-	-	-	hypothetical protein	MALPY01255: 6,536 - 6,912 (+)	-	-	-	Y	Y	Y	129	0
874	PY04210	PB100069.00.1, PB106886.00.0, PB403061.00.0, PB403086.00.0, PB402997.00.0, PB102443.00.0, PB103936.00.0, PB200078.00.2, PB107834.00.0, PB107498.00.0, PB500047.00.1, PB104094.00.0, PB108596.00.0	-	-	hypothetical protein	MALPY01262: 198 - 1,461 (+)	PB_RP3466	PC_RP0898	-	-	-	Y	861	0
875	PY04241	PB000419.03.0	-	-	hypothetical protein	MALPY01277: 37 - 955 (-)	PB_RP3346	PC_RP2987	MAL8	Y	Y	Y	919	0
876	PY04259	-	-	-	hypothetical protein	MALPY01283: 2,411 - 2,832 (+)	PB_RP1159	PC_RP5394	-	-	-	Y	342	0
877	PY04260	-	-	-	hypothetical protein	MALPY01283: 5,560 - 6,510 (-)	PB_RP1212	PC_RP3479	-	-	-	Y	786	0
878	PY04279	-	-	-	hypothetical protein	MALPY01292: 4,370 - 5,110 (-)	PB_RP2379	PC_RP2264	MAL9	-	-	Y	741	0
879	PY04313	-	PC105995.00.0, PC102661.00.0, PC107707.00.0, PC402556.00.0, PC102607.00.0	-	hypothetical protein	MALPY01303: 3,824 - 5,249 (-)	PB_RP2892	PC_PH2335	-	-	-	Y	870	0
880	PY04316	PB102571.00.0	-	-	hypothetical protein	MALPY01303: 11,117 - 12,461 (-)	PB_PH5209	PC_RP0950	-	-	-	Y	522	0
881	PY04317	-	-	-	hypothetical protein	MALPY01303: 12,705 - 13,297 (-)	PB_PH2760	PC_RP1611	-	-	-	Y	450	0
882	PY04324	PB001167.02.0	PC000667.02.0	-	hypothetical protein	MALPY01307: 6,541 - 7,880 (+)	PB_RP2785	PC_RP2430	MAL6	Y	Y	Y	1340	0
883	PY04325	PB000106.03.0	PC101910.00.0, PC300306.00.0	-	hypothetical protein	MALPY01308: 179 - 5,359 (+)	PB_RP3086	PC_RP0682	-	Y	Y	Y	5181	0
884	PY04333	PB102571.00.0	-	-	hypothetical protein	MALPY01312: 1,467 - 3,264 (+)	PB_RP1159	PC_RP0499	-	-	-	Y	918	0
885	PY04335	PB102523.00.0	-	-	hypothetical protein	MALPY01313: 3,302 - 4,756 (+)	PB_RP2892	PC_PH2335	-	-	-	Y	852	0
886	PY04358	-	-	-	hypothetical protein	MALPY01321: 48 - 1,823 (-)	PB_RP1794	PC_RP0863	MAL12	-	-	Y	1776	0
887	PY04366	-	-	-	hypothetical protein	MALPY01324: 3,793 - 4,986 (+)	PB_PH2686	PC_RP4539	-	-	-	Y	849	0
888	PY04377	-	-	-	hypothetical protein	MALPY01329: 1,488 - 1,619 (+)	-	-	-	Y	Y	Y	132	0
889	PY04384	-	-	-	hypothetical protein	MALPY01332: 3,718 - 4,362 (-)	PB_RP2892	PC_RP4678	-	-	-	Y	393	0
890	PY04386	-	-	-	hypothetical protein	MALPY01333: 2,625 - 3,011 (-)	PB_RP3952	PC_RP0031	-	Y	-	Y	387	0
891	PY04397	PB102571.00.0	-	-	hypothetical protein	MALPY01337: 3,589 - 4,817 (-)	PB_RP1159	PC_RP0499	-	-	-	Y	921	0
892	PY04406	-	-	-	hypothetical protein	MALPY01340: 65 - 778 (+)	PB_RP1216	PC_RP4010	MAL12	-	Y	Y	714	0
893	PY04418	-	-	-	hypothetical protein	MALPY01343: 6,511 - 6,961 (-)	PB_PH2728	PC_RP1611	-	-	-	Y	363	0
894	PY04426	PB102523.00.0	-	-	hypothetical protein	MALPY01347: 6,363 - 7,817 (-)	PB_RP2892	PC_PH2335	-	-	-	Y	852	0
895	PY04440	-	-	-	hypothetical protein	MALPY01354: 1,834 - 3,444 (+)	-	-	-	Y	Y	Y	1611	0
896	PY04492	PB106478.00.0, PB401779.00.0	PC102258.00.0	PF14_0787	hypothetical protein	MALPY01373: 1,411 - 2,139 (-)	-	-	-	Y	-	Y	213	0
897	PY04523	-	PC108062.00.0, PC100689.00.0, PC106773.00.0	-	hypothetical protein	MALPY01386: 1,803 - 3,032 (+)	PB_RP1604	PC_RP0499	-	-	Y	Y	741	0
898	PY04536	-	-	-	hypothetical protein	MALPY01391: 9,248 - 10,203 (-)	PB_RP3738	PC_RP3867	-	-	-	Y	956	0
899	PY04562	-	-	-	hypothetical protein	MALPY01403: 149 - 1,324 (+)	PB_RP1706	PC_RP0862	-	-	-	Y	797	0
900	PY04563	-	-	-	hypothetical protein	MALPY01403: 1,386 - 2,165 (+)	PB_RP0397	PC_RP5014	-	-	-	Y	561	0
901	PY04568	PB000344.03.0	PC000563.02.0	PFI0280c	hypothetical protein	MALPY01404: 5,403 - 6,447 (-)	-	-	-	Y	-	Y	312	0
902	PY04579	-	PC102661.00.0, PC105995.00.0, PC107707.00.0, PC102607.00.0, PC402556.00.0	-	hypothetical protein	MALPY01408: 2,284 - 4,564 (+)	PB_RP2892	PC_PH2335	-	-	Y	Y	849	0
903	PY04591	PB300911.00.0	PC300274.00.0	-	hypothetical protein	MALPY01411: 13,140 - 14,010 (+)	PB_PH2871	PC_PH0638	MAL13	-	Y	-	871	0
904	PY04592	PB103055.00.0	-	-	hypothetical protein	MALPY01412: 936 - 2,348 (+)	PB_RP1604	PC_RP2348	-	-	Y	Y	777	0
905	PY04595	PB102533.00.0	PC000566.04.0	-	hypothetical protein	MALPY01414: 239 - 3,590 (+)	PB_RP1140	PC_RP4697	MAL3	Y	Y	Y	3147	0
906	PY04632	PB104402.00.0, PB300749.00.0, PB300872.00.0, PB403105.00.0	-	-	hypothetical protein	MALPY01427: 11,117 - 12,419 (-)	PB_PH2728	PC_PH5192	-	Y	-	Y	774	0
907	PY04648	PB103088.00.0	PC108219.00.0	-	hypothetical protein	MALPY01430: 4,818 - 7,442 (+)	PB_RP1415	PC_RP4668	-	Y	Y	Y	621	0
908	PY04734	PB403104.00.0, PB101599.00.1	-	-	hypothetical protein	MALPY01459: 4,270 - 5,338 (+)	PB_RP3863	PC_RP4338	-	-	-	Y	840	0
909	PY04740	PB405589.00.0, PB108692.00.0	PC108409.00.0	-	hypothetical protein	MALPY01461: 2,371 - 3,808 (+)	PB_RP3897	PC_RP2226	-	Y	-	Y	1215	0
910	PY04741	-	-	-	hypothetical protein	MALPY01461: 3,942 - 4,713 (+)	PB_RP3897	PC_RP2226	-	-	-	Y	510	0
911	PY04791	-	-	-	hypothetical protein	MALPY01481: 5,482 - 7,206 (-)	-	PC_PH1994	MAL11	Y	Y	Y	1725	0
912	PY04796	PB103475.00.0, PB107242.00.0, PB405151.00.0	PC102339.00.0, PC106597.00.0, PC108351.00.0, PC100016.00.0, PC406044.00.0, PC404767.00.0, PC102480.00.0	-	hypothetical protein	MALPY01484: 73 - 1,569 (+)	PB_RP1604	PC_RP3221	-	-	-	Y	783	0
913	PY04809	-	PC105995.00.0, PC102661.00.0, PC102607.00.0, PC402556.00.0, PC107707.00.0	-	hypothetical protein	MALPY01489: 3,257 - 4,739 (-)	PB_RP2892	PC_PH2335	-	-	-	Y	678	0
914	PY04827	-	-	-	hypothetical protein	MALPY01495: 8,357 - 8,512 (+)	-	-	-	Y	Y	Y	156	0
915	PY04832	-	PC401477.00.0	-	hypothetical protein	MALPY01496: 9,855 - 10,342 (-)	PB_RP2423	PC_PH1357	MAL10	Y	Y	Y	216	0
916	PY04874	PB401101.00.0	-	-	hypothetical protein	MALPY01513: 664 - 1,220 (-)	PB_PH1087	-	-	-	Y	Y	397	0
917	PY04886	-	PC302376.00.0	-	hypothetical protein	MALPY01518: 4,024 - 4,897 (+)	PB_RP0135	PC_PH4869	MAL13	-	-	Y	726	0
918	PY04917	-	PC000292.05.0	PFI1590c	hypothetical protein	MALPY01530: 1,740 - 3,060 (+)	-	PC_RP5342	MAL9	Y	-	Y	1321	0
919	PY04926	PB000704.03.0, PB107035.00.0	PC000830.01.0, PC000555.04.0	-	hypothetical protein	MALPY01535: 1,138 - 6,192 (+)	PB_RP3058	PC_RP4683	MAL11	Y	Y	Y	5055	0
920	PY04929	PB102313.00.0	PC100225.00.0	-	hypothetical protein	MALPY01537: 5,001 - 6,431 (-)	PB_RP1031	PC_RP0143	-	Y	Y	Y	963	0
921	PY04940	PB102523.00.0	-	-	hypothetical protein	MALPY01543: 3,195 - 4,671 (-)	PB_RP2892	PC_PH2335	-	-	-	Y	849	0
922	PY04949	-	PC104075.00.0	-	hypothetical protein	MALPY01545: 14,562 - 16,863 (+)	PB_RP0467	PC_RP2323	-	-	Y	Y	912	0
923	PY04952	-	-	-	hypothetical protein	MALPY01547: 325 - 744 (-)	PB_RP3571	-	MAL13	Y	Y	Y	420	0
924	PY04966	-	-	-	hypothetical protein	MALPY01555: 84 - 147 (+)	-	-	-	Y	Y	Y	64	1
925	PY04972	PB107019.00.0	PC100928.00.0, PC108273.00.0, PC100929.00.0, PC101215.00.0, PC103217.00.0, PC103218.00.0, PC108770.00.0, PC101804.00.0, PC100766.00.0	-	hypothetical protein	MALPY01556: 590 - 1,465 (+)	PB_RP3048	PC_RP4707	-	-	-	Y	876	0
926	PY04973	PB107019.00.0	PC100928.00.0, PC100929.00.0, PC108770.00.0, PC100766.00.0, PC101215.00.0, PC103218.00.0, PC101804.00.0, PC108273.00.0, PC103217.00.0	-	hypothetical protein	MALPY01556: 2,808 - 3,611 (+)	PB_RP3048	PC_RP0579	-	-	Y	Y	804	0
927	PY04981	-	-	-	hypothetical protein	MALPY01557: 9,694 - 10,824 (-)	PB_PH1937	PC_RP0524	-	-	-	Y	612	0
928	PY05004	PB102571.00.0	-	-	hypothetical protein	MALPY01568: 1,640 - 2,146 (-)	PB_PH2728	PC_RP1611	-	-	-	Y	417	0
929	PY05031	-	PC000196.04.0	-	hypothetical protein	MALPY01579: 40 - 3,413 (+)	PB_PH2245	PC_RP4256	MAL13	Y	-	-	3374	0
930	PY05043	PB103055.00.0	-	-	hypothetical protein	MALPY01583: 1,783 - 3,006 (+)	PB_RP1604	PC_RP2348	-	-	Y	Y	723	0
931	PY05093	-	PC106773.00.0, PC108062.00.0, PC100689.00.0	-	hypothetical protein	MALPY01601: 747 - 1,785 (+)	PB_RP1604	PC_RP2348	-	-	-	Y	699	0
932	PY05136	PB102655.00.0	PC100859.00.0	-	hypothetical protein	MALPY01618: 952 - 2,257 (-)	PB_RP1206	PC_RP0541	-	Y	Y	Y	1107	0
933	PY05145	-	-	-	hypothetical protein	MALPY01621: 5,486 - 5,656 (+)	-	-	-	Y	Y	Y	171	0
934	PY05164	-	-	-	hypothetical protein	MALPY01629: 6,916 - 7,191 (+)	-	-	-	Y	Y	Y	222	0
935	PY05187	-	-	-	hypothetical protein	MALPY01640: 79 - 276 (+)	PB_RP1713	PC_RP2454	-	Y	Y	Y	198	0
936	PY05205	PB001039.03.0, PB000088.01.0, PB000920.02.0	PC000133.04.0, PC000166.04.0, PC405474.00.0, PC302108.00.0, PC000616.04.0, PC300879.00.0	PF14_0172, PF14_0173	hypothetical protein	MALPY01647: 119 - 1,431 (-)	PB_RP2696	PC_PH4874	-	Y	Y	Y	1191	0
937	PY05287	PB000507.00.0	PC000385.00.0	-	hypothetical protein	MALPY01673: 12,721 - 14,426 (+)	PB_RP0433	PC_RP0442	MAL12	Y	Y	Y	1613	0
938	PY05299	-	PC106287.00.0	-	hypothetical protein	MALPY01676: 438 - 1,393 (+)	PB_RP0038	PC_RP1488	-	-	-	Y	783	0
939	PY05321	-	-	-	hypothetical protein	MALPY01684: 1,952 - 2,685 (+)	PB_PH2742	PC_RP2227	-	-	-	Y	498	0
940	PY05384	-	-	-	hypothetical protein	MALPY01707: 6,568 - 6,708 (+)	-	-	-	Y	Y	Y	141	0
941	PY05395	PB000974.02.0, PB000660.03.0	PC000401.01.0, PC000537.01.0, PC000326.03.0, PC000708.01.0	PF10_0078, PF14_0690	hypothetical protein	MALPY01711: 1 - 1,672 (+)	PB_RP3543	PC_RP3432	MAL14	Y	Y	Y	1672	0
942	PY05396	-	-	-	hypothetical protein	MALPY01711: 2,271 - 2,337 (+)	-	-	-	Y	Y	Y	67	1
943	PY05397	-	-	-	hypothetical protein	MALPY01712: 451 - 759 (-)	PB_PH0997	-	-	Y	Y	Y	309	0
944	PY05401	PB106275.00.0	PC107456.00.0	-	hypothetical protein	MALPY01714: 1,006 - 2,349 (-)	PB_RP2801	PC_RP4191	-	Y	Y	Y	1137	0
945	PY05405	-	PC102607.00.0, PC102661.00.0, PC107707.00.0, PC402556.00.0, PC105995.00.0	-	hypothetical protein	MALPY01716: 2,120 - 4,405 (-)	PB_RP2892	PC_PH2335	-	-	-	Y	960	0
946	PY05408	PB102571.00.0	-	-	hypothetical protein	MALPY01716: 8,428 - 9,649 (-)	PB_RP1159	PC_RP0499	-	-	-	Y	933	0
947	PY05418	-	-	-	hypothetical protein	MALPY01721: 124 - 1,779 (+)	PB_RP1794	PC_RP0863	MAL10	-	Y	Y	1656	0
948	PY05427	PB102571.00.0	-	-	hypothetical protein	MALPY01725: 1,346 - 2,753 (+)	PB_RP1159	PC_RP0499	-	-	-	Y	864	0
949	PY05439	-	-	-	hypothetical protein	MALPY01732: 4,839 - 5,651 (-)	PB_RP3729	PC_PH5379	-	-	-	Y	462	0
950	PY05457	PB000895.01.0, PB000197.02.0	PC404875.00.0, PC300783.00.0	-	hypothetical protein	MALPY01741: 1,096 - 5,217 (+)	PB_RP1750	PC_PH4331	MAL4	Y	Y	Y	4122	0
951	PY05465	PB102571.00.0	-	-	hypothetical protein	MALPY01745: 1,928 - 3,044 (+)	PB_RP1159	PC_RP0499	-	-	-	Y	699	0
952	PY05466	-	PC105995.00.0, PC102607.00.0, PC102661.00.0, PC402556.00.0, PC107707.00.0	-	hypothetical protein	MALPY01745: 4,101 - 5,553 (+)	PB_RP2892	PC_PH2335	-	-	-	Y	849	0
953	PY05473	-	-	-	hypothetical protein	MALPY01746: 16,571 - 16,861 (+)	-	-	-	Y	Y	Y	72	1
954	PY05493	-	PC000620.03.0	-	hypothetical protein	MALPY01757: 2,493 - 4,277 (-)	PB_RP3151	PC_RP3721	MAL13	Y	Y	Y	1785	0
955	PY05523	PB000157.02.0	PC000427.00.0	-	hypothetical protein	MALPY01769: 9 - 1,863 (+)	PB_RP2143	PC_RP0485	MAL8	Y	-	Y	1737	0
956	PY05534	PB102088.00.0	PC403515.00.0	-	hypothetical protein	MALPY01774: 2,070 - 2,436 (+)	PB_RP0913	PC_RP1977	-	Y	-	Y	228	0
957	PY05548	-	-	-	hypothetical protein	MALPY01780: 614 - 1,324 (-)	PB_RP1159	PC_PH2984	-	Y	Y	Y	423	0
958	PY05549	-	-	-	hypothetical protein	MALPY01780: 1,457 - 2,025 (-)	PB_PH2756	PC_RP1611	-	-	-	Y	391	0
959	PY05568	-	-	-	hypothetical protein	MALPY01789: 1 - 474 (+)	PB_RP2907	PC_RP4179	-	Y	-	Y	285	0
960	PY05641	-	-	-	hypothetical protein	MALPY01820: 3,128 - 3,492 (+)	PB_RP0640	-	MAL14	Y	Y	Y	365	0
961	PY05645	-	-	-	hypothetical protein	MALPY01822: 3,908 - 4,360 (-)	-	-	-	Y	Y	Y	208	0
962	PY05647	-	-	-	hypothetical protein	MALPY01823: 6,267 - 6,779 (+)	PB_RP2593	PC_RP3888	MAL10	-	-	Y	513	0
963	PY05682	PB102571.00.0	-	-	hypothetical protein	MALPY01840: 2,617 - 3,627 (-)	PB_RP1604	PC_RP3500	-	Y	Y	Y	702	0
964	PY05737	PB000319.03.0, PB301244.00.0	PC302311.00.0	-	hypothetical protein	MALPY01864: 3,679 - 6,432 (+)	PB_RP3256	PC_PH4764	-	Y	Y	Y	1649	0
965	PY05739	PB300960.00.0	PC000119.00.0	-	hypothetical protein	MALPY01866: 15 - 2,014 (-)	PB_PH3169	PC_RP0145	MAL3	Y	Y	Y	1822	0
966	PY05743	-	PC000369.00.0	-	hypothetical protein	MALPY01869: 2,091 - 3,224 (+)	PB_RP2464	PC_RP0415	-	Y	-	Y	1134	0
967	PY05751	-	-	-	hypothetical protein	MALPY01872: 5,520 - 6,101 (+)	PB_RP2281	PC_RP3893	-	Y	-	Y	231	0
968	PY05766	-	PC106287.00.0	-	hypothetical protein	MALPY01880: 939 - 1,904 (+)	PB_RP0038	PC_RP3474	-	-	Y	Y	789	0
969	PY05806	-	-	-	hypothetical protein	MALPY01901: 2,544 - 3,620 (-)	-	PC_RP4877	-	Y	-	Y	372	0
970	PY05809	PB102571.00.0	-	-	hypothetical protein	MALPY01902: 2,706 - 3,743 (-)	PB_PH5209	PC_RP0950	-	-	-	Y	705	0
971	PY05814	PB000912.03.0	-	-	hypothetical protein	MALPY01903: 7,171 - 7,635 (+)	PB_RP3799	PC_RP2057	MAL10	Y	Y	Y	465	0
972	PY05847	-	-	-	hypothetical protein	MALPY01920: 1,905 - 3,015 (+)	PB_PH2735	PC_RP4070	-	-	-	Y	753	0
973	PY05902	-	-	-	hypothetical protein	MALPY01943: 3,381 - 4,161 (-)	PB_RP1604	PC_RP2550	-	-	-	Y	423	0
974	PY05957	-	-	-	hypothetical protein	MALPY01966: 773 - 1,649 (+)	PB_PH2734	PC_RP1488	-	-	-	Y	708	0
975	PY05962	-	-	-	hypothetical protein	MALPY01969: 1,148 - 1,828 (-)	PB_PH1852	PC_RP2958	MAL14	Y	-	Y	397	0
976	PY05985	-	-	-	hypothetical protein	MALPY01979: 90 - 675 (-)	PB_PH1960	PC_RP1081	MAL10	Y	Y	-	586	0
977	PY06005	PB102673.00.0	-	-	hypothetical protein	MALPY01990: 1,091 - 2,020 (+)	PB_RP1212	PC_PH4044	-	Y	Y	Y	753	0
978	PY06013	-	-	-	hypothetical protein	MALPY01994: 2,612 - 2,698 (-)	-	-	-	Y	Y	Y	87	1
979	PY06017	-	PC106261.00.0	-	hypothetical protein	MALPY01996: 6,583 - 7,274 (-)	PB_RP2877	PC_RP3457	-	Y	-	Y	692	0
980	PY06039	PB103055.00.0	-	-	hypothetical protein	MALPY02009: 172 - 1,506 (+)	PB_RP1604	PC_RP2348	-	Y	Y	Y	847	0
981	PY06043	-	PC000200.05.0	PFL1535w	hypothetical protein	MALPY02011: 1 - 1,452 (+)	-	PC_RP5222	MAL12	Y	-	Y	824	0
982	PY06055	PB300225.00.0	PC406069.00.0	-	hypothetical protein	MALPY02017: 3,927 - 5,381 (-)	PB_PH1604	PC_PH5392	-	Y	-	Y	1455	0
983	PY06069	PB000101.02.0	PC301898.00.0	-	hypothetical protein	MALPY02024: 1 - 4,133 (-)	PB_PH4776	PC_PH3850	MAL3	Y	-	Y	3289	0
984	PY06070	PB101929.00.0	-	-	hypothetical protein	MALPY02024: 6,899 - 8,060 (+)	PB_RP0875	-	-	Y	Y	Y	642	0
985	PY06088	-	-	-	hypothetical protein	MALPY02029: 6,282 - 6,461 (+)	-	-	-	Y	Y	Y	180	0
986	PY06091	-	-	-	hypothetical protein	MALPY02031: 497 - 1,275 (-)	PB_RP1159	PC_RP3500	-	Y	Y	Y	387	0
987	PY06097	-	-	-	hypothetical protein	MALPY02032: 41 - 191 (+)	PB_RP2770	PC_RP2514	MAL9	-	Y	Y	151	0
988	PY06111	PB301258.00.0	-	-	hypothetical protein	MALPY02037: 2,510 - 3,623 (-)	PB_RP1490	PC_RP0655	MAL8	Y	Y	Y	255	0
989	PY06118	PB106913.00.0	PC100051.00.0	-	hypothetical protein	MALPY02042: 873 - 1,376 (-)	PB_RP3006	PC_RP0034	-	Y	Y	Y	504	0
990	PY06119	PB106914.00.0, PB402406.00.0	PC400436.00.0	-	hypothetical protein	MALPY02042: 2,759 - 4,186 (+)	PB_RP3006	PC_PH0418	-	Y	Y	Y	951	0
991	PY06154	PB102571.00.0	-	-	hypothetical protein	MALPY02060: 311 - 1,214 (+)	PB_PH2728	PC_RP0950	-	-	Y	Y	603	0
992	PY06211	-	-	-	hypothetical protein	MALPY02083: 401 - 559 (-)	PB_RP1583	PC_RP3123	-	Y	-	Y	159	0
993	PY06254	-	-	-	hypothetical protein	MALPY02099: 726 - 1,136 (+)	PB_RP2307	PC_RP3135	MAL13	Y	Y	Y	411	0
994	PY06262	-	PC106287.00.0	-	hypothetical protein	MALPY02102: 735 - 2,031 (-)	PB_RP0038	PC_RP1488	-	Y	-	-	805	0
995	PY06272	-	-	-	hypothetical protein	MALPY02106: 38 - 1,243 (-)	PB_RP0577	PC_RP2354	MAL6	Y	-	Y	571	0
996	PY06274	-	-	-	hypothetical protein	MALPY02106: 5,304 - 5,611 (-)	-	-	-	Y	Y	Y	162	0
997	PY06277	-	-	-	hypothetical protein	MALPY02108: 1,370 - 3,020 (-)	PB_RP2646	-	MAL13	Y	Y	Y	723	0
998	PY06286	PB101702.00.0	PC101645.00.0	-	hypothetical protein	MALPY02112: 4,602 - 8,405 (+)	PB_PH3932	PC_RP1033	-	Y	Y	Y	3549	0
999	PY06295	PB001239.00.0	PC000758.02.0, PC300275.00.0	PF14_0454	hypothetical protein	MALPY02116: 11 - 1,391 (-)	PB_RP0936	PC_RP2504	MAL14	Y	-	Y	1381	0
1000	PY06305	-	-	-	hypothetical protein	MALPY02121: 336 - 1,232 (+)	PB_PH5682	PC_RP3846	-	-	-	Y	621	0
1001	PY06310	PB000071.03.0	PC000228.00.0	-	hypothetical protein	MALPY02123: 1 - 2,779 (-)	PB_RP3061	PC_RP0250	-	Y	Y	Y	2779	0
1002	PY06312	-	-	-	hypothetical protein	MALPY02124: 4,733 - 4,978 (-)	PB_RP0908	PC_RP0972	-	-	-	Y	246	0
1003	PY06317	-	-	-	hypothetical protein	MALPY02126: 2,848 - 3,938 (+)	PB_PH2685	PC_RP0546	-	-	-	Y	1026	0
1004	PY06345	PB108862.00.0	PC000334.04.0	-	hypothetical protein	MALPY02139: 827 - 4,394 (+)	PB_RP3988	PC_RP4399	MAL4	Y	Y	Y	2886	0
1005	PY06355	PB102571.00.0	-	-	hypothetical protein	MALPY02143: 3,273 - 4,718 (-)	PB_RP1159	PC_RP0499	-	-	Y	Y	948	0
1006	PY06361	-	-	-	hypothetical protein	MALPY02144: 6,087 - 6,604 (+)	PB_RP3491	PC_RP2108	MAL14	Y	Y	Y	486	0
1007	PY06366	PB401765.00.0	PC403277.00.0	-	hypothetical protein	MALPY02146: 2,537 - 2,617 (-)	-	-	-	Y	Y	Y	81	1
1008	PY06371	PB001054.03.0	PC000623.04.0	-	hypothetical protein	MALPY02149: 126 - 3,080 (-)	PB_RP3928	PC_RP4756	MAL8	Y	Y	Y	2955	0
1009	PY06389	PB300029.00.0, PB001451.02.0	PC000088.00.0	MAL13P1.156	hypothetical protein	MALPY02161: 2,774 - 3,389 (+)	PB_RP2893	PC_RP0109	-	Y	-	Y	582	0
1010	PY06418	PB103005.00.0, PB402125.00.0	PC105710.00.0	PF11_0530	hypothetical protein	MALPY02179: 448 - 864 (+)	PB_PH2014	PC_RP3109	MAL11	Y	-	Y	417	0
1011	PY06423	PB101616.00.0, PB100709.00.0	PC105986.00.0	-	hypothetical protein	MALPY02180: 138 - 4,521 (-)	PB_RP1990	PC_RP3284	MAL8	Y	Y	Y	4384	0
1012	PY06425	PB403265.00.0	-	-	hypothetical protein	MALPY02182: 23 - 436 (-)	PB_PH2896	PC_RP1790	-	Y	-	Y	414	0
1013	PY06468	-	-	-	hypothetical protein	MALPY02197: 4,465 - 5,019 (+)	PB_RP0994	PC_RP4456	-	-	-	Y	555	0
1014	PY06474	-	-	-	hypothetical protein	MALPY02200: 161 - 397 (-)	-	-	-	Y	Y	Y	237	0
1015	PY06475	-	-	-	hypothetical protein	MALPY02200: 758 - 832 (-)	-	-	-	Y	Y	Y	75	1
1016	PY06488	-	-	-	hypothetical protein	MALPY02205: 452 - 1,338 (-)	PB_RP0267	PC_RP1127	-	-	-	Y	480	0
1017	PY06494	PB107810.00.0, PB101125.00.0, PB102224.00.0	PC402129.00.0	-	hypothetical protein	MALPY02207: 4,405 - 4,615 (+)	-	-	-	-	-	Y	150	0
1018	PY06504	PB107021.00.0	PC000731.04.0	-	hypothetical protein	MALPY02211: 2,905 - 4,437 (+)	PB_RP3050	PC_RP4885	MAL11	Y	-	Y	1320	0
1019	PY06517	-	-	-	hypothetical protein	MALPY02217: 4,400 - 6,129 (-)	PB_PH2728	PC_RP4070	-	-	-	Y	627	0
1020	PY06525	PB000594.01.0, PB000860.01.0	PC000741.01.0	PFA0155c	hypothetical protein	MALPY02220: 1 - 1,470 (-)	PB_RP1714	PC_RP1829	MAL1	Y	-	Y	1470	0
1021	PY06550	-	PC106773.00.0, PC108062.00.0, PC100689.00.0	-	hypothetical protein	MALPY02233: 1,235 - 2,288 (-)	PB_RP1604	PC_RP0499	-	-	-	Y	696	0
1022	PY06588	PB001413.02.0	PC000380.00.0	PFL0615w	hypothetical protein	MALPY02256: 77 - 404 (-)	PB_RP2877	PC_RP0436	-	Y	-	Y	328	0
1023	PY06607	-	PC302117.00.0	-	hypothetical protein	MALPY02265: 200 - 386 (-)	PB_RP2336	PC_PH4297	MAL12	Y	Y	Y	187	0
1024	PY06614	PB104402.00.0, PB300749.00.0, PB403105.00.0, PB300872.00.0	-	-	hypothetical protein	MALPY02267: 3,701 - 5,000 (-)	PB_PH2728	PC_RP2163	-	-	-	Y	774	0
1025	PY06615	PB403064.00.0, PB108355.00.0	PC107269.00.0	-	hypothetical protein	MALPY02267: 6,982 - 8,028 (-)	PB_PH2735	PC_RP0499	-	Y	Y	-	696	0
1026	PY06635	PB001000.03.0	PC302570.00.0, PC000121.01.0	PF14_0239	hypothetical protein	MALPY02279: 183 - 1,646 (+)	PB_RP3886	PC_RP1143	MAL14	Y	-	Y	992	0
1027	PY06647	PB101599.00.1, PB403104.00.0	-	-	hypothetical protein	MALPY02282: 409 - 1,334 (+)	PB_PH2755	PC_PH2056	-	Y	-	Y	759	0
1028	PY06655	PB000086.02.0,PB000383.01.0	PC000078.00.0	PF14_0668	hypothetical protein	MALPY02286: 3,367 - 7,779 (-)	PB_RP2083	PC_RP0101	MAL14	Y	-	Y	4177	0
1029	PY06663	-	-	-	hypothetical protein	MALPY02292: 76 - 2,075 (-)	PB_PH2728	PC_PH5379	-	-	-	Y	652	0
1030	PY06690	PB001102.01.0, PB000768.00.0	PC001324.02.0	-	hypothetical protein	MALPY02308: 113 - 3,711 (-)	PB_RP1931	PC_RP2927	MAL11	Y	Y	Y	3363	0
1031	PY06691	PB000579.01.0	-	PFL1075w, PFA0280w, PF14_0404	hypothetical protein	MALPY02309: 888 - 2,670 (-)	PB_RP2820	-	-	-	Y	Y	1686	0
1032	PY06738	PB000726.01.0	-	-	hypothetical protein	MALPY02333: 7,349 - 7,588 (+)	PB_RP1595	PC_RP5157	-	Y	-	Y	240	0
1033	PY06744	-	-	-	hypothetical protein	MALPY02336: 3,383 - 3,470 (-)	-	-	-	Y	Y	Y	88	1
1034	PY06786	-	-	-	hypothetical protein	MALPY02361: 1,446 - 1,796 (-)	PB_RP2829	PC_PH3445	-	Y	Y	Y	351	0
1035	PY06791	PB000021.00.0	PC300541.00.0	-	hypothetical protein	MALPY02365: 204 - 2,260 (-)	PB_RP0022	PC_PH1140	MAL11	Y	Y	Y	1847	0
1036	PY06799	PB103145.00.0	PC105824.00.0	-	hypothetical protein	MALPY02370: 1 - 1,346 (+)	PB_RP1441	PC_RP3183	-	Y	Y	Y	1346	0
1037	PY06800	-	-	-	hypothetical protein	MALPY02370: 1,751 - 2,064 (+)	-	PC_RP3930	-	Y	-	Y	162	0
1038	PY06828	PB102277.00.0	PC105421.00.0	-	hypothetical protein	MALPY02385: 87 - 2,030 (+)	PB_RP1013	PC_RP2952	-	Y	-	Y	1944	0
1039	PY06847	PB101480.00.0	PC000805.04.0	-	hypothetical protein	MALPY02394: 1,205 - 2,320 (+)	PB_RP0714	PC_RP4976	MAL9	Y	Y	-	1116	0
1040	PY06850	PB402082.00.0	-	-	hypothetical protein	MALPY02397: 3,452 - 5,470 (+)	PB_PH1983	PC_RP1696	MAL3	Y	Y	Y	2019	0
1041	PY06865	PB000553.02.0	-	-	hypothetical protein	MALPY02406: 5 - 2,223 (-)	PB_RP2507	PC_RP1507	-	Y	Y	Y	2121	0
1042	PY06868	PB108551.00.0, PB108552.00.0	PC100986.00.0, PC104207.00.0	-	hypothetical protein	MALPY02408: 23 - 2,233 (+)	PB_RP3821	PC_RP0621	-	Y	-	Y	1962	0
1043	PY06873	PB000410.02.0	PC000195.02.0	PF14_0430	hypothetical protein	MALPY02411: 79 - 1,055 (+)	PB_RP2382	PC_RP2134	MAL14	Y	-	Y	722	0
1044	PY06906	PB001112.03.0	PC300497.00.0	-	hypothetical protein	MALPY02429: 177 - 3,954 (-)	PB_RP3983	PC_PH1061	MAL3	-	Y	Y	2878	0
1045	PY06924	-	-	-	hypothetical protein	MALPY02438: 5,562 - 5,963 (-)	PB_RP0773	PC_RP5128	MAL11	Y	Y	Y	402	0
1046	PY06929	PB405928.00.0, PB106659.00.0	PC405659.00.0	-	hypothetical protein	MALPY02440: 3,510 - 4,913 (+)	PB_RP2907	PC_RP4179	-	Y	Y	Y	606	0
1047	PY06941	PB000585.00.0	PC000169.03.0 ,PC105847.00.0	-	hypothetical protein	MALPY02448: 1 - 1,963 (-)	PB_RP0509	PC_RP3198	MAL3	Y	Y	Y	1963	0
1048	PY06942	PB000585.00.0	PC105847.00.0, PC000169.03.0	-	hypothetical protein	MALPY02448: 2,038 - 2,771 (-)	PB_RP0509	PC_RP3198	MAL3	Y	Y	-	734	0
1049	PY06944	-	-	-	hypothetical protein	MALPY02449: 2,863 - 2,967 (-)	-	-	-	Y	Y	Y	105	0
1050	PY06949	PB106639.00.0	PC106162.00.0	MAL13P1.82	hypothetical protein	MALPY02453: 539 - 942 (-)	-	-	-	Y	-	Y	264	0
1051	PY06968	-	-	-	hypothetical protein	MALPY02460: 1 - 985 (+)	PB_RP0810	PC_RP2199	MAL14	Y	-	Y	985	0
1052	PY07016	PB405067.00.0	-	-	hypothetical protein	MALPY02491: 1,852 - 2,409 (+)	PB_PH2160	PC_PH4966	-	Y	Y	Y	492	0
1053	PY07026	-	-	-	hypothetical protein	MALPY02497: 1,880 - 2,134 (+)	PB_RP2324	PC_RP1897	-	-	Y	Y	255	0
1054	PY07034	PB105399.00.0, PB105400.00.0, PB403246.00.0	PC105998.00.0, PC108993.00.0, PC100018.00.0, PC103796.00.0	-	hypothetical protein	MALPY02502: 4,992 - 7,521 (-)	PB_RP2548	PC_RP0014	-	Y	Y	Y	2223	0
1055	PY07055	PB301307.00.0	-	-	hypothetical protein	MALPY02516: 46 - 2,529 (-)	PB_PH5198	-	MAL13	Y	Y	Y	2484	0
1056	PY07057	PB402197.00.0	-	-	hypothetical protein	MALPY02517: 3,135 - 4,119 (-)	PB_PH2073	PC_RP4338	-	Y	Y	Y	861	0
1057	PY07103	PB401702.00.0, PB102452.00.0	PC103481.00.0	-	hypothetical protein	MALPY02541: 1,125 - 2,339 (+)	PB_RP1100	PC_RP2083	-	Y	Y	Y	1215	0
1058	PY07106	-	PC103814.00.0	-	hypothetical protein	MALPY02541: 9,013 - 10,285 (-)	PB_RP2986	PC_RP4539	-	-	-	Y	753	0
1059	PY07108	PB000356.03.0	PC000057.04.0	PF10_0282	hypothetical protein	MALPY02542: 179 - 427 (-)	PB_RP3289	PC_RP4072	-	Y	-	Y	249	0
1060	PY07114	-	-	-	hypothetical protein	MALPY02545: 47 - 778 (+)	PB_RP0443	PC_RP2510	MAL5	Y	-	Y	732	0
1061	PY07120	PB300477.00.0, PB000050.03.0	PC000553.02.0, PC300870.00.0	MAL13P1.191	hypothetical protein	MALPY02546: 10,399 - 11,259 (+)	PB_RP3042	PC_RP2359	-	Y	-	Y	741	0
1062	PY07124	-	PC108062.00.0, PC106773.00.0, PC100689.00.0	-	hypothetical protein	MALPY02547: 3,383 - 4,431 (-)	PB_RP1604	PC_RP0499	-	-	-	Y	693	0
1063	PY07164	PB000568.00.0	PC301512.00.0	-	hypothetical protein	MALPY02571: 47 - 374 (+)	PB_RP0491	PC_PH2975	-	Y	Y	Y	328	0
1064	PY07170	-	-	-	hypothetical protein	MALPY02573: 1,958 - 2,975 (-)	PB_RP1159	PC_RP0950	-	-	-	Y	582	0
1065	PY07183	PB300933.00.0	PC101181.00.0	-	hypothetical protein	MALPY02582: 624 - 3,856 (-)	PB_PH2984	PC_RP0743	-	-	-	Y	3036	0
1066	PY07205	PB001008.00.0, PB101770.00.0	PC302060.00.0, PC000819.03.0	-	hypothetical protein	MALPY02596: 11 - 4,516 (-)	PB_RP0834	PC_PH4186	MAL13	Y	Y	Y	4506	0
1067	PY07208	PB102571.00.0	-	-	hypothetical protein	MALPY02598: 1,084 - 1,590 (+)	PB_PH2728	PC_RP1573	-	-	-	Y	417	0
1068	PY07209	PB102571.00.0	-	-	hypothetical protein	MALPY02598: 1,654 - 2,150 (+)	PB_RP1159	PC_RP4265	-	-	Y	Y	417	0
1069	PY07214	PB401889.00.0	PC105904.00.0	-	hypothetical protein	MALPY02601: 832 - 2,101 (-)	PB_PH1824	PC_RP3234	-	Y	Y	Y	1146	0
1070	PY07242	PB403104.00.0, PB101599.00.1	-	-	hypothetical protein	MALPY02616: 2,689 - 3,567 (+)	PB_RP3863	PC_RP4338	-	-	Y	Y	762	0
1071	PY07243	PB103794.00.0	PC103474.00.0	-	hypothetical protein	MALPY02617: 357 - 1,070 (-)	PB_RP1761	PC_RP2078	-	Y	Y	Y	714	0
1072	PY07245	PB000911.01.0	PC107125.00.0	-	hypothetical protein	MALPY02618: 1,247 - 3,055 (+)	PB_RP1761	PC_RP3981	-	-	Y	Y	1809	0
1073	PY07270	-	PC105995.00.0, PC102661.00.0, PC107707.00.0, PC402556.00.0, PC102607.00.0	-	hypothetical protein	MALPY02629: 2,700 - 3,850 (-)	PB_RP2892	PC_PH2335	-	-	-	Y	718	0
1074	PY07278	PB102571.00.0	-	-	hypothetical protein	MALPY02635: 64 - 1,287 (-)	PB_RP1159	PC_PH4834	-	-	-	Y	789	0
1075	PY07289	PB000450.02.0, PB405981.00.0	PC000936.02.0, PC302657.00.0	-	hypothetical protein	MALPY02642: 63 - 3,238 (+)	PB_RP2412	PC_RP2610	-	Y	Y	Y	2970	0
1076	PY07298	PB100516.00.0	-	-	hypothetical protein	MALPY02648: 687 - 1,389 (+)	PB_RP1683	PC_PH2449	-	Y	Y	Y	315	0
1077	PY07302	PB000211.00.0	-	-	hypothetical protein	MALPY02650: 366 - 829 (+)	-	-	-	Y	Y	Y	198	0
1078	PY07319	-	-	-	hypothetical protein	MALPY02662: 1,899 - 2,309 (-)	PB_RP3572	PC_RP1255	-	-	-	Y	411	0
1079	PY07321	-	-	-	hypothetical protein	MALPY02664: 43 - 207 (+)	PB_RP2873	PC_RP1866	MAL1	-	-	Y	165	0
1080	PY07322	-	-	-	hypothetical protein	MALPY02664: 337 - 870 (+)	PB_RP2873	PC_RP1866	MAL1	Y	-	Y	534	0
1081	PY07324	PB102523.00.0	-	-	hypothetical protein	MALPY02665: 357 - 1,811 (-)	PB_RP2892	PC_PH2335	-	-	-	Y	852	0
1082	PY07328	PB000772.00.0	-	-	hypothetical protein	MALPY02669: 111 - 407 (+)	PB_RP0666	PC_RP5342	MAL9	-	-	Y	297	0
1083	PY07329	PB000773.00.0	PC107066.00.0	-	hypothetical protein	MALPY02669: 1,161 - 3,765 (+)	PB_RP0666	PC_RP3945	-	-	-	Y	2503	0
1084	PY07344	PB300000.00.0, PB300202.00.0	PC300988.00.0, PC300905.00.0	-	hypothetical protein	MALPY02678: 1 - 3,333 (+)	PB_PH0011	PC_PH1804	MAL3	Y	Y	Y	3333	0
1085	PY07351	-	-	-	hypothetical protein	MALPY02682: 1,696 - 2,085 (+)	PB_RP3957	PC_RP4368	MAL3	Y	-	Y	390	0
1086	PY07361	-	PC000669.02.0	PF13_0342	hypothetical protein	MALPY02689: 42 - 721 (+)	-	PC_RP2432	-	Y	-	Y	680	0
1087	PY07363	-	-	MAL13P1.580	hypothetical protein	MALPY02689: 2,830 - 2,985 (+)	-	PC_RP2432	MAL13	Y	-	Y	156	0
1088	PY07367	PB401969.00.0	-	-	hypothetical protein	MALPY02691: 1,605 - 2,128 (+)	PB_PH2658	PC_PH3874	-	Y	Y	Y	438	0
1089	PY07381	PB000169.01.0	PC000238.03.0	-	hypothetical protein	MALPY02698: 1 - 2,214 (+)	PB_RP1140	PC_RP3278	MAL3	Y	Y	Y	2214	0
1090	PY07401	-	PC100689.00.0, PC106773.00.0, PC108062.00.0	-	hypothetical protein	MALPY02712: 141 - 1,690 (+)	PB_RP2059	PC_RP0499	-	-	Y	Y	826	0
1091	PY07424	PB000771.02.0	PC000432.04.0	-	hypothetical protein	MALPY02729: 37 - 2,796 (-)	PB_RP2631	PC_RP4525	MAL3	Y	Y	Y	2140	0
1092	PY07433	PB001508.02.0, PB000848.02.0	PC301489.00.0, PC000095.04.0	MAL8P1.23	hypothetical protein	MALPY02736: 44 - 3,208 (-)	PB_RP2666	PC_RP4124	MAL8	Y	-	Y	3060	0
1093	PY07446	PB001054.00.0	-	-	hypothetical protein	MALPY02742: 2,844 - 3,979 (-)	PB_RP0853	PC_RP1950	-	-	-	Y	405	0
1094	PY07452	-	PC301588.00.0	-	hypothetical protein	MALPY02747: 89 - 908 (-)	PB_RP2073	PC_PH0655	-	Y	-	Y	820	0
1095	PY07492	PB106995.00.0	PC107154.00.0	-	hypothetical protein	MALPY02772: 546 - 1,415 (+)	PB_RP3041	PC_RP4001	-	Y	Y	Y	690	0
1096	PY07497	PB000028.03.0	PC000318.04.0	PF14_0356	hypothetical protein	MALPY02776: 275 - 1,370 (-)	PB_RP3030	PC_RP4375	MAL14	Y	-	Y	1096	0
1097	PY07503	-	-	-	hypothetical protein	MALPY02781: 1 - 109 (+)	-	-	-	Y	Y	Y	109	0
1098	PY07552	-	-	-	hypothetical protein	MALPY02810: 654 - 776 (+)	PB_PH2670	PC_PH4615	-	Y	Y	Y	123	0
1099	PY07556	-	-	-	hypothetical protein	MALPY02810: 1,591 - 1,740 (+)	PB_PH5366	PC_PH1729	-	Y	Y	Y	150	0
1100	PY07567	-	-	-	hypothetical protein	MALPY02815: 2,754 - 2,903 (+)	PB_PH2515	PC_PH5019	-	Y	Y	Y	150	0
1101	PY07573	-	-	-	hypothetical protein	MALPY02815: 4,236 - 4,304 (+)	-	-	-	Y	Y	Y	69	1
1102	PY07582	-	-	-	hypothetical protein	MALPY02820: 1,778 - 1,960 (+)	-	-	-	Y	Y	Y	183	0
1103	PY07585	-	-	-	hypothetical protein	MALPY02822: 91 - 240 (+)	PB_PH2515	PC_PH5019	-	Y	Y	Y	150	0
1104	PY07587	-	-	-	hypothetical protein	MALPY02822: 559 - 708 (+)	PB_PH2515	PC_PH5019	-	Y	Y	Y	150	0
1105	PY07589	-	-	-	hypothetical protein	MALPY02822: 1,025 - 1,174 (+)	PB_PH2515	PC_PH5019	-	Y	Y	Y	150	0
1106	PY07591	-	-	-	hypothetical protein	MALPY02822: 1,493 - 1,567 (+)	-	-	-	Y	Y	Y	75	1
1107	PY07603	PB401969.00.0	-	-	hypothetical protein	MALPY02829: 1,400 - 1,495 (+)	-	-	-	Y	Y	Y	96	1
1108	PY07606	-	PC401789.00.0	-	hypothetical protein	MALPY02830: 508 - 1,122 (-)	PB_RP3418	PC_PH1631	-	-	-	Y	615	0
1109	PY07607	PB405151.00.0, PB107242.00.0, PB103475.00.0	PC404767.00.0, PC108351.00.0, PC102480.00.0, PC102339.00.0, PC106597.00.0, PC100016.00.0, PC406044.00.0	-	hypothetical protein	MALPY02830: 4,408 - 4,990 (+)	PB_RP1604	PC_RP3221	-	-	-	Y	489	0
1110	PY07630	-	-	-	hypothetical protein	MALPY02845: 1,902 - 2,622 (-)	PB_RP0397	PC_PH2418	-	-	-	Y	477	0
1111	PY07631	-	-	-	hypothetical protein	MALPY02845: 2,744 - 3,433 (-)	PB_RP0397	PC_RP0862	-	-	-	Y	399	0
1112	PY07644	-	-	-	hypothetical protein	MALPY02854: 1,635 - 2,107 (-)	PB_RP1159	PC_RP4692	-	-	-	Y	389	0
1113	PY07664	-	-	-	hypothetical protein	MALPY02870: 267 - 416 (+)	PB_PH5532	PC_PH5019	-	-	Y	-	150	0
1114	PY07699	-	-	-	hypothetical protein	MALPY02888: 2,987 - 3,145 (+)	-	-	-	Y	Y	Y	159	0
1115	PY07704	-	-	-	hypothetical protein	MALPY02893: 203 - 1,362 (+)	-	-	-	Y	Y	Y	954	0
1116	PY07712	-	-	-	hypothetical protein	MALPY02896: 1,424 - 2,656 (-)	-	-	-	Y	Y	Y	1233	0
1117	PY07719	-	-	-	hypothetical protein	MALPY02901: 1 - 2,031 (-)	-	-	-	Y	Y	Y	396	0
1118	PY07724	-	-	-	hypothetical protein	MALPY02904: 996 - 1,769 (+)	-	-	-	Y	Y	Y	774	0
1119	PY07729	-	-	-	hypothetical protein	MALPY02906: 1,067 - 1,811 (+)	-	-	-	Y	Y	Y	243	0
1120	PY07743	-	-	-	hypothetical protein	MALPY02913: 3,103 - 3,267 (+)	-	-	-	Y	Y	Y	165	0
1121	PY07761	-	-	-	hypothetical protein	MALPY02923: 809 - 2,304 (+)	-	-	-	Y	Y	Y	1231	0
1122	PY07770	-	-	-	hypothetical protein	MALPY02926: 3,021 - 3,200 (-)	-	-	-	Y	Y	Y	180	0
1123	PY07779	-	-	-	hypothetical protein	MALPY02930: 2,146 - 3,200 (+)	-	-	-	Y	Y	Y	950	0
1124	PY07794	-	-	-	hypothetical protein	MALPY02937: 381 - 506 (+)	-	-	-	Y	Y	Y	126	0
1125	PY07800	-	-	-	hypothetical protein	MALPY02941: 47 - 1,424 (+)	-	-	-	Y	Y	Y	1271	0
1126	PY07848	-	-	-	hypothetical protein	MALPY02971: 1,381 - 1,880 (-)	PB_RP1469	PC_PH1787	-	-	Y	Y	500	0
1127	PY05920	PB100936.00.0	PC104640.00.0	-	immediate early protein homolog	MALPY01950: 985 - 3,393 (-)	PB_RP0447	PC_RP2573	-	Y	Y	Y	2409	0
1128	PY03717	-	-	-	immediate early protein homolog	MALPY01094: 74 - 4,711 (+)	PB_PH2212	PC_RP2098	MAL10	Y	-	Y	4638	0
1129	PY02667	PB105376.00.0, PB401727.00.0	PC100816.00.0	-	integral membrane protein	MALPY00737: 3,785 - 4,312 (+)	PB_PH1685	-	-	Y	Y	Y	528	0
1130	PY07014	-	-	-	integrase-related	MALPY02491: 1 - 1,261 (+)	PB_PH4767	-	-	Y	Y	Y	1137	0
1131	PY07615	PB101458.00.0	-	-	KED, putative	MALPY02835: 690 - 2,111 (-)	PB_RP0770	-	-	Y	Y	Y	1422	0
1132	PY05169	PB400823.00.0	PC401297.00.0	-	KED, putative	MALPY01632: 127 - 1,584 (+)	PB_RP2175	PC_PH1190	-	Y	Y	Y	1458	0
1133	PY07616	PB101458.00.0	-	-	KED, putative	MALPY02836: 398 - 2,339 (+)	PB_RP0706	PC_PH1631	-	Y	Y	Y	1773	0
1134	PY07317	-	-	-	kinesin homolog-related	MALPY02661: 1,996 - 2,373 (+)	PB_RP0258	PC_RP4199	MAL12	Y	Y	Y	378	0
1135	PY01092	-	PC000706.01.0	-	knob-associated histidine-rich protein	MALPY00289: 8,242 - 8,748 (-)	PB_RP2868	PC_RP1803	-	Y	-	Y	507	0
1136	PY05522	-	PC101249.00.0	-	Krox-like protein	MALPY01768: 27 - 3,262 (+)	PB_RP0271	PC_RP0786	MAL12	Y	Y	Y	3236	0
1137	PY06984	PB402608.00.0, PB402109.00.0, PB401466.00.0, PB406032.00.0, PB402902.00.0	PC400472.00.0	-	L1 transposable element	MALPY02470: 37 - 1,161 (+)	PB_PH2632	PC_PH3354	-	Y	Y	Y	1125	0
1138	PY04542	PB001337.02.0	PC101117.00.0	-	Late embryogenesis abundant protein, putative	MALPY01395: 1,391 - 3,934 (-)	PB_RP2854	PC_RP0704	-	Y	Y	Y	2544	0
1139	PY05438	-	-	-	Leishmania major ppg3	MALPY01732: 1,161 - 4,110 (+)	PB_PH2685	PC_RP2043	-	-	-	Y	2862	0
1140	PY01144	PB101923.00.0	PC403825.00.0	-	Leucine Rich Repeat, putative	MALPY00303: 4,703 - 9,860 (-)	PB_RP0874	PC_PH3382	MAL13	Y	Y	Y	537	0
1141	PY01001	-	PC000692.00.0	-	lysophospholipase	MALPY00270: 7,870 - 9,129 (-)	PB_RP1794	PC_RP0798	MAL14	Y	Y	Y	1260	0
1142	PY06145	PB000954.01.0	PC000572.04.0, PC000882.02.0	-	lysophospholipase	MALPY02056: 4,231 - 5,547 (-)	PB_RP1794	PC_RP0798	MAL9	Y	-	Y	1317	0
1143	PY04797	PB100383.00.0	PC105570.00.0	-	maebl	MALPY01485: 1,048 - 4,038 (+)	PB_RP0178	PC_RP3020	-	Y	Y	Y	2991	0
1144	PY05017	PB000847.00.0	PC301766.00.0	PFI0310w	Maf-like protein, putative	MALPY01573: 412 - 1,912 (+)	PB_RP0720	PC_PH3573	MAL9	Y	-	Y	1389	0
1145	PY03397	-	-	-	malate dehydrogenase-related	MALPY00978: 634 - 1,125 (+)	PB_RP0149	PC_RP2953	MAL13	Y	Y	Y	492	0
1146	PY00902	PB108285.00.0	PC108196.00.0	-	mature parasite-infected erythrocyte surface antigen	MALPY00241: 21,445 - 22,768 (-)	PB_RP3696	PC_RP4656	-	Y	Y	Y	1188	0
1147	PY05860	PB107215.00.0	PC403498.00.0, PC000125.00.0	-	mature parasite-infected erythrocyte surface antigen	MALPY01925: 9,107 - 11,648 (-)	PB_RP3149	PC_RP0150	MAL11	-	-	Y	1761	0
1148	PY02239	PB300724.00.0	-	-	mature-parasite-infected erythrocyte surface antigen	MALPY00614: 242 - 1,657 (+)	PB_RP2700	PC_RP2390	-	Y	Y	Y	1416	0
1149	PY01982	PB000698.02.0	PC107991.00.0, PC107005.00.0	-	mature-parasite-infected erythrocyte surface antigen, putative	MALPY00544: 946 - 5,448 (+)	PB_RP2601	PC_RP3912	-	Y	Y	Y	4503	0
1150	PY07726	-	-	-	methane monooxygenase component a beta chain	MALPY02905: 1,356 - 2,525 (+)	-	-	-	Y	Y	Y	1170	0
1151	PY07752	-	-	-	molybdopterin guanine dinucleotide synthesis protein B	MALPY02918: 2,082 - 2,633 (+)	-	-	-	Y	Y	Y	552	0
1152	PY00208	PB000970.03.0	-	-	MORN repeat, putative	MALPY00056: 12,437 - 13,320 (+)	PB_RP3845	PC_RP2008	MAL14	Y	Y	Y	447	0
1153	PY05967	PB108171.00.0, PB404024.00.0	PC103604.00.0	PFB0310c	MSP4/5-related	MALPY01971: 36 - 557 (+)	PB_RP3630	PC_RP2128	-	Y	-	Y	399	0
1154	PY05432	PB105405.00.0, PB104816.00.0, PB105350.00.0	PC109237.00.0, PC102089.00.0, PC101433.00.0, PC403777.00.0, PC101818.00.0, PC108271.00.0, PC107028.00.0, PC108229.00.0, PC107487.00.0, PC104414.00.0, PC404185.00.0, PC109062.00.0, PC404087.00.0, PC403722.00.0, PC101416.00.0	-	multiple banded antigen	MALPY01727: 1,058 - 2,929 (+)	PB_RP2528	PC_RP3926	-	-	-	Y	1872	0
1155	PY07751	-	-	-	NAD dependent epimerase/dehydratase family, putative	MALPY02918: 412 - 2,077 (+)	-	-	-	Y	Y	Y	1476	0
1156	PY05730	PB104900.00.0	PC103209.00.0	-	neurofilament-H	MALPY01858: 11,000 - 13,170 (-)	PB_RP2310	PC_RP1958	MAL13	Y	Y	Y	1815	0
1157	PY07698	-	-	-	nif-specific regulatory protein	MALPY02888: 1 - 2,890 (+)	-	-	-	Y	Y	Y	2815	0
1158	PY00226	PB104007.00.0	-	-	NLI interacting factor, putative	MALPY00061: 4,223 - 7,218 (-)	PB_RP0156	-	-	Y	Y	Y	2448	0
1159	PY01316	PB106293.00.0	-	MAL13P1.365	origin recognition complex 1 protein	MALPY00346: 2,450 - 3,673 (+)	PB_RP2811	PC_RP1996	MAL13	Y	-	Y	1224	0
1160	PY01514	PB000896.00.0	PC302155.00.0	-	outer arm dynein beta heavy chain	MALPY00404: 412 - 3,900 (-)	PB_RP0757	PC_PH4431	MAL10	Y	Y	Y	3489	0
1161	PY07748	-	-	-	oxidoreductase protein, putative	MALPY02916: 32 - 1,498 (+)	-	-	-	Y	Y	Y	1467	0
1162	PY06121	PB105536.00.0	PC000783.00.0	-	p235 rhoptry protein E1	MALPY02042: 5,494 - 6,597 (-)	PB_RP2610	PC_RP0904	-	-	-	Y	1104	0
1163	PY06381	PB300874.00.0, PB300875.00.0, PB108649.00.0, PB106153.00.0, PB000244.01.0, PB001046.03.0, PB000714.02.0, PB300390.00.0, PB000130.03.0, PB000144.00.0, PB300852.00.0, PB000327.03.0, PB000035.01.0, PB103906.00.0, PB000886.00.0, PB000629.02.0	PC001072.02.0, PC107416.00.0, PC000362.05.0, PC302084.00.0, PC301319.00.0, PC301152.00.0	MAL13P1.176, PFL2520w, PF13_0198	p235 rhoptry protein E5	MALPY02156: 1 - 3,522 (-)	PB_RP3925	PC_PH4239	MAL13	Y	-	Y	3350	0
1164	PY06144	PB105536.00.0	PC000783.00.0	-	p235 rhoptry protein E5, putative	MALPY02056: 66 - 1,991 (-)	PB_RP2610	PC_RP0904	-	Y	Y	Y	1828	0
1165	PY04395	-	-	-	Pb47-related	MALPY01336: 2,299 - 3,195 (+)	PB_RP2906	PC_RP2152	MAL13	-	-	Y	897	0
1166	PY04774	PB000824.03.0	-	-	PfS230 paralog-related	MALPY01475: 26 - 913 (-)	PB_RP3715	-	MAL2	Y	Y	Y	888	0
1167	PY05936	PB300595.00.0	PC300985.00.0	-	PHD-finger, putative	MALPY01958: 6 - 3,509 (+)	PB_PH2314	PC_PH1918	MAL3	Y	Y	Y	3504	0
1168	PY02066	-	PC405266.00.0	-	phosphatase-related	MALPY00569: 639 - 1,871 (+)	PB_RP2500	PC_PH4699	MAL2	Y	Y	Y	1233	0
1169	PY01735	PB000917.00.0	-	-	plant adhesion molecule 1-related	MALPY00469: 4,431 - 5,978 (-)	PB_RP0778	-	MAL9	Y	Y	Y	1548	0
1170	PY07596	PB000705.01.0, PB300219.00.0	PC000657.00.0, PC000539.02.0	-	Plasmodium falciparum CG2	MALPY02825: 1 - 1,624 (+)	PB_PH1596	PC_RP2352	MAL7	Y	-	Y	1624	0
1171	PY07579	PB401466.00.0, PB402109.00.0, PB406032.00.0, PB402902.00.0, PB402608.00.0	PC400472.00.0	-	pORF1	MALPY02820: 1 - 912 (-)	PB_PH2632	PC_PH3354	-	Y	Y	Y	876	0
1172	PY04699	PB000414.01.0, PB000611.02.0	PC300897.00.0, PC000096.02.0	PFE0160c, PF11_0279	PR264	MALPY01446: 54 - 418 (-)	PB_RP1331	PC_PH1796	MAL5	Y	Y	Y	365	0
1173	PY05322	PB200116.00.0, PB404499.00.0, PB406153.00.0, PB200057.00.1	PC105356.00.0, PC104131.00.0, PC107549.00.0	-	PRB1M protein precursor	MALPY01684: 3,414 - 4,912 (-)	PB_RP3921	PC_PH5438	-	-	-	Y	1230	0
1174	PY03610	-	-	-	Predicted membrane protein	MALPY01056: 6,043 - 6,741 (-)	-	-	-	Y	Y	Y	699	0
1175	PY07383	PB000011.03.0	PC301847.00.0	MAL7P1.119	prespore-specific protein	MALPY02700: 985 - 2,145 (-)	PB_RP3010	PC_PH3723	MAL7	Y	-	Y	1161	0
1176	PY07728	-	-	-	probable nucleoside phosphorylase	MALPY02906: 185 - 988 (+)	-	-	-	Y	Y	Y	804	0
1177	PY07019	-	-	-	protective antigen-related	MALPY02493: 74 - 875 (-)	PB_RP3720	-	MAL4	Y	Y	Y	321	0
1178	PY02791	PB300316.00.0	-	-	protein kinase raf 1	MALPY00780: 182 - 1,573 (+)	PB_PH1756	-	MAL11	Y	Y	Y	683	0
1179	PY02853	PB405112.00.0, PB402000.00.0	PC104220.00.0, PC105323.00.0, PC405771.00.0	-	protein serine/threonine kinase-1	MALPY00799: 11,110 - 13,417 (-)	PB_PH1912	PC_RP2391	MAL5	Y	Y	Y	1527	0
1180	PY02496	-	PC000534.04.0, PC000039.03.0	-	protein transport protein sec23	MALPY00687: 1,474 - 1,803 (+)	PB_RP2212	PC_RP4653	MAL8	Y	Y	Y	330	0
1181	PY01630	PB000794.03.0	PC301938.00.0	-	protein with 5'-3' exonuclease domain	MALPY00439: 4,015 - 5,283 (+)	PB_RP3684	PC_PH3926	MAL13	Y	Y	Y	1104	0
1182	PY02677	PB000494.00.0	PC301623.00.0	-	putative acylaminoacyl-peptidase	MALPY00741: 3,244 - 4,620 (-)	PB_RP0423	PC_PH3275	MAL3	Y	Y	Y	1377	0
1183	PY04604	PB000167.01.0	PC000728.01.0	PFE0625w, PFE0690c	putative GTPase	MALPY01418: 683 - 2,580 (+)	PB_RP1136	PC_RP1822	MAL5	Y	Y	Y	679	0
1184	PY01459	-	-	-	putative phospholipase	MALPY00390: 1,499 - 3,094 (+)	PB_RP1184	PC_RP0863	MAL7	Y	Y	Y	1596	0
1185	PY05241	PB000814.00.0	PC000963.01.0	-	putative ubiquitin fusion degradation protein	MALPY01656: 652 - 4,335 (-)	PB_RP0691	PC_RP0851	MAL7	Y	Y	Y	2794	0
1186	PY02932	PB000482.02.0, PB000405.02.0, PB000829.03.0	PC001039.02.0, PC000535.04.0, PC000257.01.0	PFI1730w, PFB0935w, PFC0110w, MAL7P1.229, PFC0120w	PyRhopH1A-related	MALPY00829: 1,034 - 4,841 (+)	PB_RP2378	PC_RP1287	MAL2	Y	Y	Y	3090	0
1187	PY04666	PB300735.00.0	-	-	PyRhopH1A-related	MALPY01433: 2,355 - 3,821 (-)	PB_PH2542	PC_RP1287	MAL3	-	Y	Y	1367	0
1188	PY07786	-	-	-	pyrroloquinoline quinone biosynthesis protein E-related	MALPY02934: 1,872 - 2,545 (+)	-	-	-	Y	Y	Y	612	0
1189	PY04242	PB106206.00.0	PC103808.00.0	-	quinone oxidoreductase, putative	MALPY01277: 1,565 - 2,719 (+)	PB_RP2782	PC_RP2218	-	Y	Y	Y	1155	0
1190	PY00447	-	PC300132.00.0	-	repeat organellar protein-related	MALPY00125: 9,097 - 10,347 (-)	PB_RP3093	PC_PH0313	MAL2	-	-	Y	1251	0
1191	PY03917	-	PC400637.00.0, PC104116.00.0, PC100844.00.0	-	retinitis pigmentosa GTPase regulator-like protein	MALPY01171: 632 - 2,911 (+)	PB_PH2057	PC_RP0530	MAL13	Y	-	Y	2178	0
1192	PY07669	PB406032.00.0, PB402608.00.0, PB401466.00.0, PB402109.00.0, PB402902.00.0	PC400472.00.0	-	Reverse transcriptase, putative	MALPY02872: 1,011 - 2,465 (+)	PB_PH2489	PC_PH0450	-	Y	Y	Y	1455	0
1193	PY05054	PB000714.02.0, PB000035.01.0, PB103906.00.0, PB000244.01.0, PB108649.00.0, PB300874.00.0, PB000327.03.0, PB106153.00.0, PB001046.03.0, PB000130.03.0, PB000144.00.0, PB300390.00.0, PB300875.00.0, PB000629.02.0, PB300852.00.0, PB000886.00.0	PC001072.02.0, PC107416.00.0, PC301152.00.0, PC301319.00.0, PC302084.00.0, PC000362.05.0	PF13_0198, MAL13P1.176, PFL2520w	rhoptry protein	MALPY01587: 1 - 8,123 (-)	PB_RP1811	PC_RP2702	MAL13	Y	Y	Y	7993	0
1194	PY00649	PB108649.00.0, PB300874.00.0, PB300390.00.0, PB000714.02.0, PB103906.00.0, PB000035.01.0, PB000327.03.0, PB001046.03.0, PB000144.00.0, PB000244.01.0, PB300852.00.0, PB000130.03.0, PB106153.00.0, PB000629.02.0, PB000886.00.0, PB300875.00.0	PC000362.05.0, PC001072.02.0, PC301152.00.0, PC301319.00.0, PC302084.00.0, PC107416.00.0	PF13_0198, PFL2520w, MAL13P1.176	rhoptry protein	MALPY00179: 200 - 8,600 (-)	PB_RP1031	PC_RP2702	MAL12	Y	-	Y	8274	0
1195	PY01365	PB000629.02.0, PB000886.00.0, PB300874.00.0, PB108649.00.0, PB000130.03.0, PB300390.00.0, PB300852.00.0, PB103906.00.0, PB000714.02.0, PB300875.00.0, PB000035.01.0, PB000244.01.0, PB000327.03.0, PB001046.03.0, PB000144.00.0, PB106153.00.0	PC000362.05.0, PC301319.00.0, PC107416.00.0, PC302084.00.0, PC001072.02.0, PC301152.00.0	MAL13P1.176, PF13_0198, PFL2520w	rhoptry protein	MALPY00360: 688 - 8,972 (-)	PB_RP1811	PC_RP2702	MAL13	Y	Y	Y	8160	0
1196	PY02104	PB300852.00.0, PB106153.00.0, PB103906.00.0, PB300875.00.0, PB000244.01.0, PB000130.03.0, PB300390.00.0, PB000886.00.0, PB108649.00.0, PB300874.00.0, PB000327.03.0, PB001046.03.0, PB000144.00.0, PB000629.02.0, PB000035.01.0, PB000714.02.0	PC000362.05.0, PC301319.00.0, PC107416.00.0, PC001072.02.0, PC301152.00.0, PC302084.00.0	PF13_0198, PFL2520w, MAL13P1.176	rhoptry protein	MALPY00577: 1 - 8,322 (-)	PB_RP1031	PC_RP2702	MAL13	-	-	Y	7984	0
1197	PY03534	PB000714.02.0, PB000130.03.0, PB000327.03.0, PB000886.00.0, PB000035.01.0, PB000144.00.0, PB300875.00.0, PB000244.01.0, PB300874.00.0, PB108649.00.0, PB000629.02.0, PB300390.00.0, PB106153.00.0, PB300852.00.0, PB001046.03.0, PB103906.00.0	PC000362.05.0, PC302084.00.0, PC301152.00.0, PC001072.02.0, PC107416.00.0, PC301319.00.0	PF13_0198, MAL13P1.176, PFL2520w	rhoptry protein	MALPY01027: 7,425 - 12,902 (-)	PB_RP1031	PC_RP2702	MAL12	-	-	Y	5478	0
1198	PY06018	PB000035.01.0, PB103906.00.0, PB106153.00.0, PB300874.00.0, PB000886.00.0, PB300875.00.0, PB000244.01.0, PB000327.03.0, PB108649.00.0, PB300390.00.0, PB000130.03.0, PB000629.02.0, PB000714.02.0, PB001046.03.0, PB000144.00.0, PB300852.00.0	PC000362.05.0, PC001072.02.0, PC302084.00.0, PC107416.00.0, PC301152.00.0, PC301319.00.0	PF13_0198, MAL13P1.176, PFL2520w	rhoptry protein	MALPY01997: 1 - 6,213 (+)	PB_RP1031	PC_RP2702	MAL13	Y	Y	Y	6213	0
1199	PY03432	PB000629.02.0, PB000144.00.0, PB300852.00.0, PB000035.01.0, PB000130.03.0, PB300874.00.0, PB300875.00.0, PB000244.01.0, PB103906.00.0, PB300390.00.0, PB000714.02.0, PB000327.03.0, PB000886.00.0, PB106153.00.0, PB108649.00.0, PB001046.03.0	PC000362.05.0, PC107416.00.0, PC001072.02.0, PC301319.00.0, PC301152.00.0, PC302084.00.0	PF13_0198, MAL13P1.176, PFL2520w	rhoptry protein-related	MALPY00989: 362 - 5,012 (-)	PB_RP1031	PC_RP2702	MAL12	Y	Y	Y	4472	0
1200	PY02033	PB000714.02.0, PB300390.00.0, PB000629.02.0, PB300874.00.0, PB000035.01.0, PB000244.01.0, PB000144.00.0, PB103906.00.0, PB001046.03.0, PB300852.00.0, PB300875.00.0, PB000327.03.0, PB000886.00.0, PB000130.03.0, PB108649.00.0, PB106153.00.0	PC001072.02.0, PC302084.00.0, PC000362.05.0, PC301152.00.0, PC107416.00.0, PC301319.00.0	PF13_0198, MAL13P1.176, PFL2520w	rhoptry protein-related	MALPY00560: 1 - 2,407 (+)	PB_RP1031	PC_PH2197	MAL13	-	-	Y	2407	0
1201	PY04438	PB300874.00.0, PB300852.00.0, PB103906.00.0, PB300390.00.0, PB108649.00.0, PB000629.02.0, PB000886.00.0, PB000714.02.0, PB000035.01.0, PB106153.00.0, PB000144.00.0, PB300875.00.0, PB001046.03.0, PB000130.03.0, PB000244.01.0, PB000327.03.0	PC301319.00.0, PC301152.00.0, PC302084.00.0, PC000362.05.0, PC001072.02.0, PC107416.00.0	MAL13P1.176, PF13_0198, PFL2520w	rhoptry protein-related	MALPY01353: 1 - 2,244 (-)	PB_RP3925	PC_PH2424	MAL11	-	-	Y	2105	0
1202	PY02887	PB000862.03.0, PB001285.00.0	PC000470.01.0, PC000170.04.0, PC301851.00.0	PF14_0096, PF13_0315	ribonucleoprotein homolog F21B7.26 - Arabidopsis thaliana, putative	MALPY00812: 2,941 - 4,415 (-)	PB_RP3742	PC_RP1544	MAL13	Y	Y	Y	1323	0
1203	PY04761	-	-	-	ribosomal protein L16, putative	MALPY01470: 1 - 852 (-)	-	-	-	Y	Y	Y	582	0
1204	PY06733	PB000858.00.0, PB000767.02.0	PC000783.04.0, PC000905.01.0	PFL1150c, PFF0245w	ribosomal protein L24, putative	MALPY02333: 1 - 577 (+)	PB_RP2630	PC_RP1932	MAL12	-	Y	Y	577	0
1205	PY07470	PB100439.00.0	PC103091.00.0, PC107129.00.0	-	ribosome releasing factor	MALPY02761: 1 - 1,888 (+)	-	PC_RP1902	-	Y	Y	Y	1588	0
1206	PY07067	PB000906.03.0	PC000514.00.0	-	ring-infected erythrocyte surface antigen	MALPY02522: 37 - 2,317 (+)	PB_RP3790	PC_RP0593	MAL5	Y	Y	Y	1961	0
1207	PY05937	PB000829.02.0	PC000348.02.0	-	ring-infested erythrocyte surface antigen	MALPY01959: 1,471 - 2,649 (-)	PB_RP2658	PC_RP2222	MAL14	Y	Y	Y	1179	0
1208	PY07352	PB300344.00.0	PC107393.00.0	-	ring-infested erythrocyte surface antigen	MALPY02683: 1,329 - 2,186 (+)	PB_PH1814	PC_RP4152	-	-	Y	Y	858	0
1209	PY07288	-	-	-	RNase H, putative	MALPY02641: 1 - 2,928 (-)	-	-	-	Y	Y	Y	2885	0
1210	PY04762	PB405905.00.0	-	-	rpl2	MALPY01470: 1,804 - 2,544 (-)	PB_PH5540	PC_PH0969	-	Y	Y	Y	741	0
1211	PY01931	PB406153.00.0, PB200116.00.0, PB200057.00.1, PB404499.00.0	PC104131.00.0, PC105356.00.0, PC107549.00.0	-	s-antigen protein precursor, putative	MALPY00528: 1 - 3,420 (-)	PB_RP3921	PC_RP0627	-	-	Y	Y	3335	0
1212	PY06442	PB000715.00.0	PC000031.00.0	-	Saccharomyces cerevisiae ORF 2310-related	MALPY02190: 36 - 2,458 (+)	PB_RP0621	PC_RP0040	MAL14	Y	Y	Y	2336	0
1213	PY02062	PB000107.03.0, PB000108.03.0, PB107093.00.0, PB000233.03.0, PB000352.01.0, PB301518.00.0	PC000792.00.0, PC000054.00.0, PC000740.02.0	PFB0345c, PFB0340c, PFI0135c, PFB0335c, PFB0355c, PFB0360c, PFB0330c, PFB0350c	SERA-2	MALPY00568: 47 - 1,828 (+)	PB_RP1275	PC_RP2494	MAL2	Y	Y	Y	1782	0
1214	PY07375	-	-	-	similar to L1 retrotransposon, TF subfamily L1MD-TF18	MALPY02696: 950 - 1,396 (+)	PB_PH5550	PC_PH1433	-	Y	Y	Y	414	0
1215	PY02455	-	-	-	similar to serine/threonine kinases-related	MALPY00676: 73 - 576 (+)	PB_RP0866	PC_PH3765	-	Y	Y	Y	246	0
1216	PY07142	-	-	-	small GTPase rab11-related	MALPY02555: 8,154 - 8,519 (+)	-	-	-	Y	Y	Y	231	0
1217	PY00547	PB000466.01.0	PC000257.05.0	-	SMC protein-related	MALPY00150: 26,783 - 27,594 (-)	PB_RP1361	PC_RP5296	MAL4	Y	Y	Y	498	0
1218	PY04588	PB000357.03.0	PC300909.00.0	MAL13P1.314, MAL13P1.315	Streptococcus pyogenes AMV156	MALPY01411: 58 - 2,846 (+)	PB_RP3290	PC_PH1809	MAL13	Y	Y	Y	2789	0
1219	PY06541	-	PC000721.04.0	-	structure-specific recognition protein 1	MALPY02227: 2,471 - 3,068 (-)	PB_RP2760	PC_PH1783	MAL14	Y	Y	Y	598	0
1220	PY07410	PB104903.00.0	PC107338.00.0	MAL13P1.169	syntaxin 5	MALPY02717: 2,591 - 3,720 (-)	PB_RP2310	PC_RP4115	MAL13	Y	-	Y	524	0
1221	PY01169	-	PC100386.00.0	-	synthetic antigen of P.falciparum	MALPY00308: 4,004 - 5,054 (+)	PB_RP0931	PC_RP0243	-	Y	Y	Y	1002	0
1222	PY07540	PB000663.01.0	PC000798.04.0	-	synthetic antigen of P.falciparum, putative	MALPY02804: 472 - 2,422 (+)	PB_RP3035	PC_RP4970	MAL5	Y	Y	Y	1951	0
1223	PY04752	PB000380.00.0	PC000868.02.0	-	synthetic antigen of P.falciparum, putative	MALPY01465: 1 - 1,726 (-)	PB_RP0317	PC_RP2559	MAL10	Y	Y	Y	1571	0
1224	PY07613	-	-	-	titin-L1 fusion protein-related	MALPY02834: 269 - 1,581 (-)	PB_PH2204	PC_PH0450	-	Y	Y	Y	1191	0
1225	PY00129	PB000020.02.0	PC000997.02.0, PC000778.01.0	-	TPR Domain, putative	MALPY00036: 47,470 - 51,333 (-)	PB_RP2018	PC_RP2643	MAL14	Y	Y	Y	3864	0
1226	PY00361	PB000423.03.0	PC000339.00.0	PF13_0305, PF13_0304	translation elongation factor EF-1, subunit alpha	MALPY00104: 412 - 1,743 (-)	PB_RP3350	PC_RP0380	MAL13	Y	Y	Y	1332	0
1227	PY02338	PB000423.03.0	PC000339.00.0	PF13_0305, PF13_0304	translation elongation factor EF-1, subunit alpha	MALPY00641: 107 - 1,438 (+)	PB_RP3350	PC_RP0380	MAL13	Y	Y	Y	1332	0
1228	PY02959	PB000290.01.0	PC000679.04.0	-	transmission-blocking target antigen s230 precursor	MALPY00839: 1 - 1,412 (+)	PB_RP1238	PC_RP4814	MAL2	Y	Y	Y	1412	0
1229	PY07709	-	-	-	transposase-related	MALPY02894: 1,509 - 2,617 (+)	-	-	-	Y	Y	Y	909	0
1230	PY07727	-	-	-	transposase-related	MALPY02905: 3,084 - 3,297 (+)	-	-	-	Y	Y	Y	214	0
1231	PY02644	PB000124.00.0, PB101277.00.0, PB000392.03.0, PB001169.00.0	PC000743.04.0, PC001353.02.0, PC300741.00.0, PC000561.00.0, PC000288.01.0, PC000213.04.0	PF14_0174, PF10_0175	TruB family pseudouridylate synthase, putative	MALPY00729: 16,716 - 17,703 (+)	PB_RP0895	PC_RP4900	MAL10	Y	Y	Y	517	0
1232	PY03737	PB300508.00.0	PC000321.01.0	-	ubiquitin-conjugating enzyme-related	MALPY01101: 12,187 - 12,733 (-)	PB_PH2145	PC_RP1366	MAL5	Y	Y	Y	264	0
1233	PY03374	PB000816.02.0	PC000172.03.0	PF11_0068, PFL1060c	Uncharacterized protein family UPF0027	MALPY00971: 16,413 - 17,003 (-)	PB_RP2651	PC_RP3201	MAL11	Y	-	Y	591	0
1234	PY00058	PB100752.00.0	PC404357.00.0, PC106223.00.0	-	Uncharacterized protein family UPF0051, putative	MALPY00014: 1 - 808 (-)	PB_RP0352	PC_PH3870	-	Y	Y	Y	808	0
1235	PY07374	-	-	-	Unknown protein	MALPY02696: 1 - 920 (+)	PB_PH2692	PC_PH1433	-	Y	Y	Y	920	0
1236	PY04107	PB000897.02.0, PB001029.02.0, PB000761.01.0	PC000480.02.0, PC000370.02.0, PC001145.02.0, PC000099.05.0, PC000650.04.0, PC301114.00.0	MAL13P1.322, PF10_0294, PFI0860c	Unknown protein	MALPY01234: 7,674 - 8,963 (-)	PB_RP2736	PC_RP2309	MAL10	Y	Y	Y	1290	0
1237	PY02925	PB300543.00.0	-	-	Unknown-related	MALPY00826: 254 - 1,075 (+)	PB_RP1501	PC_PH2933	MAL12	Y	-	Y	474	0
1238	PY02383	PB104250.00.0	PC103976.00.0	-	unnamed protein product-related	MALPY00655: 3,137 - 4,528 (-)	PB_RP1977	PC_RP2284	MAL11	Y	Y	Y	1392	0
