# Supplementary material for: Defining species specific genome differences in malaria parasites
Source: BMC Genomics. 2010 Feb 23;11:128. doi: 10.1186/1471-2164-11-128 (PMC2837034; doi:10.1186/1471-2164-11-128)
Supplement: Additional file 5 — Supplemental Table S5. Genes common to both P. yoelii and P. chabaudi. [file 1471-2164-11-128-S5.XLS]

## Sheet: Sheet 1
Supplementary table 5: Genes common to both P. yoelii and P. chabaudi
No.	Py_ID	Pb_ID	Pc_ID	Pf_ID	Py_name	Py_location	Pb_tblastn	Pc_tblastn	Pf_tblastn	Pb_cgh	Pc_cgh	Py_cgh	cds_len	<100bp
1	PY01635	-	-	-	40s ribosomal protein s14 (fragment). [common tobacco]-related	MALPY00440: 5,927 - 6,082 (-)	-	-	-	-	Y	Y	156	0
2	PY07683	-	-	-	Adhesion lipoprotein, putative	MALPY02880: 32 - 1,617 (+)	-	-	-	-	Y	Y	1554	0
3	PY03561	-	PC108841.00.0	-	asparagine-rich protein	MALPY01034: 8,114 - 9,328 (-)	-	PC_RP5058	-	-	Y	Y	1215	0
4	PY07740	-	-	-	contains similarity to collagens	MALPY02913: 32 - 1,150 (+)	-	-	-	-	Y	Y	1033	0
5	PY07721	-	-	-	DNA ligase, NAD-dependent, putative	MALPY02902: 1,047 - 2,111 (-)	-	-	-	-	Y	Y	1065	0
6	PY05846	-	-	-	Frost-related	MALPY01920: 1,492 - 1,845 (+)	-	-	-	-	Y	Y	354	0
7	PY07759	-	-	-	FtsK/SpoIIIE family, putative	MALPY02922: 1 - 3,285 (-)	-	-	-	-	Y	Y	3192	0
8	PY05444	-	-	-	homeobox-containing protein	MALPY01735: 162 - 1,109 (+)	-	PC_PH1847	-	-	-	Y	948	0
9	PY07680	-	-	-	hydroxyproline-rich glycoprotein DZ-HRGP-related	MALPY02877: 1,221 - 3,125 (+)	-	-	-	-	Y	Y	1506	0
10	PY00658	-	-	-	hypothetical protein	MALPY00181: 13,531 - 13,698 (+)	-	-	-	-	Y	Y	168	0
11	PY00798	-	-	-	hypothetical protein	MALPY00215: 518 - 697 (+)	-	-	-	-	Y	Y	180	0
12	PY00990	-	-	-	hypothetical protein	MALPY00268: 2,937 - 3,038 (-)	-	-	-	-	Y	Y	102	0
13	PY01114	-	-	-	hypothetical protein	MALPY00296: 3,678 - 3,907 (+)	-	-	-	-	Y	Y	177	0
14	PY01455	-	-	-	hypothetical protein	MALPY00388: 2,178 - 2,479 (+)	-	-	-	-	Y	Y	117	0
15	PY01576	-	-	-	hypothetical protein	MALPY00422: 3,167 - 3,799 (+)	-	-	-	-	Y	-	186	0
16	PY01603	-	-	-	hypothetical protein	MALPY00433: 1,527 - 1,628 (+)	-	-	-	-	Y	Y	87	1
17	PY01724	-	-	-	hypothetical protein	MALPY00467: 1,594 - 1,684 (-)	-	-	-	-	Y	Y	91	1
18	PY01784	-	-	-	hypothetical protein	MALPY00482: 3,198 - 3,270 (+)	-	-	-	-	Y	Y	73	1
19	PY01840	-	-	-	hypothetical protein	MALPY00500: 6,799 - 6,889 (+)	-	-	-	-	Y	Y	91	1
20	PY01926	-	-	-	hypothetical protein	MALPY00527: 2,330 - 2,574 (+)	-	-	-	-	Y	Y	192	0
21	PY02361	-	-	-	hypothetical protein	MALPY00647: 696 - 776 (+)	-	-	-	-	Y	Y	81	1
22	PY02695	-	-	-	hypothetical protein	MALPY00745: 7,270 - 7,905 (+)	-	-	-	-	Y	Y	558	0
23	PY02759	-	-	-	hypothetical protein	MALPY00769: 2,417 - 2,723 (+)	-	-	-	-	Y	Y	117	0
24	PY03262	-	-	-	hypothetical protein	MALPY00929: 1,517 - 1,818 (+)	-	-	-	-	Y	Y	117	0
25	PY03336	-	-	-	hypothetical protein	MALPY00955: 139 - 258 (+)	-	-	-	-	Y	Y	120	0
26	PY03437	-	-	-	hypothetical protein	MALPY00991: 2,351 - 2,427 (+)	-	-	-	-	Y	Y	77	1
27	PY03678	-	-	-	hypothetical protein	MALPY01080: 10,826 - 12,230 (-)	-	-	-	-	Y	Y	281	0
28	PY03780	-	-	-	hypothetical protein	MALPY01115: 11,181 - 11,550 (-)	-	-	-	-	Y	Y	168	0
29	PY03945	-	-	-	hypothetical protein	MALPY01180: 1,905 - 1,984 (-)	-	-	-	-	Y	Y	80	1
30	PY04398	-	PC100690.00.0	-	hypothetical protein	MALPY01337: 5,913 - 6,021 (+)	-	-	-	-	Y	Y	109	0
31	PY04449	-	-	-	hypothetical protein	MALPY01359: 1,615 - 1,713 (+)	-	-	-	-	Y	Y	99	1
32	PY04836	-	-	-	hypothetical protein	MALPY01498: 570 - 863 (+)	-	PC_RP3393	-	-	Y	Y	294	0
33	PY05009	-	-	-	hypothetical protein	MALPY01571: 1 - 94 (+)	-	-	-	-	Y	Y	94	1
34	PY05013	-	-	-	hypothetical protein	MALPY01571: 3,041 - 3,184 (+)	-	-	-	-	Y	Y	144	0
35	PY05075	-	-	-	hypothetical protein	MALPY01592: 9,956 - 11,029 (-)	-	-	-	-	Y	Y	213	0
36	PY05172	-	-	-	hypothetical protein	MALPY01633: 634 - 2,127 (+)	-	-	-	-	Y	-	864	0
37	PY05234	-	PC302303.00.0	-	hypothetical protein	MALPY01654: 51 - 1,474 (+)	-	PC_PH4748	-	-	Y	-	620	0
38	PY05759	-	-	-	hypothetical protein	MALPY01875: 1,997 - 2,080 (-)	-	-	-	-	Y	Y	84	1
39	PY05900	-	-	-	hypothetical protein	MALPY01942: 3,177 - 3,426 (+)	-	-	-	-	Y	Y	124	0
40	PY06103	-	-	-	hypothetical protein	MALPY02033: 3,893 - 4,287 (-)	-	-	-	-	Y	Y	258	0
41	PY06376	-	-	-	hypothetical protein	MALPY02152: 1,206 - 1,824 (-)	-	-	-	-	Y	Y	285	0
42	PY06510	-	-	-	hypothetical protein	MALPY02215: 176 - 319 (+)	-	-	-	-	Y	Y	144	0
43	PY06570	-	-	-	hypothetical protein	MALPY02244: 2,730 - 2,819 (+)	-	-	-	-	Y	Y	90	1
44	PY06582	-	-	-	hypothetical protein	MALPY02251: 1,709 - 2,014 (-)	-	-	-	-	Y	Y	108	0
45	PY06681	-	-	-	hypothetical protein	MALPY02302: 2,826 - 2,903 (-)	-	-	-	-	Y	Y	78	1
46	PY06991	-	-	-	hypothetical protein	MALPY02473: 2,360 - 2,420 (+)	-	-	-	-	Y	Y	61	1
47	PY06996	-	-	-	hypothetical protein	MALPY02478: 810 - 900 (+)	-	-	-	-	Y	Y	91	1
48	PY07461	-	-	-	hypothetical protein	MALPY02754: 701 - 1,108 (+)	-	-	-	-	Y	Y	237	0
49	PY07515	-	-	-	hypothetical protein	MALPY02789: 1,275 - 1,895 (+)	-	-	-	-	Y	Y	72	1
50	PY07581	-	-	-	hypothetical protein	MALPY02820: 1,517 - 1,642 (+)	-	-	-	-	Y	Y	126	0
51	PY07610	-	-	-	hypothetical protein	MALPY02832: 2,403 - 2,655 (+)	-	-	-	-	Y	Y	77	1
52	PY07652	-	-	-	hypothetical protein	MALPY02861: 1,007 - 1,251 (+)	-	-	-	-	Y	Y	180	0
53	PY07672	-	-	-	hypothetical protein	MALPY02874: 1 - 255 (+)	-	-	-	-	Y	-	255	0
54	PY07677	-	PC403542.00.0	-	hypothetical protein	MALPY02874: 1,848 - 2,051 (+)	-	-	-	-	Y	Y	204	0
55	PY07689	-	-	-	hypothetical protein	MALPY02884: 977 - 2,028 (-)	-	-	-	-	Y	Y	1021	0
56	PY07697	-	-	-	hypothetical protein	MALPY02887: 400 - 1,837 (+)	-	-	-	-	Y	Y	1273	0
57	PY07700	-	-	-	hypothetical protein	MALPY02889: 22 - 2,042 (+)	-	-	-	-	Y	Y	1953	0
58	PY07702	-	-	-	hypothetical protein	MALPY02891: 575 - 1,839 (+)	-	-	-	-	Y	Y	1158	0
59	PY07705	-	-	-	hypothetical protein	MALPY02893: 1,374 - 3,103 (-)	-	-	-	-	Y	Y	981	0
60	PY07710	-	-	-	hypothetical protein	MALPY02895: 125 - 1,890 (-)	-	-	-	-	Y	Y	807	0
61	PY07714	-	-	-	hypothetical protein	MALPY02897: 1,602 - 1,954 (+)	-	-	-	-	Y	Y	353	0
62	PY07715	-	-	-	hypothetical protein	MALPY02898: 1 - 2,048 (-)	-	-	-	-	Y	Y	1682	0
63	PY07717	-	-	-	hypothetical protein	MALPY02899: 1,113 - 2,090 (-)	-	-	-	-	Y	Y	978	0
64	PY07718	-	-	-	hypothetical protein	MALPY02900: 6 - 2,941 (-)	-	-	-	-	Y	Y	2820	0
65	PY07723	-	-	-	hypothetical protein	MALPY02904: 11 - 992 (-)	-	-	-	-	Y	Y	982	0
66	PY07725	-	-	-	hypothetical protein	MALPY02905: 1 - 1,262 (+)	-	-	-	-	Y	Y	1262	0
67	PY07732	-	-	-	hypothetical protein	MALPY02907: 2,136 - 3,001 (+)	-	-	-	-	Y	Y	866	0
68	PY07754	-	-	-	hypothetical protein	MALPY02919: 1,710 - 3,571 (+)	-	-	-	-	Y	Y	1797	0
69	PY07781	-	-	-	hypothetical protein	MALPY02932: 33 - 1,271 (-)	-	-	-	-	Y	-	1202	0
70	PY07804	-	-	-	hypothetical protein	MALPY02942: 1,518 - 2,175 (+)	-	-	-	-	Y	Y	624	0
71	PY07806	-	-	-	hypothetical protein	MALPY02943: 344 - 989 (+)	-	-	-	-	Y	Y	606	0
72	PY00039	-	-	-	hypothetical protein	MALPY00008: 1 - 70 (+)	-	-	-	-	Y	Y	70	1
73	PY00298	-	-	-	hypothetical protein	MALPY00084: 2,493 - 2,570 (+)	-	-	-	-	Y	Y	78	1
74	PY00690	-	-	-	hypothetical protein	MALPY00189: 14,891 - 15,237 (+)	-	-	-	-	Y	Y	204	0
75	PY01126	-	-	-	hypothetical protein	MALPY00298: 11,629 - 11,966 (-)	-	-	-	-	Y	Y	162	0
76	PY01142	-	-	-	hypothetical protein	MALPY00302: 4,488 - 5,057 (-)	-	-	-	-	Y	Y	433	0
77	PY01538	-	-	-	hypothetical protein	MALPY00409: 4,090 - 4,311 (+)	-	-	-	-	Y	Y	222	0
78	PY01588	-	-	-	hypothetical protein	MALPY00427: 7,967 - 8,230 (+)	-	-	-	-	Y	Y	147	0
79	PY01715	-	-	-	hypothetical protein	MALPY00463: 16,035 - 16,288 (-)	-	-	-	-	Y	Y	132	0
80	PY02259	-	-	-	hypothetical protein	MALPY00619: 1,864 - 1,992 (+)	-	-	-	-	Y	Y	129	0
81	PY02516	-	-	-	hypothetical protein	MALPY00690: 5,034 - 5,730 (+)	-	-	-	-	Y	Y	110	0
82	PY02669	-	-	-	hypothetical protein	MALPY00738: 283 - 351 (+)	-	-	-	-	Y	Y	69	1
83	PY02697	-	-	-	hypothetical protein	MALPY00745: 9,915 - 10,327 (+)	-	-	-	-	Y	Y	153	0
84	PY02862	-	-	-	hypothetical protein	MALPY00803: 5,807 - 7,205 (-)	-	-	-	-	Y	Y	291	0
85	PY03061	-	-	-	hypothetical protein	MALPY00870: 2,899 - 3,040 (+)	-	-	-	-	Y	Y	142	0
86	PY03260	-	-	-	hypothetical protein	MALPY00928: 27,754 - 27,984 (-)	-	-	-	-	Y	Y	231	0
87	PY03264	-	-	-	hypothetical protein	MALPY00929: 5,029 - 5,516 (+)	-	-	-	-	Y	Y	109	0
88	PY03454	-	-	-	hypothetical protein	MALPY00996: 89 - 250 (+)	-	-	-	-	Y	Y	162	0
89	PY03657	-	PC400856.00.0	-	hypothetical protein	MALPY01076: 9,366 - 9,843 (+)	-	-	-	-	Y	Y	348	0
90	PY03713	-	-	-	hypothetical protein	MALPY01093: 274 - 441 (+)	-	-	-	-	Y	Y	168	0
91	PY03761	-	-	-	hypothetical protein	MALPY01111: 1,725 - 1,920 (+)	-	-	-	-	Y	Y	135	0
92	PY03996	-	-	-	hypothetical protein	MALPY01201: 4,886 - 6,023 (-)	-	-	-	-	Y	Y	138	0
93	PY04049	-	-	-	hypothetical protein	MALPY01218: 2,031 - 2,374 (-)	-	-	-	-	Y	Y	173	0
94	PY04098	-	-	-	hypothetical protein	MALPY01232: 421 - 582 (-)	-	-	-	-	Y	Y	162	0
95	PY04154	-	-	-	hypothetical protein	MALPY01245: 6,008 - 6,226 (+)	-	-	-	-	Y	Y	219	0
96	PY04203	-	PC107056.00.0	-	hypothetical protein	MALPY01258: 4,140 - 4,331 (-)	-	-	-	-	Y	Y	192	0
97	PY04222	-	-	-	hypothetical protein	MALPY01270: 2,159 - 2,220 (-)	-	-	-	-	Y	Y	62	1
98	PY04365	-	-	-	hypothetical protein	MALPY01324: 3,255 - 3,614 (+)	-	PC_RP1046	-	-	Y	Y	360	0
99	PY04405	-	-	-	hypothetical protein	MALPY01339: 13,759 - 13,856 (-)	-	-	-	-	Y	Y	98	1
100	PY04522	-	-	-	hypothetical protein	MALPY01386: 1,550 - 1,684 (+)	-	-	-	-	Y	Y	135	0
101	PY05042	-	-	-	hypothetical protein	MALPY01583: 1,586 - 1,666 (+)	-	-	-	-	Y	Y	81	1
102	PY05081	-	-	-	hypothetical protein	MALPY01594: 3,292 - 3,969 (-)	-	-	-	-	Y	Y	213	0
103	PY05092	-	-	-	hypothetical protein	MALPY01601: 491 - 696 (+)	-	-	-	-	Y	Y	201	0
104	PY05127	-	-	-	hypothetical protein	MALPY01611: 3,628 - 4,150 (+)	-	-	-	-	Y	Y	252	0
105	PY05201	-	-	-	hypothetical protein	MALPY01645: 2,026 - 3,097 (-)	-	-	-	-	Y	-	195	0
106	PY05300	-	-	-	hypothetical protein	MALPY01676: 1,660 - 1,761 (+)	-	-	-	-	Y	Y	87	1
107	PY05312	-	-	-	hypothetical protein	MALPY01681: 4,518 - 5,661 (-)	-	-	-	-	Y	Y	132	0
108	PY05409	-	-	-	hypothetical protein	MALPY01716: 9,698 - 9,921 (-)	-	-	-	-	Y	Y	129	0
109	PY05502	-	-	-	hypothetical protein	MALPY01762: 128 - 202 (-)	-	-	-	-	Y	Y	75	1
110	PY05547	-	-	-	hypothetical protein	MALPY01780: 494 - 589 (-)	-	-	-	-	Y	Y	96	1
111	PY05668	-	-	-	hypothetical protein	MALPY01832: 7,969 - 9,168 (+)	-	-	-	-	Y	Y	1200	0
112	PY05728	-	-	-	hypothetical protein	MALPY01858: 9,293 - 9,691 (+)	-	-	-	-	Y	Y	363	0
113	PY05862	-	-	-	hypothetical protein	MALPY01926: 2,931 - 3,050 (+)	-	-	-	-	Y	Y	120	0
114	PY06098	-	-	-	hypothetical protein	MALPY02032: 990 - 1,900 (+)	-	-	-	-	Y	Y	198	0
115	PY06124	-	-	-	hypothetical protein	MALPY02044: 854 - 2,164 (+)	-	-	-	-	Y	Y	306	0
116	PY06248	-	-	-	hypothetical protein	MALPY02096: 2,081 - 3,023 (+)	-	-	-	-	Y	Y	288	0
117	PY06437	-	-	-	hypothetical protein	MALPY02187: 1,786 - 2,150 (+)	-	-	-	-	Y	-	227	0
118	PY06500	-	-	-	hypothetical protein	MALPY02210: 21 - 2,231 (-)	-	-	-	-	Y	Y	171	0
119	PY06641	-	-	-	hypothetical protein	MALPY02280: 8,622 - 9,025 (-)	-	-	-	-	Y	Y	138	0
120	PY06684	-	-	-	hypothetical protein	MALPY02304: 5,273 - 5,745 (-)	-	-	-	-	Y	Y	145	0
121	PY07084	-	-	-	hypothetical protein	MALPY02528: 6,839 - 6,933 (-)	-	-	-	-	Y	Y	95	1
122	PY07210	-	-	-	hypothetical protein	MALPY02598: 2,377 - 2,493 (+)	-	-	-	-	Y	Y	117	0
123	PY07296	-	PC300911.00.0	-	hypothetical protein	MALPY02647: 236 - 4,560 (+)	-	PC_RP3942	MAL13	-	Y	Y	3160	0
124	PY07334	-	-	-	hypothetical protein	MALPY02673: 3,595 - 3,933 (+)	-	-	-	-	Y	Y	157	0
125	PY07396	-	-	-	hypothetical protein	MALPY02709: 857 - 1,072 (+)	-	-	-	-	Y	Y	117	0
126	PY07608	-	-	-	hypothetical protein	MALPY02831: 1,553 - 2,245 (-)	-	-	-	-	Y	Y	438	0
127	PY07685	-	-	-	hypothetical protein	MALPY02881: 155 - 726 (-)	-	-	-	-	Y	Y	534	0
128	PY07688	-	-	-	hypothetical protein	MALPY02883: 116 - 1,944 (-)	-	-	-	-	Y	-	1733	0
129	PY07693	-	-	-	hypothetical protein	MALPY02886: 75 - 1,912 (+)	-	-	-	-	Y	Y	1838	0
130	PY00185	-	PC400856.00.0	-	hypothetical protein	MALPY00051: 83 - 623 (+)	-	-	-	-	-	Y	414	0
131	PY00239	-	-	-	hypothetical protein	MALPY00068: 3,297 - 3,413 (+)	-	-	-	-	Y	-	117	0
132	PY00376	-	PC101075.00.0	-	hypothetical protein	MALPY00105: 2,567 - 2,944 (-)	-	-	-	-	-	Y	249	0
133	PY00876	-	-	-	hypothetical protein	MALPY00236: 897 - 1,581 (+)	-	PC_RP4480	-	-	-	Y	555	0
134	PY00999	-	-	-	hypothetical protein	MALPY00270: 4,509 - 4,865 (+)	-	PC_RP4480	-	-	-	Y	357	0
135	PY01000	-	PC103227.00.0	-	hypothetical protein	MALPY00270: 6,399 - 6,557 (+)	-	-	-	-	-	Y	159	0
136	PY01019	-	PC107371.00.0	-	hypothetical protein	MALPY00271: 31,153 - 31,627 (+)	-	-	-	-	-	Y	330	0
137	PY01025	-	-	-	hypothetical protein	MALPY00272: 7,195 - 7,532 (+)	-	-	-	-	Y	Y	162	0
138	PY01062	-	-	-	hypothetical protein	MALPY00279: 9,551 - 11,509 (-)	-	PC_RP1058	MAL13	-	Y	Y	780	0
139	PY01929	-	PC100999.00.0	-	hypothetical protein	MALPY00527: 9,226 - 9,615 (+)	-	-	MAL7	-	-	Y	318	0
140	PY01975	-	-	-	hypothetical protein	MALPY00542: 11,303 - 11,491 (+)	-	-	-	-	Y	Y	189	0
141	PY04012	-	-	-	hypothetical protein	MALPY01206: 1 - 64 (+)	-	-	-	-	Y	-	64	1
142	PY04064	-	-	-	hypothetical protein	MALPY01222: 11,637 - 11,774 (+)	-	-	-	-	Y	Y	138	0
143	PY04123	-	-	-	hypothetical protein	MALPY01238: 1,302 - 2,150 (-)	-	-	-	-	Y	Y	189	0
144	PY04772	-	PC100690.00.0	-	hypothetical protein	MALPY01474: 756 - 1,075 (-)	-	-	-	-	-	Y	135	0
145	PY05094	-	PC108344.00.0	-	hypothetical protein	MALPY01601: 2,045 - 2,288 (+)	-	-	-	-	-	Y	244	0
146	PY05222	-	PC101075.00.0	-	hypothetical protein	MALPY01650: 3,443 - 3,607 (-)	-	-	-	-	-	Y	105	0
147	PY05973	-	-	-	hypothetical protein	MALPY01974: 337 - 677 (+)	-	PC_RP4480	-	-	-	Y	213	0
148	PY06551	-	PC104441.00.0, PC108834.00.0	-	hypothetical protein	MALPY02233: 2,364 - 2,519 (+)	-	-	-	-	-	Y	156	0
149	PY07091	-	-	-	hypothetical protein	MALPY02533: 2,795 - 3,165 (-)	-	-	-	-	Y	Y	114	0
150	PY07792	-	-	-	hypothetical protein	MALPY02936: 2,600 - 2,727 (+)	-	-	-	-	Y	Y	128	0
151	PY00023	-	-	-	hypothetical protein	MALPY00005: 29,987 - 30,595 (-)	-	PC_PH4198	MAL14	-	Y	Y	609	0
152	PY00151	-	PC302050.00.0	-	hypothetical protein	MALPY00040: 14,493 - 14,572 (-)	-	-	-	-	-	Y	80	1
153	PY00737	-	-	-	hypothetical protein	MALPY00197: 302 - 445 (+)	-	-	-	-	Y	Y	144	0
154	PY00936	-	-	-	hypothetical protein	MALPY00251: 10,391 - 10,543 (+)	-	-	-	-	Y	Y	117	0
155	PY01613	-	-	-	hypothetical protein	MALPY00436: 6,218 - 6,574 (+)	-	PC_RP2175	-	-	-	Y	357	0
156	PY01673	-	-	-	hypothetical protein	MALPY00451: 9,268 - 9,684 (+)	-	-	-	-	Y	Y	198	0
157	PY02408	-	-	-	hypothetical protein	MALPY00663: 1,787 - 2,234 (+)	-	-	-	-	Y	Y	189	0
158	PY02717	-	-	-	hypothetical protein	MALPY00752: 1,880 - 1,987 (+)	-	-	-	-	Y	Y	108	0
159	PY02892	-	PC300310.00.0	-	hypothetical protein	MALPY00814: 416 - 1,240 (-)	-	PC_RP2191	MAL5	-	-	Y	733	0
160	PY03182	-	PC106710.00.0	-	hypothetical protein	MALPY00906: 3,684 - 5,205 (-)	-	PC_PH4779	-	-	Y	Y	1221	0
161	PY03322	-	-	-	hypothetical protein	MALPY00950: 3,939 - 4,611 (+)	-	PC_RP4480	-	-	-	Y	543	0
162	PY03324	-	-	-	hypothetical protein	MALPY00951: 261 - 336 (-)	-	-	-	-	Y	Y	76	1
163	PY03382	-	-	-	hypothetical protein	MALPY00972: 20,097 - 21,135 (-)	-	PC_RP5270	MAL6	-	-	Y	648	0
164	PY03624	-	-	-	hypothetical protein	MALPY01062: 1,874 - 1,966 (+)	-	-	-	-	Y	Y	93	1
165	PY03653	-	PC109216.00.0, PC101365.00.0, PC405542.00.0, PC107363.00.0	-	hypothetical protein	MALPY01076: 5,994 - 6,257 (+)	-	PC_RP5153	-	-	-	Y	264	0
166	PY03818	-	-	-	hypothetical protein	MALPY01132: 1,429 - 1,581 (+)	-	-	-	-	Y	Y	153	0
167	PY03950	-	-	-	hypothetical protein	MALPY01182: 1,057 - 4,773 (+)	-	-	-	-	Y	Y	735	0
168	PY03997	-	PC000039.04.0	-	hypothetical protein	MALPY01201: 6,422 - 6,821 (+)	-	PC_RP4053	MAL5	-	-	Y	400	0
169	PY04020	-	-	-	hypothetical protein	MALPY01209: 573 - 656 (+)	-	-	-	-	Y	Y	84	1
170	PY04060	-	-	-	hypothetical protein	MALPY01221: 16,108 - 16,398 (+)	-	-	-	-	Y	Y	183	0
171	PY04110	-	-	-	hypothetical protein	MALPY01235: 65 - 467 (+)	-	-	-	-	Y	Y	321	0
172	PY04585	-	-	-	hypothetical protein	MALPY01410: 5,361 - 5,585 (+)	-	-	-	-	Y	Y	150	0
173	PY04652	-	-	-	hypothetical protein	MALPY01430: 9,274 - 9,375 (+)	-	-	-	-	Y	Y	102	0
174	PY04915	-	-	-	hypothetical protein	MALPY01529: 119 - 2,025 (+)	-	PC_PH0150	MAL6	-	-	Y	1907	0
175	PY04974	-	-	-	hypothetical protein	MALPY01556: 4,156 - 4,239 (+)	-	-	-	-	Y	Y	84	1
176	PY05224	-	-	-	hypothetical protein	MALPY01651: 2,247 - 2,375 (+)	-	-	-	-	Y	Y	129	0
177	PY05393	-	-	-	hypothetical protein	MALPY01710: 2,120 - 3,100 (-)	-	-	-	-	Y	Y	693	0
178	PY05419	-	-	-	hypothetical protein	MALPY01721: 2,057 - 2,963 (+)	-	-	-	-	Y	Y	150	0
179	PY05487	-	-	-	hypothetical protein	MALPY01754: 166 - 1,812 (-)	-	PC_RP3942	MAL13	-	Y	Y	1647	0
180	PY05690	-	-	-	hypothetical protein	MALPY01844: 2,409 - 3,206 (+)	-	PC_RP2180	-	-	-	Y	591	0
181	PY05932	-	-	-	hypothetical protein	MALPY01957: 32 - 783 (+)	-	PC_RP0790	MAL4	-	-	Y	515	0
182	PY05933	-	-	-	hypothetical protein	MALPY01957: 896 - 1,868 (+)	-	PC_RP0790	MAL4	-	-	Y	879	0
183	PY06042	-	-	-	hypothetical protein	MALPY02010: 8,398 - 8,631 (+)	-	PC_RP5222	-	-	Y	Y	234	0
184	PY06342	-	PC107437.00.0	-	hypothetical protein	MALPY02138: 2,096 - 3,832 (-)	-	-	-	-	-	Y	180	0
185	PY06356	-	-	-	hypothetical protein	MALPY02143: 4,770 - 4,849 (-)	-	-	-	-	Y	Y	80	1
186	PY06587	-	-	-	hypothetical protein	MALPY02255: 869 - 2,413 (-)	-	PC_RP2406	MAL6	-	-	Y	1521	0
187	PY06633	-	-	-	hypothetical protein	MALPY02278: 442 - 909 (+)	-	-	-	-	Y	Y	258	0
188	PY06688	-	-	-	hypothetical protein	MALPY02307: 2,277 - 3,142 (+)	-	PC_RP2264	MAL9	-	-	Y	600	0
189	PY06749	-	-	-	hypothetical protein	MALPY02338: 1,806 - 1,971 (-)	-	-	-	-	Y	Y	166	0
190	PY06750	-	PC000275.01.0	-	hypothetical protein	MALPY02339: 36 - 855 (-)	-	PC_RP1313	-	-	Y	Y	820	0
191	PY06842	-	-	-	hypothetical protein	MALPY02392: 872 - 1,780 (+)	-	PC_RP4010	-	-	Y	Y	774	0
192	PY06932	-	PC000089.01.0	-	hypothetical protein	MALPY02442: 83 - 2,344 (+)	-	PC_RP1103	MAL5	-	Y	Y	2262	0
193	PY07230	-	PC108730.00.0	-	hypothetical protein	MALPY02612: 4,671 - 5,419 (+)	-	PC_RP4991	-	-	-	Y	603	0
194	PY07231	-	-	-	hypothetical protein	MALPY02612: 5,489 - 5,819 (-)	-	-	-	-	Y	Y	231	0
195	PY07244	-	-	-	hypothetical protein	MALPY02617: 2,784 - 3,908 (-)	-	PC_RP2212	-	-	-	Y	1125	0
196	PY07300	-	-	-	hypothetical protein	MALPY02649: 237 - 1,192 (+)	-	PC_RP0421	MAL10	-	-	Y	852	0
197	PY07301	-	-	-	hypothetical protein	MALPY02649: 1,302 - 1,972 (+)	-	PC_RP0421	MAL10	-	Y	Y	671	0
198	PY07507	-	-	-	hypothetical protein	MALPY02784: 20 - 466 (+)	-	PC_RP0180	-	-	-	Y	447	0
199	PY07617	-	PC000690.04.0	-	hypothetical protein	MALPY02837: 126 - 1,548 (+)	-	PC_RP4824	-	-	Y	Y	835	0
200	PY07731	-	-	-	hypothetical protein	MALPY02907: 27 - 682 (+)	-	-	-	-	Y	Y	624	0
201	PY06196	-	-	-	latent nuclear antigen-related	MALPY02076: 2,694 - 3,113 (+)	-	PC_RP2521	-	-	-	Y	420	0
202	PY06687	-	PC000914.01.0	-	Leucine Rich Repeat, putative	MALPY02307: 1,152 - 1,819 (+)	-	PC_RP1944	MAL9	-	Y	Y	668	0
203	PY07701	-	-	-	methanol dehydrogenase large subunit homolog-related	MALPY02890: 256 - 1,580 (-)	-	-	-	-	Y	Y	1130	0
204	PY02647	-	PC000482.04.0	-	Plasmodium vivax PV1H14195_P-related	MALPY00730: 7,975 - 10,284 (+)	-	PC_RP4586	MAL3	-	Y	Y	2310	0
205	PY07695	-	-	-	putative oligopeptidase A	MALPY02886: 2,211 - 3,593 (-)	-	-	-	-	Y	Y	1383	0
206	PY07694	-	-	-	Rubredoxin	MALPY02886: 2,007 - 2,177 (-)	-	-	-	-	Y	Y	171	0
207	PY07690	-	-	-	serine acetyltransferase-related protein, putative	MALPY02884: 2,033 - 2,937 (+)	-	-	-	-	Y	Y	840	0
208	PY04177	-	PC400691.00.0	-	Streptococcus pyogenes AMV253, putative	MALPY01250: 11,282 - 13,018 (+)	-	PC_PH0640	MAL9	-	Y	Y	1737	0
209	PY07780	-	-	-	transposase	MALPY02931: 271 - 1,950 (+)	-	-	-	-	Y	-	1647	0
210	PY01689	-	-	-	unidentified reading frame	MALPY00455: 11,538 - 12,080 (-)	-	-	-	-	Y	Y	543	0
