# Supplementary material for: Defining species specific genome differences in malaria parasites
Source: BMC Genomics. 2010 Feb 23;11:128. doi: 10.1186/1471-2164-11-128 (PMC2837034; doi:10.1186/1471-2164-11-128)
Supplement: Additional file 6 — Supplemental Table S6. Genes common to both P. yoelii and P. berghei. [file 1471-2164-11-128-S6.XLS]

## Sheet: Sheet 1
Supplementary table 6: Genes common to both P. yoelii and P. berghei
No.	Py_ID	Pb_ID	Pc_ID	Pf_ID	Py_name	Py_location	Pb_tblastn	Pc_tblastn	Pf_tblastn	Pb_cgh	Pc_cgh	Py_cgh	cds len	<100
1	PY06992	-	-	-	Arabidopsis thaliana MKA23.5	MALPY02474: 313 - 1,909 (+)	PB_RP1771	-	-	Y	-	Y	1452	0
2	PY07811	-	-	-	Cellulose binding domain, putative	MALPY02945: 712 - 2,266 (+)	-	-	-	Y	-	Y	1555	0
3	PY07782	-	-	-	Corynebacterium glutamicum RXA00780-related	MALPY02933: 39 - 195 (+)	-	-	-	Y	-	Y	157	0
4	PY01524	PB301310.00.0	-	-	cyclophilin A-related	MALPY00405: 12,739 - 13,031 (+)	PB_PH5202	-	-	Y	-	Y	156	0
5	PY01579	-	-	PF14_0791	dfg10 protein	MALPY00424: 94 - 1,793 (+)	PB_RP2464	-	MAL14	Y	-	Y	780	0
6	PY06855	-	-	PFB0300c	Drosophila melanogaster CG5228 gene product	MALPY02400: 409 - 2,678 (+)	PB_RP1771	-	MAL10	Y	-	Y	2127	0
7	PY05059	-	-	-	glutaredoxin like-protein-related	MALPY01588: 1 - 154 (+)	PB_RP1575	-	-	Y	-	Y	154	0
8	PY07816	-	-	-	high molecular weight glutenin subunit	MALPY02947: 673 - 2,549 (+)	-	-	-	Y	-	Y	1819	0
9	PY03325	PB104794.00.0	-	-	homeobox-containing protein	MALPY00951: 1,989 - 3,407 (+)	PB_RP2260	-	-	Y	-	Y	1419	0
10	PY00035	-	-	-	hypothetical protein	MALPY00007: 17,639 - 18,085 (+)	PB_RP2677	-	MAL13	Y	-	Y	447	0
11	PY00060	-	-	-	hypothetical protein	MALPY00014: 5,115 - 5,421 (-)	-	-	-	Y	-	Y	182	0
12	PY00167	-	-	-	hypothetical protein	MALPY00044: 25,837 - 25,921 (+)	-	-	-	Y	-	Y	85	1
13	PY00214	PB108599.00.0	-	-	hypothetical protein	MALPY00057: 5,749 - 5,824 (+)	-	-	-	-	-	Y	76	1
14	PY00241	-	-	-	hypothetical protein	MALPY00069: 4,373 - 4,654 (+)	-	-	-	Y	-	Y	159	0
15	PY00255	-	-	-	hypothetical protein	MALPY00073: 26 - 133 (+)	-	-	-	Y	-	Y	108	0
16	PY00258	PB001150.00.0, PB000401.03.0	-	PF14_0506	hypothetical protein	MALPY00073: 2,798 - 4,165 (+)	PB_RP0888	-	MAL14	Y	-	Y	849	0
17	PY00318	-	-	-	hypothetical protein	MALPY00090: 1,384 - 1,632 (+)	PB_RP2763	-	-	-	-	Y	207	0
18	PY00330	-	-	-	hypothetical protein	MALPY00092: 3,151 - 3,345 (-)	PB_RP0986	-	-	-	-	Y	195	0
19	PY00341	-	-	-	hypothetical protein	MALPY00098: 351 - 439 (+)	-	-	-	Y	-	Y	89	1
20	PY00393	-	-	-	hypothetical protein	MALPY00111: 1,908 - 1,988 (+)	-	-	-	Y	-	Y	81	1
21	PY00462	PB107285.00.0	-	-	hypothetical protein	MALPY00130: 4,581 - 4,983 (-)	-	-	-	-	-	Y	168	0
22	PY00484	-	-	-	hypothetical protein	MALPY00135: 4,849 - 5,453 (-)	-	-	-	Y	-	Y	306	0
23	PY00492	-	-	-	hypothetical protein	MALPY00137: 9,089 - 9,184 (+)	-	-	-	Y	-	Y	96	1
24	PY00583	-	-	-	hypothetical protein	MALPY00160: 1,704 - 1,766 (+)	-	-	-	Y	-	Y	63	1
25	PY00664	-	-	-	hypothetical protein	MALPY00183: 11,097 - 11,515 (+)	PB_RP3397	-	-	Y	-	Y	198	0
26	PY00682	-	-	-	hypothetical protein	MALPY00187: 19,163 - 19,270 (+)	-	-	-	Y	-	Y	108	0
27	PY00715	-	-	-	hypothetical protein	MALPY00195: 3,820 - 3,894 (+)	-	-	-	Y	-	Y	75	1
28	PY00865	-	-	-	hypothetical protein	MALPY00233: 1 - 83 (+)	-	-	-	Y	-	Y	83	1
29	PY00871	PB405933.00.0	-	-	hypothetical protein	MALPY00234: 14 - 400 (-)	-	-	-	-	-	Y	387	0
30	PY00937	-	-	-	hypothetical protein	MALPY00252: 758 - 865 (+)	-	-	-	Y	-	Y	108	0
31	PY00938	-	-	-	hypothetical protein	MALPY00252: 2,122 - 5,850 (-)	PB_PH2711	-	-	-	-	Y	1074	0
32	PY00955	-	-	-	hypothetical protein	MALPY00257: 434 - 715 (-)	PB_RP1159	-	-	-	-	Y	282	0
33	PY01003	-	-	-	hypothetical protein	MALPY00270: 12,829 - 13,341 (+)	PB_RP1671	-	-	-	-	Y	513	0
34	PY01041	PB000453.03.0	-	MAL13P1.147	hypothetical protein	MALPY00276: 17,048 - 17,389 (-)	PB_RP3370	-	-	Y	-	Y	342	0
35	PY01056	-	-	-	hypothetical protein	MALPY00278: 1,658 - 1,792 (-)	PB_RP3661	-	-	-	-	Y	135	0
36	PY01074	-	-	-	hypothetical protein	MALPY00283: 3,181 - 3,727 (+)	PB_RP0912	-	-	Y	-	Y	468	0
37	PY01121	-	-	-	hypothetical protein	MALPY00297: 14,378 - 14,500 (+)	-	-	-	Y	-	Y	123	0
38	PY01186	-	-	-	hypothetical protein	MALPY00313: 14,539 - 15,106 (+)	PB_PH5385	-	-	-	-	Y	426	0
39	PY01207	-	-	-	hypothetical protein	MALPY00317: 29,931 - 30,340 (+)	-	-	-	Y	-	Y	207	0
40	PY01237	-	-	-	hypothetical protein	MALPY00324: 9,662 - 9,774 (+)	-	-	-	Y	-	Y	113	0
41	PY01241	PB400563.00.0	-	-	hypothetical protein	MALPY00327: 1 - 521 (+)	-	-	-	Y	-	-	521	0
42	PY01311	-	-	-	hypothetical protein	MALPY00345: 718 - 810 (+)	-	-	-	Y	-	Y	93	1
43	PY01392	-	-	-	hypothetical protein	MALPY00366: 9,506 - 9,619 (+)	-	-	-	Y	-	Y	114	0
44	PY01423	-	-	-	hypothetical protein	MALPY00377: 3,251 - 3,367 (-)	-	-	-	Y	-	Y	117	0
45	PY01485	-	-	-	hypothetical protein	MALPY00398: 26 - 948 (-)	PB_RP3246	-	MAL12	Y	-	Y	923	0
46	PY01496	-	-	-	hypothetical protein	MALPY00398: 25,723 - 25,784 (-)	-	-	-	Y	-	Y	62	1
47	PY01504	-	-	-	hypothetical protein	MALPY00400: 5,265 - 5,664 (+)	-	-	-	Y	-	Y	285	0
48	PY01522	-	-	-	hypothetical protein	MALPY00405: 8,460 - 8,764 (+)	-	-	-	Y	-	Y	147	0
49	PY01542	-	-	-	hypothetical protein	MALPY00410: 1,850 - 2,132 (+)	-	-	-	Y	-	Y	82	1
50	PY01544	-	-	-	hypothetical protein	MALPY00411: 5,739 - 6,351 (-)	PB_RP2741	-	MAL14	Y	-	Y	573	0
51	PY01700	-	-	-	hypothetical protein	MALPY00459: 1,172 - 1,319 (-)	-	-	-	Y	-	Y	148	0
52	PY01736	-	-	-	hypothetical protein	MALPY00470: 227 - 339 (+)	-	-	-	Y	-	Y	113	0
53	PY01777	-	-	-	hypothetical protein	MALPY00480: 1,997 - 2,145 (+)	-	-	-	Y	-	Y	149	0
54	PY01804	PB103652.00.0	-	-	hypothetical protein	MALPY00488: 232 - 776 (+)	PB_RP1689	-	-	Y	-	Y	327	0
55	PY01819	-	-	-	hypothetical protein	MALPY00494: 250 - 625 (-)	PB_RP2071	-	-	Y	-	Y	186	0
56	PY01843	PB108599.00.0	-	-	hypothetical protein	MALPY00502: 2,021 - 2,173 (+)	-	-	-	-	-	Y	153	0
57	PY01968	-	-	-	hypothetical protein	MALPY00540: 2,550 - 2,679 (+)	-	-	-	Y	-	Y	130	0
58	PY02087	-	-	-	hypothetical protein	MALPY00574: 1,963 - 2,061 (+)	-	-	-	Y	-	Y	99	1
59	PY02142	-	-	-	hypothetical protein	MALPY00590: 16,396 - 17,333 (+)	PB_RP1212	-	-	-	-	Y	825	0
60	PY02190	-	-	-	hypothetical protein	MALPY00602: 19,310 - 19,420 (-)	-	-	-	Y	-	Y	111	0
61	PY02219	-	-	-	hypothetical protein	MALPY00610: 6,930 - 7,445 (+)	PB_RP2739	-	-	Y	-	Y	516	0
62	PY02231	PB401238.00.0	-	-	hypothetical protein	MALPY00613: 66 - 656 (+)	PB_PH1225	-	-	Y	-	Y	591	0
63	PY02264	PB108845.00.0	-	-	hypothetical protein	MALPY00621: 2,935 - 3,026 (+)	-	-	-	-	-	Y	92	1
64	PY02292	-	-	-	hypothetical protein	MALPY00630: 2,203 - 2,750 (-)	PB_RP1632	-	-	-	-	Y	231	0
65	PY02365	-	-	-	hypothetical protein	MALPY00648: 2,300 - 2,367 (-)	-	-	-	Y	-	Y	68	1
66	PY02371	-	-	-	hypothetical protein	MALPY00652: 943 - 1,306 (-)	PB_RP2873	-	-	-	-	Y	248	0
67	PY02379	PB104248.00.0	-	-	hypothetical protein	MALPY00654: 9,288 - 10,037 (+)	PB_RP1977	-	-	-	-	Y	240	0
68	PY02437	-	-	-	hypothetical protein	MALPY00671: 3,467 - 3,624 (-)	-	-	-	Y	-	Y	118	0
69	PY02615	-	-	-	hypothetical protein	MALPY00721: 2,833 - 2,922 (-)	-	-	-	Y	-	Y	90	1
70	PY02665	PB108599.00.0	-	-	hypothetical protein	MALPY00736: 2,408 - 2,498 (+)	-	-	-	-	-	Y	91	1
71	PY02703	PB403094.00.0	-	-	hypothetical protein	MALPY00746: 5,893 - 6,021 (+)	-	-	-	-	-	Y	129	0
72	PY02728	PB105442.00.0	-	-	hypothetical protein	MALPY00756: 2,538 - 2,714 (+)	-	-	-	Y	-	Y	177	0
73	PY02797	PB106702.00.0	-	-	hypothetical protein	MALPY00783: 2,137 - 2,757 (-)	-	-	-	-	-	Y	168	0
74	PY02865	PB100493.00.0	-	-	hypothetical protein	MALPY00803: 9,492 - 9,919 (-)	-	-	-	-	-	Y	258	0
75	PY02886	-	-	-	hypothetical protein	MALPY00812: 2,244 - 2,864 (-)	-	-	-	Y	-	Y	225	0
76	PY02941	PB105442.00.0	-	-	hypothetical protein	MALPY00833: 2,688 - 2,831 (+)	-	-	-	Y	-	Y	144	0
77	PY02977	-	-	-	hypothetical protein	MALPY00843: 8,489 - 8,749 (+)	PB_RP1857	-	-	-	-	Y	159	0
78	PY03012	-	-	-	hypothetical protein	MALPY00854: 301 - 993 (+)	PB_RP1395	-	-	Y	-	Y	544	0
79	PY03024	-	-	-	hypothetical protein	MALPY00858: 947 - 1,076 (+)	-	-	-	Y	-	Y	130	0
80	PY03113	-	-	-	hypothetical protein	MALPY00884: 8,043 - 9,279 (-)	-	-	-	Y	-	Y	105	0
81	PY03173	-	-	-	hypothetical protein	MALPY00902: 1 - 487 (+)	-	-	-	Y	-	Y	156	0
82	PY03203	PB104218.00.0	-	-	hypothetical protein	MALPY00915: 9,648 - 11,034 (-)	PB_RP1960	-	-	-	-	Y	1260	0
83	PY03287	PB402407.00.0, PB105682.00.0	-	-	hypothetical protein	MALPY00936: 7,405 - 8,277 (-)	-	-	-	Y	-	Y	583	0
84	PY03297	-	-	-	hypothetical protein	MALPY00939: 15,786 - 17,040 (+)	PB_RP0586	-	-	-	-	Y	573	0
85	PY03335	PB108845.00.0	-	-	hypothetical protein	MALPY00954: 15,623 - 15,714 (+)	-	-	-	-	-	Y	92	1
86	PY03364	PB104817.00.0	-	-	hypothetical protein	MALPY00970: 7,630 - 7,767 (+)	-	-	-	Y	-	Y	138	0
87	PY03373	-	-	-	hypothetical protein	MALPY00971: 14,434 - 15,068 (-)	-	-	-	Y	-	Y	141	0
88	PY03387	-	-	-	hypothetical protein	MALPY00973: 5,665 - 5,766 (+)	-	-	-	Y	-	Y	102	0
89	PY03416	-	-	-	hypothetical protein	MALPY00983: 1,941 - 2,021 (+)	-	-	-	Y	-	Y	81	1
90	PY03418	-	-	-	hypothetical protein	MALPY00983: 2,248 - 2,419 (+)	-	-	-	Y	-	Y	84	1
91	PY03543	PB108845.00.0	-	-	hypothetical protein	MALPY01030: 2,183 - 2,296 (+)	-	-	-	-	-	Y	114	0
92	PY03554	PB000572.02.0, PB105338.00.0, PB105339.00.0	-	PF11_0286	hypothetical protein	MALPY01033: 124 - 871 (+)	PB_RP2521	-	MAL11	Y	-	Y	471	0
93	PY03585	PB108845.00.0	-	-	hypothetical protein	MALPY01045: 3,824 - 3,936 (+)	-	-	-	-	-	Y	113	0
94	PY03655	PB403115.00.0, PB401711.00.0, PB403081.00.0, PB106028.00.0	-	-	hypothetical protein	MALPY01076: 7,434 - 7,691 (+)	-	-	-	-	-	Y	258	0
95	PY03710	PB108317.00.0	-	-	hypothetical protein	MALPY01092: 1,733 - 2,208 (+)	-	-	-	Y	-	Y	111	0
96	PY03743	-	-	-	hypothetical protein	MALPY01104: 2,700 - 2,763 (-)	-	-	-	Y	-	Y	64	1
97	PY03759	PB108845.00.0	-	-	hypothetical protein	MALPY01110: 6,423 - 6,836 (+)	-	-	-	-	-	Y	148	0
98	PY03805	-	-	-	hypothetical protein	MALPY01126: 2,428 - 2,644 (+)	-	-	-	Y	-	Y	156	0
99	PY03806	PB104817.00.0	-	-	hypothetical protein	MALPY01126: 2,933 - 3,037 (-)	-	-	-	-	-	Y	105	0
100	PY03907	PB001036.03.0	-	PFI1615w	hypothetical protein	MALPY01168: 46 - 1,247 (+)	PB_RP3914	-	-	Y	-	Y	590	0
101	PY03914	PB108845.00.0	-	-	hypothetical protein	MALPY01169: 2,813 - 2,947 (+)	-	-	-	-	-	Y	135	0
102	PY03921	-	-	-	hypothetical protein	MALPY01172: 248 - 557 (-)	-	-	-	Y	-	Y	102	0
103	PY03925	-	-	-	hypothetical protein	MALPY01174: 1,618 - 1,711 (-)	-	-	-	Y	-	-	94	1
104	PY03938	-	-	-	hypothetical protein	MALPY01176: 24,755 - 25,815 (+)	-	-	-	Y	-	Y	348	0
105	PY03984	-	-	-	hypothetical protein	MALPY01196: 2,792 - 2,885 (-)	-	-	-	Y	-	Y	94	1
106	PY04018	-	-	-	hypothetical protein	MALPY01208: 225 - 767 (+)	-	-	-	Y	-	Y	543	0
107	PY04043	PB106889.00.0	-	PF11_0140	hypothetical protein	MALPY01215: 1,238 - 2,846 (+)	PB_RP2995	-	-	Y	-	Y	405	0
108	PY04069	PB200055.00.1	-	-	hypothetical protein	MALPY01223: 2,153 - 2,359 (-)	-	-	-	-	-	Y	174	0
109	PY04115	-	-	-	hypothetical protein	MALPY01236: 666 - 749 (+)	-	-	-	Y	-	Y	84	1
110	PY04149	-	-	-	hypothetical protein	MALPY01244: 7,310 - 7,456 (-)	-	-	-	Y	-	Y	147	0
111	PY04183	-	-	-	hypothetical protein	MALPY01252: 1 - 125 (+)	-	-	-	Y	-	Y	125	0
112	PY04268	-	-	-	hypothetical protein	MALPY01287: 6,170 - 6,242 (-)	-	-	-	Y	-	Y	73	1
113	PY04314	PB104817.00.0	-	-	hypothetical protein	MALPY01303: 6,088 - 6,225 (+)	-	-	-	-	-	Y	138	0
114	PY04320	-	-	-	hypothetical protein	MALPY01305: 2,341 - 2,415 (+)	-	-	-	Y	-	Y	75	1
115	PY04348	-	-	-	hypothetical protein	MALPY01316: 14,846 - 15,051 (+)	PB_RP1935	-	-	-	-	Y	206	0
116	PY04424	-	-	-	hypothetical protein	MALPY01347: 2,931 - 3,231 (+)	PB_PH2750	-	-	-	-	Y	204	0
117	PY04429	-	-	-	hypothetical protein	MALPY01348: 2,849 - 3,053 (+)	-	-	-	Y	-	Y	111	0
118	PY04431	PB108845.00.0	-	-	hypothetical protein	MALPY01349: 2,858 - 2,930 (+)	-	-	-	-	-	Y	73	1
119	PY04460	-	-	-	hypothetical protein	MALPY01363: 9,896 - 10,038 (+)	PB_RP0918	-	-	Y	-	Y	143	0
120	PY04470	-	-	-	hypothetical protein	MALPY01368: 645 - 713 (+)	-	-	-	Y	-	Y	69	1
121	PY04479	PB108845.00.0	-	-	hypothetical protein	MALPY01370: 1,725 - 1,859 (+)	-	-	-	-	-	Y	135	0
122	PY04527	-	-	-	hypothetical protein	MALPY01388: 1,826 - 2,308 (+)	-	-	-	Y	-	Y	253	0
123	PY04529	PB102554.00.0	-	MAL13P1.410	hypothetical protein	MALPY01389: 4,359 - 4,640 (+)	PB_RP1150	-	-	Y	-	Y	282	0
124	PY04538	-	-	-	hypothetical protein	MALPY01392: 3,920 - 3,981 (-)	-	-	-	Y	-	Y	62	1
125	PY04578	PB104817.00.0	-	-	hypothetical protein	MALPY01408: 1,399 - 1,483 (-)	-	-	-	-	-	Y	85	1
126	PY04583	-	-	-	hypothetical protein	MALPY01410: 28 - 768 (-)	-	-	MAL13	Y	-	Y	741	0
127	PY04784	PB401603.00.0	-	-	hypothetical protein	MALPY01478: 4,962 - 5,060 (-)	-	-	-	-	-	Y	99	1
128	PY04788	PB403094.00.0	-	-	hypothetical protein	MALPY01480: 2,171 - 2,351 (+)	-	-	-	-	-	Y	181	0
129	PY04811	PB104817.00.0	-	-	hypothetical protein	MALPY01489: 6,004 - 6,088 (+)	-	-	-	-	-	Y	85	1
130	PY04872	-	-	-	hypothetical protein	MALPY01512: 2,153 - 2,302 (+)	-	-	-	Y	-	Y	150	0
131	PY04908	-	-	-	hypothetical protein	MALPY01526: 111 - 212 (+)	-	-	-	Y	-	Y	102	0
132	PY04910	PB108845.00.0	-	-	hypothetical protein	MALPY01526: 1,929 - 2,323 (+)	-	-	-	-	-	Y	96	1
133	PY04925	-	-	-	hypothetical protein	MALPY01535: 560 - 790 (+)	-	-	-	Y	-	Y	171	0
134	PY05045	PB000281.00.0	-	PF10_0215	hypothetical protein	MALPY01584: 25 - 681 (+)	PB_RP1910	-	MAL10	Y	-	Y	657	0
135	PY05057	PB101512.00.0	-	-	hypothetical protein	MALPY01587: 12,340 - 13,080 (+)	PB_RP0726	-	-	Y	-	Y	573	0
136	PY05058	-	-	-	hypothetical protein	MALPY01587: 13,900 - 14,031 (+)	-	-	-	Y	-	Y	132	0
137	PY05097	-	-	-	hypothetical protein	MALPY01603: 1,761 - 1,847 (+)	-	-	-	Y	-	Y	87	1
138	PY05118	PB108599.00.0	-	-	hypothetical protein	MALPY01610: 437 - 547 (-)	-	-	-	Y	-	Y	111	0
139	PY05122	-	-	-	hypothetical protein	MALPY01610: 1,994 - 2,113 (-)	-	-	-	Y	-	Y	120	0
140	PY05264	-	-	PF14_0072	hypothetical protein	MALPY01666: 1,119 - 1,504 (+)	-	-	MAL14	Y	-	Y	286	0
141	PY05278	-	-	-	hypothetical protein	MALPY01671: 1 - 515 (+)	PB_RP2739	-	MAL12	Y	-	Y	483	0
142	PY05291	-	-	-	hypothetical protein	MALPY01674: 2,116 - 2,189 (-)	-	-	-	Y	-	Y	74	1
143	PY05320	-	-	-	hypothetical protein	MALPY01684: 1,098 - 1,863 (+)	PB_RP2986	-	-	-	-	Y	534	0
144	PY05338	-	-	-	hypothetical protein	MALPY01687: 11,713 - 12,062 (-)	-	-	-	Y	-	Y	225	0
145	PY05352	PB301125.00.0	-	-	hypothetical protein	MALPY01693: 298 - 2,230 (+)	PB_PH4310	-	MAL6	Y	-	Y	1933	0
146	PY05360	PB101672.00.0	-	PF14_0689	hypothetical protein	MALPY01696: 3,964 - 4,131 (-)	-	-	-	Y	-	Y	168	0
147	PY05416	-	-	-	hypothetical protein	MALPY01719: 2,039 - 2,122 (-)	-	-	-	Y	-	Y	84	1
148	PY05449	-	-	-	hypothetical protein	MALPY01736: 22,121 - 22,194 (+)	-	-	-	Y	-	Y	74	1
149	PY05497	PB404539.00.0, PB100816.00.0	-	-	hypothetical protein	MALPY01759: 3,879 - 4,455 (-)	PB_RP0386	-	-	Y	-	Y	255	0
150	PY05551	-	-	-	hypothetical protein	MALPY01781: 1,067 - 1,183 (-)	-	-	-	Y	-	Y	117	0
151	PY05704	PB104002.00.0	-	-	hypothetical protein	MALPY01850: 3,302 - 3,953 (+)	-	-	-	-	-	Y	132	0
152	PY05834	PB100886.00.0	-	-	hypothetical protein	MALPY01913: 5,544 - 6,287 (-)	PB_RP0424	-	-	Y	-	Y	744	0
153	PY05836	PB105662.00.0	-	-	hypothetical protein	MALPY01914: 1,211 - 1,402 (-)	-	-	-	-	-	Y	138	0
154	PY05864	PB300778.00.0, PB001104.02.0	-	PF14_0392	hypothetical protein	MALPY01927: 1,512 - 2,684 (-)	PB_RP2760	-	MAL13	Y	-	Y	1173	0
155	PY05903	-	-	-	hypothetical protein	MALPY01943: 4,245 - 4,586 (-)	PB_RP3729	-	-	-	-	Y	207	0
156	PY06047	-	-	-	hypothetical protein	MALPY02013: 1,704 - 1,868 (-)	-	-	-	Y	-	Y	165	0
157	PY06075	-	-	-	hypothetical protein	MALPY02025: 4,588 - 4,734 (+)	PB_RP2685	-	-	-	-	Y	147	0
158	PY06127	PB108845.00.0	-	-	hypothetical protein	MALPY02046: 3,213 - 3,304 (+)	-	-	-	-	-	Y	92	1
159	PY06133	PB108148.00.0, PB100381.00.0, PB108263.00.0, PB108678.00.0, PB100423.00.0, PB104661.00.0	-	-	hypothetical protein	MALPY02051: 2,306 - 2,416 (+)	-	-	-	Y	-	Y	111	0
160	PY06139	PB105886.00.0	-	-	hypothetical protein	MALPY02053: 2,287 - 2,600 (-)	-	-	-	Y	-	Y	198	0
161	PY06143	-	-	-	hypothetical protein	MALPY02055: 4,235 - 4,634 (+)	-	-	-	Y	-	-	285	0
162	PY06170	PB103294.00.0	-	-	hypothetical protein	MALPY02066: 2,490 - 2,576 (-)	-	-	-	-	-	Y	87	1
163	PY06235	-	-	-	hypothetical protein	MALPY02091: 1,505 - 1,689 (-)	-	-	-	Y	-	Y	84	1
164	PY06264	-	-	-	hypothetical protein	MALPY02102: 6,383 - 6,704 (+)	PB_PH4755	-	-	-	-	Y	216	0
165	PY06268	-	-	-	hypothetical protein	MALPY02104: 2,558 - 2,649 (-)	-	-	-	Y	-	Y	92	1
166	PY06349	-	-	-	hypothetical protein	MALPY02141: 1 - 448 (+)	PB_PH2573	-	-	-	-	Y	448	0
167	PY06354	-	-	-	hypothetical protein	MALPY02143: 1 - 662 (+)	PB_RP1212	-	-	-	-	Y	594	0
168	PY06399	PB403123.00.0, PB102802.00.0	-	-	hypothetical protein	MALPY02167: 2,873 - 3,017 (+)	PB_RP0150	-	-	Y	-	Y	145	0
169	PY06426	-	-	-	hypothetical protein	MALPY02183: 106 - 189 (+)	-	-	-	Y	-	Y	84	1
170	PY06429	-	-	-	hypothetical protein	MALPY02184: 2,263 - 2,588 (+)	-	-	-	Y	-	Y	233	0
171	PY06439	-	-	-	hypothetical protein	MALPY02188: 5,055 - 5,663 (+)	-	-	-	Y	-	Y	129	0
172	PY06469	PB108409.00.0	-	-	hypothetical protein	MALPY02198: 1 - 133 (+)	-	-	-	Y	-	Y	133	0
173	PY06477	-	-	-	hypothetical protein	MALPY02200: 1,649 - 1,825 (-)	-	-	-	Y	-	Y	177	0
174	PY06489	-	-	-	hypothetical protein	MALPY02205: 2,252 - 2,362 (+)	-	-	-	Y	-	Y	111	0
175	PY06491	-	-	-	hypothetical protein	MALPY02206: 77 - 292 (+)	PB_RP1794	-	-	-	-	Y	216	0
176	PY06557	-	-	-	hypothetical protein	MALPY02238: 2,016 - 2,798 (+)	PB_RP0916	-	MAL8	Y	-	Y	693	0
177	PY06603	-	-	-	hypothetical protein	MALPY02262: 958 - 1,369 (+)	-	-	MAL14	Y	-	Y	246	0
178	PY06643	-	-	-	hypothetical protein	MALPY02281: 156 - 284 (+)	-	-	-	Y	-	Y	129	0
179	PY06714	-	-	-	hypothetical protein	MALPY02323: 1,398 - 1,749 (+)	-	-	-	Y	-	Y	141	0
180	PY06741	-	-	-	hypothetical protein	MALPY02334: 1,956 - 2,016 (+)	-	-	-	Y	-	Y	61	1
181	PY06806	-	-	-	hypothetical protein	MALPY02373: 2,477 - 2,537 (+)	-	-	-	Y	-	Y	61	1
182	PY06817	-	-	-	hypothetical protein	MALPY02379: 296 - 356 (+)	-	-	-	Y	-	Y	61	1
183	PY06841	-	-	-	hypothetical protein	MALPY02391: 4,498 - 4,814 (+)	-	-	-	Y	-	Y	165	0
184	PY06843	PB300210.00.0	#N/A	#N/A	hypothetical protein	MALPY02393: 122 - 442 (+)	PB_PH1579	-	MAL11	Y	-	Y	321	0
185	PY06854	PB108599.00.0	-	-	hypothetical protein	MALPY02399: 1,933 - 2,420 (+)	-	-	-	-	-	Y	226	0
186	PY06864	-	-	-	hypothetical protein	MALPY02405: 6,434 - 6,588 (+)	PB_RP2897	-	-	-	-	Y	155	0
187	PY06883	-	-	-	hypothetical protein	MALPY02415: 2,321 - 3,525 (-)	-	-	-	Y	-	Y	1205	0
188	PY06917	-	-	-	hypothetical protein	MALPY02434: 1,404 - 1,469 (-)	-	-	-	Y	-	Y	66	1
189	PY06935	-	-	-	hypothetical protein	MALPY02444: 1,533 - 1,644 (-)	-	-	-	Y	-	Y	69	1
190	PY06956	PB104043.00.0	-	-	hypothetical protein	MALPY02454: 3,568 - 3,765 (-)	-	-	-	-	-	Y	76	1
191	PY07018	PB105442.00.0	-	-	hypothetical protein	MALPY02492: 1,806 - 1,971 (+)	-	-	-	Y	-	Y	166	0
192	PY07024	PB108845.00.0	-	-	hypothetical protein	MALPY02496: 3,239 - 3,451 (+)	-	-	-	-	-	Y	81	1
193	PY07030	PB300218.00.0, PB300986.00.0	-	MAL13P1.152	hypothetical protein	MALPY02500: 1,308 - 3,517 (+)	PB_PH1592	-	MAL13	Y	-	Y	1848	0
194	PY07049	-	-	-	hypothetical protein	MALPY02511: 2,689 - 2,952 (-)	PB_RP1795	-	-	Y	-	Y	180	0
195	PY07112	PB401603.00.0	-	-	hypothetical protein	MALPY02543: 2,115 - 2,213 (-)	-	-	-	-	-	Y	99	1
196	PY07129	PB108845.00.0	-	-	hypothetical protein	MALPY02550: 2,672 - 2,763 (+)	-	-	-	-	-	Y	92	1
197	PY07192	#N/A	#N/A	#N/A	hypothetical protein	MALPY02587: 3,253 - 3,429 (+)	PB_PH1706	-	-	Y	-	Y	177	0
198	PY07194	-	-	-	hypothetical protein	MALPY02588: 2,120 - 2,238 (+)	PB_RP2595	-	-	Y	-	Y	119	0
199	PY07262	-	-	-	hypothetical protein	MALPY02624: 2,235 - 2,493 (+)	-	-	-	Y	-	Y	172	0
200	PY07287	-	-	-	hypothetical protein	MALPY02640: 2,807 - 2,945 (+)	PB_PH4755	-	-	Y	-	Y	139	0
201	PY07290	PB400910.00.0	-	-	hypothetical protein	MALPY02642: 4,786 - 5,038 (+)	PB_PH0900	-	-	Y	-	Y	253	0
202	PY07294	PB200069.00.0	-	-	hypothetical protein	MALPY02646: 1,233 - 1,708 (+)	PB_RP2070	-	-	Y	-	Y	426	0
203	PY07403	-	-	-	hypothetical protein	MALPY02713: 174 - 386 (-)	-	-	-	Y	-	Y	213	0
204	PY07407	PB403094.00.0	-	-	hypothetical protein	MALPY02715: 1,892 - 2,132 (+)	-	-	-	-	-	Y	108	0
205	PY07458	-	-	-	hypothetical protein	MALPY02752: 823 - 1,649 (+)	-	-	-	Y	-	Y	702	0
206	PY07465	-	-	-	hypothetical protein	MALPY02757: 2,208 - 2,351 (-)	-	-	-	Y	-	Y	144	0
207	PY07467	-	-	-	hypothetical protein	MALPY02759: 1,856 - 1,951 (+)	-	-	-	Y	-	Y	96	1
208	PY07483	-	-	-	hypothetical protein	MALPY02767: 2,618 - 2,683 (-)	-	-	-	Y	-	Y	66	1
209	PY07511	PB403094.00.0	-	-	hypothetical protein	MALPY02787: 2,975 - 3,078 (+)	-	-	-	-	-	Y	104	0
210	PY07529	PB403094.00.0	-	-	hypothetical protein	MALPY02799: 1,636 - 1,739 (+)	-	-	-	-	-	Y	104	0
211	PY07611	PB101358.00.0	-	-	hypothetical protein	MALPY02833: 2,026 - 2,253 (+)	PB_RP0652	-	MAL13	Y	-	Y	228	0
212	PY07627	-	-	-	hypothetical protein	MALPY02843: 2,239 - 2,316 (-)	-	-	-	Y	-	Y	78	1
213	PY07633	PB105442.00.0	-	-	hypothetical protein	MALPY02846: 2,145 - 2,485 (+)	-	-	-	-	-	Y	180	0
214	PY07676	PB403750.00.0	-	-	hypothetical protein	MALPY02874: 1,617 - 1,805 (+)	-	-	-	-	-	Y	189	0
215	PY07735	-	-	-	hypothetical protein	MALPY02909: 272 - 1,075 (+)	-	-	-	Y	-	Y	651	0
216	PY07741	-	-	-	hypothetical protein	MALPY02913: 1,490 - 2,625 (-)	-	-	-	Y	-	Y	1092	0
217	PY07744	-	-	-	hypothetical protein	MALPY02914: 25 - 1,040 (+)	-	-	-	Y	-	Y	1016	0
218	PY07745	-	-	-	hypothetical protein	MALPY02914: 1,114 - 2,480 (+)	-	-	-	Y	-	Y	1290	0
219	PY07746	-	-	-	hypothetical protein	MALPY02915: 48 - 455 (+)	-	-	-	Y	-	Y	408	0
220	PY07749	-	-	-	hypothetical protein	MALPY02916: 1,535 - 2,444 (+)	-	-	-	Y	-	Y	844	0
221	PY07756	-	-	-	hypothetical protein	MALPY02921: 42 - 182 (+)	-	-	-	Y	-	Y	141	0
222	PY07757	-	-	-	hypothetical protein	MALPY02921: 197 - 1,485 (+)	-	-	-	Y	-	Y	1206	0
223	PY07764	-	-	-	hypothetical protein	MALPY02924: 1,862 - 2,474 (+)	-	-	-	Y	-	Y	564	0
224	PY07765	-	-	-	hypothetical protein	MALPY02925: 34 - 2,190 (+)	-	-	-	Y	-	Y	2124	0
225	PY07771	-	-	-	hypothetical protein	MALPY02927: 93 - 332 (+)	-	-	-	Y	-	Y	240	0
226	PY07772	-	-	-	hypothetical protein	MALPY02927: 397 - 1,313 (+)	-	-	-	Y	-	Y	885	0
227	PY07784	-	-	-	hypothetical protein	MALPY02933: 1,523 - 2,164 (-)	-	-	-	Y	-	Y	642	0
228	PY07785	-	-	-	hypothetical protein	MALPY02934: 12 - 1,868 (-)	-	-	-	Y	-	Y	1352	0
229	PY07787	-	-	-	hypothetical protein	MALPY02935: 21 - 496 (+)	-	-	-	Y	-	Y	476	0
230	PY07791	-	-	-	hypothetical protein	MALPY02936: 1,510 - 2,471 (+)	-	-	-	Y	-	Y	924	0
231	PY07795	-	-	-	hypothetical protein	MALPY02937: 597 - 2,044 (+)	-	-	-	Y	-	Y	1321	0
232	PY07796	-	-	-	hypothetical protein	MALPY02938: 121 - 1,494 (+)	-	-	-	Y	-	Y	1311	0
233	PY07812	-	-	-	hypothetical protein	MALPY02946: 28 - 591 (+)	-	-	-	Y	-	Y	564	0
234	PY07819	-	-	-	hypothetical protein	MALPY02950: 26 - 1,672 (+)	-	-	-	Y	-	Y	1428	0
235	PY07820	-	-	-	hypothetical protein	MALPY02950: 1,693 - 2,109 (-)	-	-	-	Y	-	Y	417	0
236	PY07824	PB401603.00.0	-	-	hypothetical protein	MALPY02952: 1,404 - 1,502 (-)	-	-	-	-	-	Y	99	1
237	PY07832	PB108845.00.0	-	-	hypothetical protein	MALPY02960: 2,031 - 2,187 (+)	-	-	-	-	-	Y	157	0
238	PY07839	PB108845.00.0	-	-	hypothetical protein	MALPY02964: 2,271 - 2,362 (+)	-	-	-	-	-	Y	92	1
239	PY07842	-	-	-	hypothetical protein	MALPY02967: 2,496 - 2,593 (+)	-	-	-	Y	-	Y	98	1
240	PY07755	-	-	-	NTR, putative	MALPY02920: 48 - 2,085 (+)	-	-	-	Y	-	Y	1807	0
241	PY01604	-	-	-	nucleosome assembly protein-related	MALPY00434: 319 - 970 (+)	-	-	-	Y	-	Y	120	0
242	PY07797	-	-	-	Prenyltransferase and squalene oxidase repeat, putative	MALPY02938: 1,515 - 2,586 (+)	-	-	-	Y	-	Y	1038	0
243	PY07750	-	-	-	probable ATP-binding component of ABC transporter-related	MALPY02917: 524 - 1,574 (+)	-	-	-	Y	-	Y	1051	0
244	PY07778	-	-	-	transmembrane protein, putative	MALPY02930: 887 - 2,059 (-)	-	-	-	Y	-	Y	1131	0
245	PY07767	-	-	-	transposase, Mutator family	MALPY02926: 785 - 2,020 (-)	-	-	-	Y	-	Y	1236	0
246	PY07737	-	-	-	unknown-related	MALPY02911: 1 - 898 (+)	-	-	-	Y	-	Y	898	0
247	PY07738	-	-	-	unknown-related	MALPY02911: 909 - 2,094 (+)	-	-	-	Y	-	Y	1186	0
