# Supplementary material for: Defining species specific genome differences in malaria parasites
Source: BMC Genomics. 2010 Feb 23;11:128. doi: 10.1186/1471-2164-11-128 (PMC2837034; doi:10.1186/1471-2164-11-128)
Supplement: Additional file 7 — Supplemental Table S7. P. yoelii specific genes. [file 1471-2164-11-128-S7.XLS]

## Sheet: Sheet 1
Supplementary table 7: P. yoelii specific genes
No.	Py_ID	Pb_ID	Pc_ID	Pf_ID	Py_name	Py_location	Pb_tblastn	Pc_tblastn	Pf_tblastn	Pb_cgh	Pc_cgh	Py_cgh	CDS(bp)	<100
1	PY00056	-	-	-	hypothetical protein	MALPY00013: 2,540 - 2,644 (-)	-	-	-	-	-	Y	105	0
2	PY00087	-	-	-	hypothetical protein	MALPY00024: 8,702 - 8,791 (-)	-	-	-	-	-	Y	90	1
3	PY00212	-	-	-	hypothetical protein	MALPY00057: 2,530 - 2,813 (+)	-	-	-	-	-	Y	129	0
4	PY00375	-	-	-	hypothetical protein	MALPY00105: 2,498 - 2,560 (-)	-	-	-	-	-	Y	63	1
5	PY00401	-	-	-	hypothetical protein	MALPY00114: 3,333 - 3,494 (+)	-	-	-	-	-	Y	162	0
6	PY00430	-	-	-	hypothetical protein	MALPY00120: 5,828 - 6,226 (+)	-	-	-	-	-	Y	84	1
7	PY00553	-	-	-	hypothetical protein	MALPY00151: 6,060 - 6,152 (+)	-	-	-	-	-	Y	93	1
8	PY00555	-	-	-	hypothetical protein	MALPY00151: 8,052 - 8,115 (-)	-	-	-	-	-	Y	64	1
9	PY00575	-	-	-	hypothetical protein	MALPY00157: 4,049 - 5,855 (+)	-	-	-	-	-	Y	222	0
10	PY00750	-	-	-	hypothetical protein	MALPY00201: 5,529 - 5,618 (-)	-	-	-	-	-	Y	90	1
11	PY00760	-	-	-	hypothetical protein	MALPY00206: 3,127 - 4,215 (-)	-	-	-	-	-	Y	225	0
12	PY00886	-	-	-	hypothetical protein	MALPY00239: 6,453 - 6,851 (+)	-	-	-	-	-	Y	195	0
13	PY00958	-	-	-	hypothetical protein	MALPY00257: 9,029 - 9,127 (+)	-	-	-	-	-	Y	99	1
14	PY00980	-	-	-	hypothetical protein	MALPY00264: 2,024 - 2,158 (+)	-	-	-	-	-	Y	135	0
15	PY01050	-	-	-	hypothetical protein	MALPY00278: 50 - 148 (-)	-	-	-	-	-	Y	99	1
16	PY01082	-	-	-	hypothetical protein	MALPY00287: 160 - 240 (+)	-	-	-	-	-	Y	81	1
17	PY01083	-	-	-	hypothetical protein	MALPY00287: 259 - 1,943 (-)	-	-	-	-	-	Y	210	0
18	PY01088	-	-	-	hypothetical protein	MALPY00288: 23,763 - 23,860 (+)	-	-	-	-	-	Y	98	1
19	PY01141	-	-	-	hypothetical protein	MALPY00302: 2,412 - 2,783 (-)	-	-	-	-	-	Y	372	0
20	PY01177	-	-	-	hypothetical protein	MALPY00310: 6,222 - 6,317 (-)	-	-	-	-	-	Y	96	1
21	PY01309	-	-	-	hypothetical protein	MALPY00344: 9,690 - 9,809 (+)	-	-	-	-	-	Y	120	0
22	PY01384	-	-	-	hypothetical protein	MALPY00364: 8,730 - 8,822 (+)	-	-	-	-	-	Y	93	1
23	PY01405	-	-	-	hypothetical protein	MALPY00370: 3,221 - 3,579 (+)	-	-	-	-	-	Y	240	0
24	PY01418	-	-	-	hypothetical protein	MALPY00375: 2,293 - 2,374 (-)	-	-	-	-	-	Y	82	1
25	PY01422	-	-	-	hypothetical protein	MALPY00377: 2,300 - 2,701 (-)	-	-	-	-	-	Y	183	0
26	PY01456	-	-	-	hypothetical protein	MALPY00389: 855 - 956 (+)	-	-	-	-	-	Y	102	0
27	PY01457	-	-	-	hypothetical protein	MALPY00389: 1,097 - 1,369 (+)	-	-	-	-	-	Y	273	0
28	PY01484	-	-	-	hypothetical protein	MALPY00397: 5,187 - 5,252 (-)	-	-	-	-	-	Y	66	1
29	PY01652	-	-	-	hypothetical protein	MALPY00446: 2,670 - 2,831 (+)	-	-	-	-	-	Y	162	0
30	PY01685	-	-	-	hypothetical protein	MALPY00455: 32 - 132 (+)	-	-	-	-	-	Y	101	0
31	PY01686	-	-	-	hypothetical protein	MALPY00455: 2,364 - 3,021 (+)	-	-	-	-	-	Y	213	0
32	PY01747	-	-	-	hypothetical protein	MALPY00471: 16,678 - 16,821 (+)	-	-	-	-	-	Y	144	0
33	PY01789	-	-	-	hypothetical protein	MALPY00484: 7,256 - 7,489 (-)	-	-	-	-	-	Y	94	1
34	PY01803	-	-	-	hypothetical protein	MALPY00487: 18,295 - 18,384 (-)	-	-	-	-	-	Y	90	1
35	PY01838	-	-	-	hypothetical protein	MALPY00500: 2,473 - 2,955 (+)	-	-	-	-	-	Y	162	0
36	PY01874	-	-	-	hypothetical protein	MALPY00512: 2,424 - 2,692 (-)	-	-	-	-	-	Y	165	0
37	PY01934	-	-	-	hypothetical protein	MALPY00529: 4,088 - 4,237 (-)	-	-	-	-	-	Y	150	0
38	PY02012	-	-	-	hypothetical protein	MALPY00554: 1,337 - 1,424 (-)	-	-	-	-	-	Y	88	1
39	PY02039	-	-	-	hypothetical protein	MALPY00562: 2,716 - 2,796 (+)	-	-	-	-	-	Y	81	1
40	PY02041	-	-	-	hypothetical protein	MALPY00562: 4,206 - 4,491 (+)	-	-	-	-	-	Y	168	0
41	PY02132	-	-	-	hypothetical protein	MALPY00587: 2,338 - 2,834 (-)	-	-	-	-	-	Y	135	0
42	PY02162	-	-	-	hypothetical protein	MALPY00593: 1,626 - 2,075 (+)	-	-	-	-	-	Y	450	0
43	PY02184	-	-	-	hypothetical protein	MALPY00601: 2,480 - 2,572 (-)	-	-	-	-	-	Y	93	1
44	PY02250	-	-	-	hypothetical protein	MALPY00616: 10,943 - 11,074 (+)	-	-	-	-	-	Y	132	0
45	PY02300	-	-	-	hypothetical protein	MALPY00632: 3,298 - 3,376 (-)	-	-	-	-	-	Y	79	1
46	PY02313	-	-	-	hypothetical protein	MALPY00634: 7,795 - 8,237 (-)	-	-	-	-	-	Y	309	0
47	PY02419	-	-	-	hypothetical protein	MALPY00667: 2,838 - 2,933 (+)	-	-	-	-	-	Y	96	1
48	PY02492	-	-	-	hypothetical protein	MALPY00685: 11,161 - 11,349 (+)	-	-	-	-	-	Y	189	0
49	PY02545	-	-	-	hypothetical protein	MALPY00698: 12,616 - 12,697 (-)	-	-	-	-	-	Y	82	1
50	PY02571	-	-	-	hypothetical protein	MALPY00707: 7,087 - 7,164 (+)	-	-	-	-	-	Y	78	1
51	PY02613	-	-	-	hypothetical protein	MALPY00720: 1,569 - 1,650 (-)	-	-	-	-	-	Y	82	1
52	PY02628	-	-	-	hypothetical protein	MALPY00726: 746 - 817 (+)	-	-	-	-	-	Y	72	1
53	PY02661	-	-	-	hypothetical protein	MALPY00735: 3,982 - 4,062 (+)	-	-	-	-	-	Y	81	1
54	PY02666	-	-	-	hypothetical protein	MALPY00737: 952 - 1,023 (+)	-	-	-	-	-	Y	72	1
55	PY02699	-	-	-	hypothetical protein	MALPY00745: 12,127 - 12,207 (-)	-	-	-	-	-	Y	81	1
56	PY02700	-	-	-	hypothetical protein	MALPY00746: 658 - 759 (+)	-	-	-	-	-	Y	102	0
57	PY02731	-	-	-	hypothetical protein	MALPY00757: 2,165 - 2,241 (+)	-	-	-	-	-	Y	77	1
58	PY02758	-	-	-	hypothetical protein	MALPY00769: 2,238 - 2,318 (+)	-	-	-	-	-	Y	81	1
59	PY02761	-	-	-	hypothetical protein	MALPY00769: 6,491 - 7,594 (-)	-	-	-	-	-	Y	117	0
60	PY02942	-	-	-	hypothetical protein	MALPY00833: 4,558 - 4,659 (+)	-	-	-	-	-	Y	102	0
61	PY02975	-	-	-	hypothetical protein	MALPY00843: 4,907 - 5,135 (-)	-	-	-	-	-	Y	171	0
62	PY02998	-	-	-	hypothetical protein	MALPY00848: 5,796 - 6,010 (+)	-	-	-	-	-	Y	155	0
63	PY03022	-	-	-	hypothetical protein	MALPY00857: 8,608 - 8,836 (+)	-	-	-	-	-	Y	229	0
64	PY03206	-	-	-	hypothetical protein	MALPY00917: 2,775 - 2,894 (+)	-	-	-	-	-	Y	120	0
65	PY03221	-	-	-	hypothetical protein	MALPY00920: 7,883 - 8,026 (-)	-	-	-	-	-	Y	144	0
66	PY03345	-	-	-	hypothetical protein	MALPY00961: 15 - 107 (+)	-	-	-	-	-	Y	93	1
67	PY03347	-	-	-	hypothetical protein	MALPY00961: 2,348 - 2,847 (-)	-	-	-	-	-	Y	243	0
68	PY03366	-	-	-	hypothetical protein	MALPY00970: 9,758 - 10,241 (+)	-	-	-	-	-	Y	117	0
69	PY03386	-	-	-	hypothetical protein	MALPY00973: 4,619 - 5,267 (-)	-	-	-	-	-	Y	186	0
70	PY03404	-	-	-	hypothetical protein	MALPY00980: 6,025 - 6,258 (+)	-	-	-	-	-	Y	141	0
71	PY03435	-	-	-	hypothetical protein	MALPY00991: 656 - 751 (+)	-	-	-	-	-	Y	96	1
72	PY03475	-	-	-	hypothetical protein	MALPY01004: 6,024 - 6,139 (+)	-	-	-	-	-	Y	116	0
73	PY03487	-	-	-	hypothetical protein	MALPY01007: 2,509 - 2,634 (+)	-	-	-	-	-	Y	126	0
74	PY03553	-	-	-	hypothetical protein	MALPY01032: 8,743 - 8,903 (+)	-	-	-	-	-	Y	161	0
75	PY03568	-	-	-	hypothetical protein	MALPY01037: 2,327 - 2,539 (+)	-	-	-	-	-	Y	180	0
76	PY03584	-	-	-	hypothetical protein	MALPY01045: 3,370 - 3,447 (+)	-	-	-	-	-	Y	78	1
77	PY03593	-	-	-	hypothetical protein	MALPY01049: 2,485 - 2,577 (-)	-	-	-	-	-	Y	93	1
78	PY03656	-	-	-	hypothetical protein	MALPY01076: 7,695 - 7,802 (+)	-	-	-	-	-	Y	108	0
79	PY03696	-	-	-	hypothetical protein	MALPY01086: 2,418 - 2,486 (-)	-	-	-	-	-	Y	69	1
80	PY03725	-	-	-	hypothetical protein	MALPY01097: 3,729 - 3,923 (+)	-	-	-	-	-	Y	195	0
81	PY03739	-	-	-	hypothetical protein	MALPY01101: 16,680 - 16,760 (-)	-	-	-	-	-	Y	81	1
82	PY03748	-	-	-	hypothetical protein	MALPY01107: 4,248 - 4,361 (+)	-	-	-	-	-	Y	114	0
83	PY03762	-	-	-	hypothetical protein	MALPY01111: 2,355 - 2,494 (+)	-	-	-	-	-	Y	140	0
84	PY03789	-	-	-	hypothetical protein	MALPY01119: 655 - 1,083 (-)	-	-	-	-	-	Y	219	0
85	PY03796	-	-	-	hypothetical protein	MALPY01122: 5,192 - 5,398 (+)	-	-	-	-	-	Y	207	0
86	PY03824	-	-	-	hypothetical protein	MALPY01132: 12,746 - 12,865 (-)	-	-	-	-	-	Y	120	0
87	PY03859	-	-	-	hypothetical protein	MALPY01148: 2,705 - 2,782 (-)	-	-	-	-	-	Y	78	1
88	PY03861	-	-	-	hypothetical protein	MALPY01149: 3,388 - 3,474 (+)	-	-	-	-	-	Y	87	1
89	PY03913	-	-	-	hypothetical protein	MALPY01169: 2,591 - 2,683 (+)	-	-	-	-	-	Y	93	1
90	PY03947	-	-	-	hypothetical protein	MALPY01181: 2,247 - 3,439 (+)	-	-	-	-	-	Y	135	0
91	PY03952	-	-	-	hypothetical protein	MALPY01183: 2,244 - 4,350 (+)	-	-	-	-	-	Y	408	0
92	PY03975	-	-	-	hypothetical protein	MALPY01193: 5,833 - 5,929 (-)	-	-	-	-	-	Y	97	1
93	PY03977	-	-	-	hypothetical protein	MALPY01194: 3,523 - 3,603 (+)	-	-	-	-	-	Y	81	1
94	PY03978	-	-	-	hypothetical protein	MALPY01194: 3,963 - 4,082 (+)	-	-	-	-	-	Y	120	0
95	PY04216	-	-	-	hypothetical protein	MALPY01267: 3,667 - 3,757 (+)	-	-	-	-	-	Y	91	1
96	PY04237	-	-	-	hypothetical protein	MALPY01275: 2,756 - 2,851 (-)	-	-	-	-	-	Y	96	1
97	PY04277	-	-	-	hypothetical protein	MALPY01291: 1,488 - 1,578 (-)	-	-	-	-	-	Y	91	1
98	PY04300	-	-	-	hypothetical protein	MALPY01299: 6,827 - 7,088 (-)	-	-	-	-	-	Y	95	1
99	PY04311	-	-	-	hypothetical protein	MALPY01302: 4,660 - 4,753 (-)	-	-	-	-	-	Y	94	1
100	PY04420	-	-	-	hypothetical protein	MALPY01344: 1,946 - 2,311 (+)	-	-	-	-	-	Y	120	0
101	PY04442	-	-	-	hypothetical protein	MALPY01355: 3,076 - 4,520 (+)	-	-	-	-	-	Y	204	0
102	PY04462	-	-	-	hypothetical protein	MALPY01364: 2,952 - 3,732 (+)	-	-	-	-	-	Y	159	0
103	PY04463	-	-	-	hypothetical protein	MALPY01365: 1,260 - 1,472 (+)	-	-	-	-	-	Y	99	1
104	PY04512	-	-	-	hypothetical protein	MALPY01381: 2,589 - 2,796 (-)	-	-	-	-	-	Y	150	0
105	PY04517	-	-	-	hypothetical protein	MALPY01383: 6,578 - 6,653 (-)	-	-	-	-	-	Y	76	1
106	PY04555	-	-	-	hypothetical protein	MALPY01400: 5,345 - 5,522 (+)	-	-	-	-	-	Y	129	0
107	PY04603	-	-	-	hypothetical protein	MALPY01417: 5,281 - 5,547 (+)	-	-	-	-	-	Y	122	0
108	PY04649	-	-	-	hypothetical protein	MALPY01430: 7,550 - 7,660 (+)	-	-	-	-	-	Y	111	0
109	PY04715	-	-	-	hypothetical protein	MALPY01450: 4,272 - 4,448 (+)	-	-	-	-	-	Y	177	0
110	PY04846	-	-	-	hypothetical protein	MALPY01501: 5,600 - 5,677 (+)	-	-	-	-	-	Y	78	1
111	PY04941	-	-	-	hypothetical protein	MALPY01543: 5,510 - 5,641 (+)	-	-	-	-	-	Y	132	0
112	PY04963	-	-	-	hypothetical protein	MALPY01553: 2,191 - 3,065 (-)	-	-	-	-	-	Y	114	0
113	PY04995	-	-	-	hypothetical protein	MALPY01564: 692 - 793 (+)	-	-	-	-	-	Y	102	0
114	PY05011	-	-	-	hypothetical protein	MALPY01571: 2,199 - 2,442 (+)	-	-	-	-	-	Y	183	0
115	PY05012	-	-	-	hypothetical protein	MALPY01571: 2,552 - 2,785 (+)	-	-	-	-	-	Y	141	0
116	PY05173	-	-	-	hypothetical protein	MALPY01633: 2,462 - 2,553 (+)	-	-	-	-	-	Y	92	1
117	PY05240	-	-	-	hypothetical protein	MALPY01655: 8,179 - 8,303 (+)	-	-	-	-	-	Y	125	0
118	PY05288	-	-	-	hypothetical protein	MALPY01674: 507 - 608 (+)	-	-	-	-	-	Y	102	0
119	PY05304	-	-	-	hypothetical protein	MALPY01678: 2,573 - 2,707 (+)	-	-	-	-	-	Y	135	0
120	PY05308	-	-	-	hypothetical protein	MALPY01679: 3,178 - 3,288 (+)	-	-	-	-	-	Y	111	0
121	PY05351	-	-	-	hypothetical protein	MALPY01692: 5,389 - 5,460 (-)	-	-	-	-	-	Y	72	1
122	PY05407	-	-	-	hypothetical protein	MALPY01716: 7,080 - 7,247 (-)	-	-	-	-	-	Y	168	0
123	PY05411	-	-	-	hypothetical protein	MALPY01717: 2,473 - 2,598 (-)	-	-	-	-	-	Y	126	0
124	PY05440	-	-	-	hypothetical protein	MALPY01732: 6,249 - 6,764 (-)	-	-	-	-	-	Y	195	0
125	PY05506	-	-	-	hypothetical protein	MALPY01763: 2,797 - 2,898 (-)	-	-	-	-	-	Y	102	0
126	PY05546	-	-	-	hypothetical protein	MALPY01780: 209 - 466 (-)	-	-	-	-	-	Y	168	0
127	PY05660	-	-	-	hypothetical protein	MALPY01829: 7,262 - 7,957 (-)	-	-	-	-	-	Y	195	0
128	PY05672	-	-	-	hypothetical protein	MALPY01834: 2,558 - 2,627 (-)	-	-	-	-	-	Y	70	1
129	PY05687	-	-	-	hypothetical protein	MALPY01843: 322 - 648 (-)	-	-	-	-	-	Y	141	0
130	PY05700	-	-	-	hypothetical protein	MALPY01848: 5,118 - 5,213 (-)	-	-	-	-	-	Y	96	1
131	PY05713	-	-	-	hypothetical protein	MALPY01854: 8,921 - 9,438 (-)	-	-	-	-	-	Y	288	0
132	PY05800	-	-	-	hypothetical protein	MALPY01898: 1,658 - 2,186 (-)	-	-	-	-	-	Y	268	0
133	PY05823	-	-	-	hypothetical protein	MALPY01908: 2,669 - 2,845 (+)	-	-	-	-	-	Y	135	0
134	PY05851	-	-	-	hypothetical protein	MALPY01921: 5,779 - 6,451 (+)	-	-	-	-	-	Y	159	0
135	PY05863	-	-	-	hypothetical protein	MALPY01926: 4,511 - 5,002 (-)	-	-	-	-	-	Y	176	0
136	PY05872	-	-	-	hypothetical protein	MALPY01931: 2,231 - 2,315 (+)	-	-	-	-	-	Y	85	1
137	PY05874	-	-	-	hypothetical protein	MALPY01932: 1,793 - 1,856 (+)	-	-	-	-	-	Y	64	1
138	PY05896	-	-	-	hypothetical protein	MALPY01940: 5,445 - 5,654 (-)	-	-	-	-	-	Y	106	0
139	PY05924	-	-	-	hypothetical protein	MALPY01952: 2,655 - 2,729 (+)	-	-	-	-	-	Y	75	1
140	PY05944	-	-	-	hypothetical protein	MALPY01961: 5,803 - 6,201 (+)	-	-	-	-	-	Y	96	1
141	PY05958	-	-	-	hypothetical protein	MALPY01967: 947 - 1,375 (+)	-	-	-	-	-	Y	291	0
142	PY05989	-	-	-	hypothetical protein	MALPY01981: 1,513 - 2,146 (+)	-	-	-	-	-	Y	117	0
143	PY06021	-	-	-	hypothetical protein	MALPY01998: 2,092 - 2,199 (+)	-	-	-	-	-	Y	108	0
144	PY06028	-	-	-	hypothetical protein	MALPY02003: 1 - 84 (+)	-	-	-	-	-	Y	84	1
145	PY06030	-	-	-	hypothetical protein	MALPY02003: 2,250 - 2,342 (-)	-	-	-	-	-	Y	93	1
146	PY06058	-	-	-	hypothetical protein	MALPY02018: 3,454 - 3,664 (-)	-	-	-	-	-	Y	82	1
147	PY06090	-	-	-	hypothetical protein	MALPY02031: 37 - 317 (-)	-	-	-	-	-	Y	73	1
148	PY06096	-	-	-	hypothetical protein	MALPY02031: 2,547 - 2,671 (+)	-	-	-	-	-	Y	125	0
149	PY06152	-	-	-	hypothetical protein	MALPY02058: 9,997 - 10,090 (-)	-	-	-	-	-	Y	94	1
150	PY06167	-	-	-	hypothetical protein	MALPY02065: 2,492 - 2,579 (-)	-	-	-	-	-	Y	88	1
151	PY06169	-	-	-	hypothetical protein	MALPY02066: 2,050 - 2,278 (+)	-	-	-	-	-	Y	150	0
152	PY06174	-	-	-	hypothetical protein	MALPY02067: 5,941 - 6,012 (-)	-	-	-	-	-	Y	72	1
153	PY06186	-	-	-	hypothetical protein	MALPY02071: 2,797 - 2,863 (-)	-	-	-	-	-	Y	67	1
154	PY06187	-	-	-	hypothetical protein	MALPY02072: 446 - 565 (+)	-	-	-	-	-	Y	120	0
155	PY06206	-	-	-	hypothetical protein	MALPY02081: 5,783 - 5,943 (+)	-	-	-	-	-	Y	161	0
156	PY06216	-	-	-	hypothetical protein	MALPY02085: 2,434 - 2,534 (-)	-	-	-	-	-	Y	101	0
157	PY06266	-	-	-	hypothetical protein	MALPY02103: 2,392 - 2,634 (+)	-	-	-	-	-	Y	92	1
158	PY06280	-	-	-	hypothetical protein	MALPY02109: 2,937 - 3,029 (-)	-	-	-	-	-	Y	93	1
159	PY06319	-	-	-	hypothetical protein	MALPY02126: 7,389 - 7,459 (+)	-	-	-	-	-	Y	71	1
160	PY06336	-	-	-	hypothetical protein	MALPY02136: 3,405 - 3,518 (+)	-	-	-	-	-	Y	114	0
161	PY06384	-	-	-	hypothetical protein	MALPY02157: 2,539 - 2,626 (-)	-	-	-	-	-	Y	88	1
162	PY06515	-	-	-	hypothetical protein	MALPY02216: 2,911 - 3,252 (+)	-	-	-	-	-	Y	96	1
163	PY06548	-	-	-	hypothetical protein	MALPY02231: 2,223 - 2,302 (-)	-	-	-	-	-	Y	80	1
164	PY06593	-	-	-	hypothetical protein	MALPY02257: 1,612 - 1,678 (-)	-	-	-	-	-	Y	67	1
165	PY06598	-	-	-	hypothetical protein	MALPY02261: 226 - 302 (+)	-	-	-	-	-	Y	77	1
166	PY06616	-	-	-	hypothetical protein	MALPY02268: 2,284 - 2,379 (+)	-	-	-	-	-	Y	96	1
167	PY06669	-	-	-	hypothetical protein	MALPY02297: 1,357 - 1,419 (-)	-	-	-	-	-	Y	63	1
168	PY06680	-	-	-	hypothetical protein	MALPY02302: 2,615 - 2,692 (+)	-	-	-	-	-	Y	78	1
169	PY06689	-	-	-	hypothetical protein	MALPY02307: 3,314 - 3,414 (-)	-	-	-	-	-	Y	101	0
170	PY06708	-	-	-	hypothetical protein	MALPY02320: 489 - 1,151 (-)	-	-	-	-	-	Y	141	0
171	PY06716	-	-	-	hypothetical protein	MALPY02324: 408 - 1,476 (-)	-	-	-	-	-	Y	205	0
172	PY06731	-	-	-	hypothetical protein	MALPY02332: 557 - 772 (-)	-	-	-	-	-	Y	216	0
173	PY06745	-	-	-	hypothetical protein	MALPY02337: 878 - 979 (+)	-	-	-	-	-	Y	102	0
174	PY06747	-	-	-	hypothetical protein	MALPY02338: 322 - 389 (+)	-	-	-	-	-	Y	68	1
175	PY06761	-	-	-	hypothetical protein	MALPY02347: 2,237 - 2,529 (+)	-	-	-	-	-	Y	95	1
176	PY06783	-	-	-	hypothetical protein	MALPY02359: 2,708 - 2,941 (+)	-	-	-	-	-	Y	132	0
177	PY06798	-	-	-	hypothetical protein	MALPY02369: 5,180 - 5,270 (-)	-	-	-	-	-	Y	91	1
178	PY06833	-	-	-	hypothetical protein	MALPY02388: 2,494 - 4,255 (+)	-	-	-	-	-	Y	153	0
179	PY06878	-	-	-	hypothetical protein	MALPY02413: 1,761 - 2,075 (-)	-	-	-	-	-	Y	156	0
180	PY06879	-	-	-	hypothetical protein	MALPY02413: 3,547 - 3,663 (+)	-	-	-	-	-	Y	117	0
181	PY06888	-	-	-	hypothetical protein	MALPY02419: 1,524 - 1,620 (-)	-	-	-	-	-	Y	97	1
182	PY06892	-	-	-	hypothetical protein	MALPY02421: 3,144 - 3,377 (+)	-	-	-	-	-	Y	141	0
183	PY06893	-	-	-	hypothetical protein	MALPY02421: 3,825 - 3,922 (+)	-	-	-	-	-	Y	98	1
184	PY06940	-	-	-	hypothetical protein	MALPY02447: 2,321 - 2,417 (-)	-	-	-	-	-	Y	97	1
185	PY06947	-	-	-	hypothetical protein	MALPY02451: 3,288 - 3,370 (-)	-	-	-	-	-	Y	83	1
186	PY06987	-	-	-	hypothetical protein	MALPY02471: 740 - 994 (+)	-	-	-	-	-	Y	255	0
187	PY07073	-	-	-	hypothetical protein	MALPY02525: 2,063 - 2,125 (-)	-	-	-	-	-	Y	63	1
188	PY07074	-	-	-	hypothetical protein	MALPY02525: 2,357 - 2,509 (-)	-	-	-	-	-	Y	87	1
189	PY07075	-	-	-	hypothetical protein	MALPY02525: 2,587 - 2,683 (+)	-	-	-	-	-	Y	97	1
190	PY07081	-	-	-	hypothetical protein	MALPY02528: 3,102 - 3,768 (-)	-	-	-	-	-	Y	375	0
191	PY07082	-	-	-	hypothetical protein	MALPY02528: 4,188 - 4,310 (-)	-	-	-	-	-	Y	123	0
192	PY07087	-	-	-	hypothetical protein	MALPY02531: 1,874 - 2,137 (-)	-	-	-	-	-	Y	174	0
193	PY07096	-	-	-	hypothetical protein	MALPY02535: 2,003 - 2,083 (-)	-	-	-	-	-	Y	81	1
194	PY07126	-	-	-	hypothetical protein	MALPY02548: 1,954 - 2,053 (-)	-	-	-	-	-	Y	100	0
195	PY07133	-	-	-	hypothetical protein	MALPY02552: 2,356 - 2,435 (-)	-	-	-	-	-	Y	80	1
196	PY07135	-	-	-	hypothetical protein	MALPY02553: 2,099 - 2,171 (-)	-	-	-	-	-	Y	73	1
197	PY07212	-	-	-	hypothetical protein	MALPY02600: 2,347 - 2,421 (+)	-	-	-	-	-	Y	75	1
198	PY07213	-	-	-	hypothetical protein	MALPY02600: 2,515 - 2,577 (+)	-	-	-	-	-	Y	63	1
199	PY07236	-	-	-	hypothetical protein	MALPY02613: 2,201 - 2,326 (-)	-	-	-	-	-	Y	75	1
200	PY07241	-	-	-	hypothetical protein	MALPY02616: 877 - 975 (+)	-	-	-	-	-	Y	99	1
201	PY07247	-	-	-	hypothetical protein	MALPY02619: 1,733 - 1,928 (+)	-	-	-	-	-	Y	133	0
202	PY07348	-	-	-	hypothetical protein	MALPY02680: 2,120 - 2,199 (-)	-	-	-	-	-	Y	80	1
203	PY07353	-	-	-	hypothetical protein	MALPY02684: 890 - 962 (+)	-	-	-	-	-	Y	73	1
204	PY07360	-	-	-	hypothetical protein	MALPY02688: 2,008 - 2,103 (-)	-	-	-	-	-	Y	96	1
205	PY07429	-	-	-	hypothetical protein	MALPY02732: 456 - 1,845 (-)	-	-	-	-	-	Y	241	0
206	PY07437	-	-	-	hypothetical protein	MALPY02738: 1,846 - 1,923 (+)	-	-	-	-	-	Y	78	1
207	PY07438	-	-	-	hypothetical protein	MALPY02738: 2,082 - 2,146 (-)	-	-	-	-	-	Y	65	1
208	PY07456	-	-	-	hypothetical protein	MALPY02750: 3,070 - 3,848 (-)	-	-	-	-	-	Y	252	0
209	PY07523	-	-	-	hypothetical protein	MALPY02795: 2,142 - 2,267 (-)	-	-	-	-	-	Y	126	0
210	PY07534	-	-	-	hypothetical protein	MALPY02801: 2,046 - 2,128 (-)	-	-	-	-	-	Y	83	1
211	PY07559	-	-	-	hypothetical protein	MALPY02812: 1,100 - 1,973 (+)	-	-	-	-	-	Y	744	0
212	PY07563	-	-	-	hypothetical protein	MALPY02815: 1 - 98 (+)	-	-	-	-	-	Y	98	1
213	PY07565	-	-	-	hypothetical protein	MALPY02815: 453 - 530 (+)	-	-	-	-	-	Y	78	1
214	PY07619	-	-	-	hypothetical protein	MALPY02838: 2,276 - 2,353 (+)	-	-	-	-	-	Y	78	1
215	PY07620	-	-	-	hypothetical protein	MALPY02838: 2,989 - 3,073 (+)	-	-	-	-	-	Y	85	1
216	PY07625	-	-	-	hypothetical protein	MALPY02842: 2,319 - 2,415 (-)	-	-	-	-	-	Y	97	1
217	PY07830	-	-	-	hypothetical protein	MALPY02960: 219 - 332 (+)	-	-	-	-	-	Y	114	0
218	PY02547	-	-	-	Predicted membrane protein	MALPY00699: 4,645 - 5,181 (-)	-	-	-	-	-	Y	537	0
219	PY00012	-	-	-	hypothetical protein	MALPY00005: 415 - 1,151 (+)	-	-	-	-	-	Y	657	0
220	PY00051	-	-	-	hypothetical protein	MALPY00011: 6,255 - 6,434 (+)	-	-	-	-	-	Y	81	1
221	PY00174	-	-	-	hypothetical protein	MALPY00046: 5,186 - 5,492 (+)	-	-	-	-	-	Y	96	1
222	PY00249	-	-	-	hypothetical protein	MALPY00071: 8,812 - 8,913 (-)	-	-	-	-	-	Y	102	0
223	PY00286	-	-	-	hypothetical protein	MALPY00080: 15,211 - 15,291 (-)	-	-	-	-	-	Y	81	1
224	PY00302	-	-	-	hypothetical protein	MALPY00085: 5,041 - 5,122 (-)	-	-	-	-	-	Y	82	1
225	PY00317	-	-	-	hypothetical protein	MALPY00090: 27 - 954 (+)	-	-	-	-	-	Y	453	0
226	PY00346	-	-	-	hypothetical protein	MALPY00099: 8,704 - 8,850 (+)	-	-	-	-	-	Y	147	0
227	PY00489	-	-	-	hypothetical protein	MALPY00137: 4,150 - 4,263 (+)	-	-	-	-	-	Y	114	0
228	PY00510	-	-	-	hypothetical protein	MALPY00142: 3,729 - 3,915 (-)	-	-	-	-	-	Y	108	0
229	PY00528	-	-	-	hypothetical protein	MALPY00147: 11,232 - 11,306 (-)	-	-	-	-	-	Y	75	1
230	PY00641	-	-	-	hypothetical protein	MALPY00175: 9,559 - 9,652 (-)	-	-	-	-	-	Y	94	1
231	PY00753	-	-	-	hypothetical protein	MALPY00203: 1,377 - 1,481 (+)	-	-	-	-	-	Y	105	0
232	PY00813	-	-	-	hypothetical protein	MALPY00217: 7,184 - 7,273 (+)	-	-	-	-	-	Y	90	1
233	PY00822	-	-	-	hypothetical protein	MALPY00221: 1,858 - 1,924 (-)	-	-	-	-	-	Y	67	1
234	PY00848	-	-	-	hypothetical protein	MALPY00230: 430 - 531 (+)	-	-	-	-	-	Y	102	0
235	PY00866	-	-	-	hypothetical protein	MALPY00233: 399 - 978 (+)	-	-	-	-	-	Y	174	0
236	PY00870	-	-	-	hypothetical protein	MALPY00233: 7,522 - 7,602 (+)	-	-	-	-	-	Y	81	1
237	PY00887	-	-	-	hypothetical protein	MALPY00240: 876 - 959 (+)	-	-	-	-	-	Y	84	1
238	PY00889	-	-	-	hypothetical protein	MALPY00240: 2,090 - 2,491 (+)	-	-	-	-	-	Y	231	0
239	PY00922	-	-	-	hypothetical protein	MALPY00248: 1,352 - 1,453 (+)	-	-	-	-	-	Y	102	0
240	PY01005	-	-	-	hypothetical protein	MALPY00270: 14,746 - 14,850 (-)	-	-	-	-	-	Y	105	0
241	PY01038	-	-	-	hypothetical protein	MALPY00276: 7,968 - 8,383 (+)	-	-	-	-	-	Y	174	0
242	PY01118	-	-	-	hypothetical protein	MALPY00297: 2,359 - 3,339 (+)	-	-	MAL2	-	-	Y	675	0
243	PY01133	-	-	-	hypothetical protein	MALPY00300: 4,759 - 4,872 (+)	-	-	-	-	-	Y	114	0
244	PY01165	-	-	-	hypothetical protein	MALPY00307: 3,213 - 3,635 (+)	-	-	-	-	-	Y	423	0
245	PY01189	-	-	-	hypothetical protein	MALPY00313: 24,574 - 24,850 (+)	-	-	-	-	-	Y	141	0
246	PY01191	-	-	-	hypothetical protein	MALPY00313: 26,267 - 26,522 (+)	-	-	-	-	-	Y	201	0
247	PY01206	-	-	-	hypothetical protein	MALPY00317: 28,396 - 29,606 (+)	-	-	-	-	-	Y	165	0
248	PY01230	-	-	-	hypothetical protein	MALPY00321: 24,894 - 25,123 (-)	-	-	-	-	-	Y	89	1
249	PY01240	-	-	-	hypothetical protein	MALPY00326: 3,626 - 3,686 (+)	-	-	-	-	-	Y	61	1
250	PY01262	-	-	-	hypothetical protein	MALPY00332: 4,987 - 5,070 (+)	-	-	-	-	-	Y	84	1
251	PY01305	-	-	-	hypothetical protein	MALPY00343: 5,574 - 5,664 (+)	-	-	-	-	-	Y	91	1
252	PY01348	-	-	-	hypothetical protein	MALPY00354: 40,686 - 40,775 (+)	-	-	-	-	-	Y	90	1
253	PY01354	-	-	-	hypothetical protein	MALPY00356: 5,996 - 6,478 (+)	-	-	-	-	-	Y	150	0
254	PY01414	-	-	-	hypothetical protein	MALPY00374: 577 - 688 (-)	-	-	-	-	-	Y	112	0
255	PY01416	-	-	-	hypothetical protein	MALPY00374: 1,919 - 2,036 (-)	-	-	-	-	-	Y	118	0
256	PY01444	-	-	-	hypothetical protein	MALPY00383: 7,922 - 8,416 (-)	-	-	-	-	-	Y	177	0
257	PY01553	-	-	-	hypothetical protein	MALPY00414: 2,442 - 3,482 (-)	-	-	-	-	-	Y	189	0
258	PY01687	-	-	-	hypothetical protein	MALPY00455: 4,341 - 5,809 (+)	-	-	-	-	-	Y	516	0
259	PY01690	-	-	-	hypothetical protein	MALPY00455: 13,729 - 14,463 (-)	-	-	-	-	-	Y	598	0
260	PY01702	-	-	-	hypothetical protein	MALPY00459: 2,760 - 2,825 (+)	-	-	-	-	-	Y	66	1
261	PY01707	-	-	-	hypothetical protein	MALPY00462: 2,345 - 2,407 (-)	-	-	-	-	-	Y	63	1
262	PY01713	-	-	-	hypothetical protein	MALPY00463: 13,858 - 14,509 (-)	-	-	-	-	-	Y	153	0
263	PY01740	-	-	-	hypothetical protein	MALPY00470: 5,727 - 5,831 (-)	-	-	-	-	-	Y	105	0
264	PY01751	-	-	-	hypothetical protein	MALPY00473: 1,500 - 1,928 (+)	-	-	MAL14	-	-	Y	198	0
265	PY01766	-	-	-	hypothetical protein	MALPY00478: 435 - 557 (+)	-	-	-	-	-	Y	123	0
266	PY01767	-	-	-	hypothetical protein	MALPY00478: 1,649 - 1,780 (+)	-	-	-	-	-	Y	132	0
267	PY01771	-	-	-	hypothetical protein	MALPY00478: 10,354 - 11,219 (+)	-	-	-	-	-	Y	201	0
268	PY01772	-	-	-	hypothetical protein	MALPY00478: 11,497 - 11,743 (+)	-	-	-	-	-	Y	195	0
269	PY01889	-	-	-	hypothetical protein	MALPY00517: 1,419 - 2,084 (+)	-	-	-	-	-	Y	84	1
270	PY01962	-	-	-	hypothetical protein	MALPY00538: 3,910 - 3,990 (+)	-	-	-	-	-	Y	81	1
271	PY02040	-	-	-	hypothetical protein	MALPY00562: 3,028 - 3,214 (+)	-	-	-	-	-	Y	99	1
272	PY02119	-	-	-	hypothetical protein	MALPY00582: 13,604 - 13,678 (-)	-	-	-	-	-	Y	75	1
273	PY02145	-	-	-	hypothetical protein	MALPY00590: 21,307 - 21,642 (-)	-	-	-	-	-	Y	130	0
274	PY02164	-	-	-	hypothetical protein	MALPY00594: 2,726 - 3,305 (+)	-	-	-	-	-	Y	174	0
275	PY02166	-	-	-	hypothetical protein	MALPY00594: 4,690 - 5,689 (-)	-	-	-	-	-	Y	228	0
276	PY02172	-	-	-	hypothetical protein	MALPY00598: 1 - 73 (+)	-	-	-	-	-	Y	73	1
277	PY02179	-	-	-	hypothetical protein	MALPY00599: 7,988 - 8,084 (-)	-	-	-	-	-	Y	97	1
278	PY02210	-	-	-	hypothetical protein	MALPY00606: 11,325 - 12,972 (-)	-	-	-	-	-	Y	84	1
279	PY02251	-	-	-	hypothetical protein	MALPY00616: 11,601 - 11,739 (+)	-	-	-	-	-	Y	139	0
280	PY02269	-	-	-	hypothetical protein	MALPY00622: 8,178 - 8,260 (-)	-	-	-	-	-	Y	83	1
281	PY02359	-	-	-	hypothetical protein	MALPY00645: 7,531 - 8,296 (-)	-	-	-	-	-	Y	240	0
282	PY02399	-	-	-	hypothetical protein	MALPY00660: 7,358 - 7,956 (-)	-	-	-	-	-	Y	267	0
283	PY02479	-	-	-	hypothetical protein	MALPY00683: 1,176 - 1,534 (+)	-	-	-	-	-	Y	105	0
284	PY02487	-	-	-	hypothetical protein	MALPY00684: 273 - 1,843 (-)	-	-	-	-	-	Y	266	0
285	PY02501	-	-	-	hypothetical protein	MALPY00687: 15,219 - 15,310 (-)	-	-	-	-	-	Y	92	1
286	PY02518	-	-	-	hypothetical protein	MALPY00691: 2,812 - 3,104 (+)	-	-	-	-	-	Y	198	0
287	PY02540	-	-	-	hypothetical protein	MALPY00697: 1,686 - 1,759 (+)	-	-	-	-	-	Y	74	1
288	PY02549	-	-	-	hypothetical protein	MALPY00700: 1 - 76 (+)	-	-	-	-	-	Y	76	1
289	PY02674	-	-	-	hypothetical protein	MALPY00740: 2,816 - 3,558 (+)	-	-	-	-	-	Y	183	0
290	PY02690	-	-	-	hypothetical protein	MALPY00744: 9,947 - 10,027 (+)	-	-	-	-	-	Y	81	1
291	PY02698	-	-	-	hypothetical protein	MALPY00745: 10,332 - 10,583 (+)	-	-	-	-	-	Y	132	0
292	PY02912	-	-	-	hypothetical protein	MALPY00818: 2,624 - 2,738 (+)	-	-	-	-	-	Y	115	0
293	PY02916	-	-	-	hypothetical protein	MALPY00822: 102 - 646 (+)	-	-	-	-	-	Y	162	0
294	PY02918	-	-	-	hypothetical protein	MALPY00822: 2,828 - 3,016 (+)	-	-	-	-	-	Y	189	0
295	PY02929	-	-	-	hypothetical protein	MALPY00828: 1 - 667 (-)	-	-	-	-	-	Y	211	0
296	PY02944	-	-	-	hypothetical protein	MALPY00833: 5,997 - 6,148 (+)	-	-	-	-	-	Y	64	1
297	PY02952	-	-	-	hypothetical protein	MALPY00835: 3,902 - 4,169 (-)	-	-	-	-	-	Y	147	0
298	PY02961	-	-	-	hypothetical protein	MALPY00839: 5,463 - 5,529 (-)	-	-	-	-	-	Y	67	1
299	PY03027	-	-	-	hypothetical protein	MALPY00861: 1 - 174 (+)	-	-	-	-	-	Y	174	0
300	PY03032	-	-	-	hypothetical protein	MALPY00862: 6,263 - 6,341 (-)	-	-	-	-	-	Y	79	1
301	PY03040	-	-	-	hypothetical protein	MALPY00864: 10,746 - 11,106 (-)	-	-	-	-	-	Y	361	0
302	PY03065	-	-	-	hypothetical protein	MALPY00871: 7,173 - 7,394 (+)	-	-	-	-	-	Y	222	0
303	PY03068	-	-	-	hypothetical protein	MALPY00872: 2,292 - 2,456 (+)	-	-	-	-	-	Y	165	0
304	PY03116	-	-	-	hypothetical protein	MALPY00884: 12,648 - 13,549 (+)	-	-	-	-	-	Y	75	1
305	PY03192	-	-	-	hypothetical protein	MALPY00912: 4,481 - 5,104 (-)	-	-	-	-	-	Y	624	0
306	PY03218	-	-	-	hypothetical protein	MALPY00919: 514 - 2,275 (-)	-	-	-	-	-	Y	78	1
307	PY03238	-	-	-	hypothetical protein	MALPY00924: 15,051 - 15,136 (-)	-	-	-	-	-	Y	86	1
308	PY03259	-	-	-	hypothetical protein	MALPY00928: 26,997 - 27,243 (+)	-	-	-	-	-	Y	72	1
309	PY03279	-	-	-	hypothetical protein	MALPY00935: 11,936 - 12,868 (+)	-	-	-	-	-	Y	144	0
310	PY03342	-	-	-	hypothetical protein	MALPY00958: 2,520 - 2,612 (+)	-	-	-	-	-	Y	93	1
311	PY03393	-	-	-	hypothetical protein	MALPY00976: 881 - 976 (-)	-	-	-	-	-	Y	96	1
312	PY03444	-	-	-	hypothetical protein	MALPY00994: 1,476 - 1,619 (+)	-	-	-	-	-	Y	144	0
313	PY03471	-	-	-	hypothetical protein	MALPY01003: 3,366 - 3,719 (+)	-	-	-	-	-	Y	354	0
314	PY03496	-	-	-	hypothetical protein	MALPY01010: 9,681 - 9,767 (-)	-	-	-	-	-	Y	87	1
315	PY03570	-	-	-	hypothetical protein	MALPY01039: 778 - 870 (+)	-	-	-	-	-	Y	93	1
316	PY03634	-	-	-	hypothetical protein	MALPY01069: 221 - 643 (+)	-	-	-	-	-	Y	294	0
317	PY03648	-	-	-	hypothetical protein	MALPY01075: 1,118 - 1,565 (-)	-	-	-	-	-	Y	285	0
318	PY03654	-	-	-	hypothetical protein	MALPY01076: 7,011 - 7,163 (+)	-	-	-	-	-	Y	153	0
319	PY03680	-	-	-	hypothetical protein	MALPY01081: 2,139 - 2,219 (+)	-	-	-	-	-	Y	81	1
320	PY03804	-	-	-	hypothetical protein	MALPY01126: 1,878 - 1,956 (+)	-	-	-	-	-	Y	79	1
321	PY03807	-	-	-	hypothetical protein	MALPY01126: 4,135 - 4,214 (+)	-	-	-	-	-	Y	80	1
322	PY03829	-	-	-	hypothetical protein	MALPY01135: 380 - 583 (-)	-	-	-	-	-	Y	99	1
323	PY03937	-	-	-	hypothetical protein	MALPY01176: 23,632 - 24,577 (+)	-	-	-	-	-	Y	225	0
324	PY04118	-	-	-	hypothetical protein	MALPY01237: 1,375 - 1,539 (-)	-	-	-	-	-	Y	118	0
325	PY04119	-	-	-	hypothetical protein	MALPY01237: 1,748 - 1,911 (-)	-	-	-	-	-	Y	90	1
326	PY04156	-	-	-	hypothetical protein	MALPY01245: 11,109 - 11,189 (+)	-	-	-	-	-	Y	81	1
327	PY04159	-	-	-	hypothetical protein	MALPY01246: 5,753 - 6,516 (+)	-	-	-	-	-	Y	102	0
328	PY04234	-	-	-	hypothetical protein	MALPY01275: 2,102 - 2,293 (-)	-	-	-	-	-	Y	159	0
329	PY04250	-	-	-	hypothetical protein	MALPY01278: 1,862 - 2,073 (+)	-	-	-	-	-	Y	117	0
330	PY04339	-	-	-	hypothetical protein	MALPY01315: 1,813 - 1,893 (+)	-	-	-	-	-	Y	81	1
331	PY04380	-	-	-	hypothetical protein	MALPY01331: 42 - 159 (+)	-	-	-	-	-	Y	118	0
332	PY04413	-	-	-	hypothetical protein	MALPY01342: 3,689 - 3,788 (+)	-	-	-	-	-	Y	100	0
333	PY04433	-	-	-	hypothetical protein	MALPY01350: 3,493 - 3,646 (+)	-	-	-	-	-	Y	154	0
334	PY04453	-	-	-	hypothetical protein	MALPY01361: 3,342 - 4,123 (+)	-	-	-	-	-	Y	162	0
335	PY04473	-	-	-	hypothetical protein	MALPY01368: 10,763 - 10,831 (+)	-	-	-	-	-	Y	69	1
336	PY04534	-	-	-	hypothetical protein	MALPY01391: 5,260 - 5,550 (+)	-	-	-	-	-	Y	168	0
337	PY04609	-	-	-	hypothetical protein	MALPY01419: 4,505 - 4,573 (-)	-	-	-	-	-	Y	69	1
338	PY04623	-	-	-	hypothetical protein	MALPY01425: 4,110 - 4,241 (+)	-	-	-	-	-	Y	132	0
339	PY04631	-	-	-	hypothetical protein	MALPY01427: 10,866 - 10,970 (-)	-	-	-	-	-	Y	105	0
340	PY04636	-	-	-	hypothetical protein	MALPY01429: 1,171 - 1,334 (-)	-	-	-	-	-	Y	65	1
341	PY04669	-	-	-	hypothetical protein	MALPY01435: 3,892 - 5,699 (-)	-	-	-	-	-	Y	267	0
342	PY04672	-	-	-	hypothetical protein	MALPY01437: 1,069 - 1,162 (-)	-	-	-	-	-	Y	94	1
343	PY04738	-	-	-	hypothetical protein	MALPY01459: 16,764 - 16,824 (+)	-	-	-	-	-	Y	61	1
344	PY04759	-	-	-	hypothetical protein	MALPY01469: 516 - 919 (-)	-	-	-	-	-	Y	138	0
345	PY04771	-	-	-	hypothetical protein	MALPY01474: 104 - 174 (+)	-	-	-	-	-	Y	71	1
346	PY04839	-	-	-	hypothetical protein	MALPY01499: 4,327 - 4,434 (+)	-	-	-	-	-	Y	108	0
347	PY04847	-	-	-	hypothetical protein	MALPY01501: 5,861 - 5,921 (+)	-	-	-	-	-	Y	61	1
348	PY04913	-	-	-	hypothetical protein	MALPY01528: 253 - 357 (+)	-	-	-	-	-	Y	105	0
349	PY04950	-	-	-	hypothetical protein	MALPY01546: 640 - 721 (-)	-	-	-	-	-	Y	82	1
350	PY05055	-	-	-	hypothetical protein	MALPY01587: 10,096 - 10,728 (+)	-	-	-	-	-	Y	156	0
351	PY05069	-	-	-	hypothetical protein	MALPY01591: 1 - 80 (+)	-	-	-	-	-	Y	80	1
352	PY05082	-	-	-	hypothetical protein	MALPY01594: 4,335 - 4,433 (-)	-	-	-	-	-	Y	99	1
353	PY05098	-	-	-	hypothetical protein	MALPY01604: 1 - 104 (+)	-	-	-	-	-	Y	104	0
354	PY05108	-	-	-	hypothetical protein	MALPY01606: 6,665 - 6,754 (-)	-	-	-	-	-	Y	90	1
355	PY05149	-	-	-	hypothetical protein	MALPY01624: 2,686 - 2,799 (+)	-	-	-	-	-	Y	114	0
356	PY05186	-	-	-	hypothetical protein	MALPY01639: 5,187 - 5,276 (-)	-	-	-	-	-	Y	90	1
357	PY05188	-	-	-	hypothetical protein	MALPY01640: 2,224 - 2,406 (+)	-	-	-	-	-	Y	183	0
358	PY05221	-	-	-	hypothetical protein	MALPY01650: 2,070 - 2,147 (+)	-	-	-	-	-	Y	78	1
359	PY05230	-	-	-	hypothetical protein	MALPY01653: 3,107 - 3,282 (+)	-	-	-	-	-	Y	135	0
360	PY05310	-	-	-	hypothetical protein	MALPY01680: 5,139 - 5,723 (-)	-	-	-	-	-	Y	585	0
361	PY05316	-	-	-	hypothetical protein	MALPY01682: 7,055 - 7,141 (+)	-	-	-	-	-	Y	87	1
362	PY05334	-	-	-	hypothetical protein	MALPY01687: 3,793 - 3,888 (+)	-	-	-	-	-	Y	96	1
363	PY05344	-	-	-	hypothetical protein	MALPY01690: 3,005 - 3,082 (+)	-	-	-	-	-	Y	78	1
364	PY05366	-	-	-	hypothetical protein	MALPY01701: 664 - 882 (+)	-	-	-	-	-	Y	219	0
365	PY05413	-	-	-	hypothetical protein	MALPY01718: 3,809 - 4,048 (+)	-	-	-	-	-	Y	240	0
366	PY05425	-	-	-	hypothetical protein	MALPY01724: 4,693 - 4,769 (-)	-	-	-	-	-	Y	77	1
367	PY05446	-	-	-	hypothetical protein	MALPY01735: 4,621 - 5,023 (+)	-	-	-	-	-	Y	403	0
368	PY05453	-	-	-	hypothetical protein	MALPY01738: 1,673 - 1,761 (+)	-	-	-	-	-	Y	89	1
369	PY05456	-	-	-	hypothetical protein	MALPY01740: 3,126 - 3,200 (+)	-	-	-	-	-	Y	75	1
370	PY05462	-	-	-	hypothetical protein	MALPY01743: 7,447 - 7,527 (-)	-	-	-	-	-	Y	81	1
371	PY05569	-	-	-	hypothetical protein	MALPY01789: 655 - 878 (+)	-	-	-	-	-	Y	114	0
372	PY05595	-	-	-	hypothetical protein	MALPY01800: 1 - 149 (+)	-	-	-	-	-	Y	149	0
373	PY05635	-	-	-	hypothetical protein	MALPY01818: 78 - 206 (+)	-	-	-	-	-	Y	129	0
374	PY05653	-	-	-	hypothetical protein	MALPY01826: 489 - 602 (+)	-	-	-	-	-	Y	114	0
375	PY05655	-	-	-	hypothetical protein	MALPY01826: 2,086 - 2,515 (+)	-	-	-	-	-	Y	168	0
376	PY05670	-	-	-	hypothetical protein	MALPY01833: 2,158 - 2,244 (-)	-	-	-	-	-	Y	87	1
377	PY05676	-	-	-	hypothetical protein	MALPY01837: 1,426 - 1,488 (+)	-	-	-	-	-	Y	63	1
378	PY05720	-	-	-	hypothetical protein	MALPY01856: 2,616 - 2,684 (-)	-	-	-	-	-	Y	69	1
379	PY05761	-	-	-	hypothetical protein	MALPY01877: 1,876 - 2,743 (-)	-	-	MAL14	-	-	Y	723	0
380	PY05782	-	-	-	hypothetical protein	MALPY01890: 2,085 - 2,158 (-)	-	-	-	-	-	Y	74	1
381	PY05798	-	-	-	hypothetical protein	MALPY01898: 991 - 1,504 (-)	-	-	-	-	-	Y	192	0
382	PY05819	-	-	-	hypothetical protein	MALPY01905: 3,742 - 3,836 (+)	-	-	-	-	-	Y	95	1
383	PY05827	-	-	-	hypothetical protein	MALPY01910: 1,880 - 1,952 (+)	-	-	-	-	-	Y	73	1
384	PY05848	-	-	-	hypothetical protein	MALPY01920: 3,146 - 3,928 (+)	-	-	-	-	-	Y	150	0
385	PY05951	-	-	-	hypothetical protein	MALPY01963: 3,581 - 4,016 (-)	-	-	-	-	-	Y	177	0
386	PY05956	-	-	-	hypothetical protein	MALPY01965: 1,821 - 2,053 (+)	-	-	-	-	-	Y	141	0
387	PY05968	-	-	-	hypothetical protein	MALPY01971: 613 - 729 (+)	-	-	-	-	-	Y	117	0
388	PY05998	-	-	-	hypothetical protein	MALPY01986: 1 - 159 (-)	-	-	-	-	-	Y	159	0
389	PY06004	-	-	-	hypothetical protein	MALPY01990: 413 - 490 (+)	-	-	-	-	-	Y	78	1
390	PY06033	-	-	-	hypothetical protein	MALPY02005: 1,356 - 1,710 (-)	-	-	-	-	-	Y	84	1
391	PY06057	-	-	-	hypothetical protein	MALPY02018: 2,475 - 2,555 (+)	-	-	-	-	-	Y	81	1
392	PY06093	-	-	-	hypothetical protein	MALPY02031: 2,141 - 2,308 (-)	-	-	-	-	-	Y	168	0
393	PY06108	-	-	-	hypothetical protein	MALPY02035: 2,766 - 2,879 (+)	-	-	-	-	-	Y	114	0
394	PY06120	-	-	-	hypothetical protein	MALPY02042: 4,271 - 4,366 (+)	-	-	-	-	-	Y	96	1
395	PY06157	-	-	-	hypothetical protein	MALPY02061: 5,446 - 5,799 (+)	-	-	-	-	-	Y	213	0
396	PY06159	-	-	-	hypothetical protein	MALPY02062: 505 - 969 (-)	-	-	-	-	-	Y	216	0
397	PY06229	-	-	-	hypothetical protein	MALPY02089: 6,235 - 6,552 (+)	-	-	-	-	-	Y	132	0
398	PY06276	-	-	-	hypothetical protein	MALPY02108: 1,001 - 1,103 (-)	-	-	-	-	-	Y	103	0
399	PY06300	-	-	-	hypothetical protein	MALPY02118: 1,805 - 1,949 (-)	-	-	-	-	-	Y	78	1
400	PY06309	-	-	-	hypothetical protein	MALPY02122: 810 - 1,130 (+)	-	-	-	-	-	Y	276	0
401	PY06353	-	-	-	hypothetical protein	MALPY02142: 5,026 - 5,172 (+)	-	-	-	-	-	Y	147	0
402	PY06404	-	-	-	hypothetical protein	MALPY02170: 2,480 - 2,558 (+)	-	-	-	-	-	Y	79	1
403	PY06427	-	-	-	hypothetical protein	MALPY02183: 1,029 - 2,229 (-)	-	-	-	-	-	Y	318	0
404	PY06480	-	-	-	hypothetical protein	MALPY02200: 2,660 - 2,775 (-)	-	-	-	-	-	Y	116	0
405	PY06486	-	-	-	hypothetical protein	MALPY02204: 2,104 - 2,190 (-)	-	-	-	-	-	Y	87	1
406	PY06498	-	-	-	hypothetical protein	MALPY02209: 2,865 - 3,658 (+)	-	-	-	-	-	Y	177	0
407	PY06506	-	-	-	hypothetical protein	MALPY02213: 623 - 1,235 (+)	-	-	-	-	-	Y	156	0
408	PY06513	-	-	-	hypothetical protein	MALPY02215: 5,164 - 5,547 (-)	-	-	-	-	-	Y	243	0
409	PY06571	-	-	-	hypothetical protein	MALPY02245: 1,190 - 1,426 (-)	-	-	-	-	-	Y	134	0
410	PY06575	-	-	-	hypothetical protein	MALPY02249: 1 - 80 (+)	-	-	-	-	-	Y	80	1
411	PY06594	-	-	-	hypothetical protein	MALPY02258: 2,230 - 2,307 (+)	-	-	-	-	-	Y	78	1
412	PY06595	-	-	-	hypothetical protein	MALPY02258: 2,392 - 2,520 (+)	-	-	-	-	-	Y	129	0
413	PY06612	-	-	-	hypothetical protein	MALPY02267: 2,363 - 2,524 (+)	-	-	-	-	-	Y	162	0
414	PY06613	-	-	-	hypothetical protein	MALPY02267: 3,451 - 3,555 (-)	-	-	-	-	-	Y	105	0
415	PY06622	-	-	-	hypothetical protein	MALPY02271: 2,135 - 2,227 (+)	-	-	-	-	-	Y	93	1
416	PY06711	-	-	-	hypothetical protein	MALPY02322: 167 - 302 (+)	-	-	-	-	-	Y	136	0
417	PY06736	-	-	-	hypothetical protein	MALPY02333: 4,787 - 4,924 (+)	-	-	-	-	-	Y	138	0
418	PY06759	-	-	-	hypothetical protein	MALPY02346: 2,897 - 3,204 (-)	-	-	-	-	-	Y	161	0
419	PY06785	-	-	-	hypothetical protein	MALPY02361: 129 - 191 (+)	-	-	-	-	-	Y	63	1
420	PY06838	-	-	-	hypothetical protein	MALPY02390: 4,151 - 4,276 (+)	-	-	-	-	-	Y	126	0
421	PY06860	-	-	-	hypothetical protein	MALPY02404: 935 - 1,202 (+)	-	-	-	-	-	Y	156	0
422	PY06912	-	-	-	hypothetical protein	MALPY02431: 5,455 - 5,530 (+)	-	-	-	-	-	Y	76	1
423	PY06914	-	-	-	hypothetical protein	MALPY02433: 839 - 901 (+)	-	-	-	-	-	Y	63	1
424	PY06927	-	-	-	hypothetical protein	MALPY02439: 2,500 - 2,615 (+)	-	-	-	-	-	Y	116	0
425	PY06960	-	-	-	hypothetical protein	MALPY02456: 2,726 - 2,992 (-)	-	-	-	-	-	Y	177	0
426	PY06962	-	-	-	hypothetical protein	MALPY02457: 3,306 - 4,470 (+)	-	-	-	-	-	Y	81	1
427	PY07102	-	-	-	hypothetical protein	MALPY02541: 628 - 703 (+)	-	-	-	-	-	Y	76	1
428	PY07105	-	-	-	hypothetical protein	MALPY02541: 7,148 - 7,282 (-)	-	-	-	-	-	Y	135	0
429	PY07107	-	-	-	hypothetical protein	MALPY02541: 10,442 - 10,753 (+)	-	-	-	-	-	Y	312	0
430	PY07143	-	-	-	hypothetical protein	MALPY02555: 8,848 - 9,620 (+)	-	-	-	-	-	Y	143	0
431	PY07217	-	-	-	hypothetical protein	MALPY02604: 1,727 - 2,528 (+)	-	-	-	-	-	Y	252	0
432	PY07257	-	-	-	hypothetical protein	MALPY02622: 6,610 - 7,062 (-)	-	-	-	-	-	Y	104	0
433	PY07274	-	-	-	hypothetical protein	MALPY02632: 3,551 - 3,637 (+)	-	-	-	-	-	Y	87	1
434	PY07277	-	-	-	hypothetical protein	MALPY02634: 2,253 - 2,349 (-)	-	-	-	-	-	Y	97	1
435	PY07343	-	-	-	hypothetical protein	MALPY02677: 2,938 - 3,002 (-)	-	-	-	-	-	Y	65	1
436	PY07347	-	-	-	hypothetical protein	MALPY02680: 1,767 - 1,862 (+)	-	-	-	-	-	Y	96	1
437	PY07380	-	-	-	hypothetical protein	MALPY02697: 4,258 - 4,337 (-)	-	-	-	-	-	Y	80	1
438	PY07393	-	-	-	hypothetical protein	MALPY02708: 746 - 809 (+)	-	-	-	-	-	Y	64	1
439	PY07394	-	-	-	hypothetical protein	MALPY02708: 1,763 - 2,526 (+)	-	-	-	-	-	Y	165	0
440	PY07400	-	-	-	hypothetical protein	MALPY02711: 3,922 - 4,009 (-)	-	-	-	-	-	Y	88	1
441	PY07451	-	-	-	hypothetical protein	MALPY02746: 2,280 - 2,340 (+)	-	-	-	-	-	Y	61	1
442	PY07471	-	-	-	hypothetical protein	MALPY02761: 2,057 - 2,137 (+)	-	-	-	-	-	Y	81	1
443	PY07472	-	-	-	hypothetical protein	MALPY02762: 578 - 682 (+)	-	-	-	-	-	Y	105	0
444	PY07479	-	-	-	hypothetical protein	MALPY02765: 5,100 - 5,517 (-)	-	-	-	-	-	Y	213	0
445	PY07519	-	-	-	hypothetical protein	MALPY02793: 743 - 820 (+)	-	-	-	-	-	Y	78	1
446	PY07535	-	-	-	hypothetical protein	MALPY02802: 693 - 794 (+)	-	-	-	-	-	Y	102	0
447	PY07544	-	-	-	hypothetical protein	MALPY02806: 1,331 - 1,447 (+)	-	-	-	-	-	Y	117	0
448	PY07547	-	-	-	hypothetical protein	MALPY02807: 1,659 - 1,875 (+)	-	-	-	-	-	Y	108	0
449	PY07548	-	-	-	hypothetical protein	MALPY02808: 880 - 945 (+)	-	-	-	-	-	Y	66	1
450	PY07629	-	-	-	hypothetical protein	MALPY02844: 2,067 - 2,149 (-)	-	-	-	-	-	Y	83	1
451	PY07747	-	-	-	hypothetical protein	MALPY02915: 564 - 2,274 (+)	-	-	-	-	-	Y	1344	0
452	PY07798	-	-	-	hypothetical protein	MALPY02939: 1 - 73 (+)	-	-	-	-	-	Y	73	1
453	PY05160	-	-	-	Unknown, putative	MALPY01628: 1,931 - 2,720 (+)	-	-	MAL14	-	-	Y	790	0
														205
