# Supplementary material for: Defining species specific genome differences in malaria parasites
Source: BMC Genomics. 2010 Feb 23;11:128. doi: 10.1186/1471-2164-11-128 (PMC2837034; doi:10.1186/1471-2164-11-128)
Supplement: Additional file 8 — Supplemental Table S8. Primer sequences. [file 1471-2164-11-128-S8.XLSX]

## Sheet: Probe sequences
UNIQUE_ID	Oligo sequence
PY00003_pybc	AAGCCTTATGCAATATTAAATATTTTACAGCACCTCGACACTGATTCATTATTAAGATTA
PY00004_pybc	CAAGAGTATACAGAAGAAGGAATAAAAGAATTGGAAAAAGATGCAAGAAGTGTAAAAGAA
PY00007_pybc	CCTAAAAAACAACAATGGCTAGCTGCTTGGAATGATAATACAAGAGAAATAAGAAAATAT
PY00008_pybc	ATATAAAAAAAGAAAACAAGGTATAATTGCAGGATATTATGGATCATGGAATAGCCAAGG
PY00015_pybc	GATGTAGCTGAATTTATTGGTAAGATGAGAGTATGTTATCGTTTGGCTATAAATAAAGAA
PY00016_pybc	TATAATTAGATCACATCAAGTTCCCAAAACATTAAAAGGTATTGAAAGTCATCATGAAGG
PY00019_pybc	TGTTTGTATATCTGCATGTATACCTGGTCAAACTAAATATTGGCAATTTATAAAATTAAC
PY00020_pybc	CACTTTTATGAAACTTGCATATAAATGTTCTGACTATAAATATGCAATTGGGTGTGCAAT
PY00021_pybc	AGTTTAGGGAGATCAAATTCGCTAGTTATAGATATAGGGTTTAGCTCGTTAAATATAAAT
PY00024_pybc	CTGATTTTTCTGAACCGTTCATAAATTTTATGAATGCAAAATTACCACAAACAAAAGAAT
PY00028_pybc	TATGGAAAAATTAAACCCTTTCATATTTGAGTCAGAACATATAATAAATGAGCTTCATTC
PY00029_pybc	CTAATTGTAAAGGACCATTTTTAATGTGCCCAAATTGTCATAGTAGATATCCAAGATTTT
PY00030_pybc	TGTTGTACTAAATGTTTTTGCTCAGAATGTGCTATTAATGGTATACATACTTCTCAATGT
PY00031_pybc	TTCATGAGAAGCCCTACTATTTAATTGGGAAAGACGAATTAGTGGCAGATATAATATTAA
PY00032_pybc	GCTGAAAACTCACCATCCTTTTCGGATGATAATATTTTACATGAGTTACCATTAAATTTA
PY00033_pybc	AATTAATAAGAGAAGAGAGCAAATCAAAAAAGGTCCTACTACAGAAGAAGGAGAAATTAT
PY00034_pybc	TTTTATACACACAAAGATTCTATATTAAGTTTGGTGGGGTTAAATAGCGAAAATGGGAAT
PY00037_pybc	ACATCAAATAGATTCGCATTAGAATCTGTTGGAATTTTGTTTACATCAGATATAAGTGCA
PY00040_pybc	GGGAATTTGTGTAAGATATGCAGAAGAGCCTTTTAATAAATCAAGAATTGTTACATTTGT
PY00041_pybc	ATAAAGAAAGAAATGGGGGATACACAAAAATAAAACTTTTACCGAAAAGTAGAAAAGGAG
PY00042_pybc	ACATTAGCCCCAGTTAATTCATTTGGTCTAATTGCAAATGCTATTGTAGCAAATATATAT
PY00045_pybc	AAGGCTATAACATAATTGCTATACCTTTTTATTCTTGGAGATGGATGAATTCTGAAGAAA
PY00052_pybc	TGATGATAAAGAAAAAATATCTCCTTTACATCTAACACATTTTACAAGAATTTCTAGTGA
PY00054_pybc	ATATGAACAGATTTTTCGAACGTTGTAAATCATCTGAATTTCTCTTAGGAGTTCAGAAAT
PY00058_pybc	GTTAGATTGGATTCAAATAGAATTAGGATCTATAATAACATGGAAATACCCTTCTACTAT
PY00059_pybc	CTTCAAATTCGATTGGCATTTCACCTCTAATTATACTTTATTTGATACTTTTGCAACAGT
PY00061_pybc	GATGGATTTTAAATAAACCTATGACCTTAGCCTTTTCTCCTTTATCAAGTGTTATATTAG
PY00062_pybc	GAATTGTGCTAATATAAATGATATAGACGAAATGGTGGTAGATAGTAAAAGAGTTCAAGA
PY00064_pybc	TTTTGGATCATACAATAACCAAGGGAATAATTTAAATAAAGGTTTATTCGGAAATGCAGG
PY00066_pybc	TTTTGCCTTGAAAACTGCTGATTTAGGATTGTCATTATGCACAAGATCAAATATTGTAAT
PY00067_pybc	ACATATGTTAGCAAATGGATCATAAAAGCAAAAGTAGTTAACAAATCAAAACTCTCTACA
PY00068_pybc	TTAACAAAACAATTCCCTTGGATGCTGTAGATATGAATAATAAAAATATGTCCAAAACAC
PY00071_pybc	ATGGAAGTAATAATTCACATGCTTATCTTGTTTTCATCTCTCGACACTTTAAGTAATAAC
PY00072_pybc	GCAGAGCAAGCCGATAATCATTTTATTGGAAATTATTTAGGTAGATATAATGATGCAAAT
PY00073_pybc	CAGAATGGGAACAAATAACAGAAAAGGTATTTAATATTATTTTACGTTTATGTGGTTATG
PY00074_pybc	TATTCAAGATTTTCCCATCGATTTATGGAACCCTGATAATGGAATAATTCACAATGTTAT
PY00076_pybc	GTAGAATGGTTAAGCTTTGTTATAAGGTTTTCTATATGCTTTATACACTGGATGAAGAAT
PY00077_pybc	AGTTTAAGCAAAGGAATATTGCTTGAAAATATGTCGGATGGATATATAGTTCCACAAAAT
PY00078_pybc	CATGTACTTTATTAGATAATCATGTAGTTATTTTTGGAGGTTTGAATTCTGAATGCCCTT
PY00080_pybc	ATAGAAGAATATTAGTAGATATGGAAAGAGCAAGAACAGTTAAAAATTGGGTACCTAGAA
PY00081_pybc	GGGATGAATTTATTGTGGATAAATATACAGCTTCCATGTCCACAGTAATATTTAATATAC
PY00082_pybc	TTTAAGGGAAAACATATGGTAGGTTTTAAATGCTTTTTAAAGAGAGGTATGCAAAATCCA
PY00083_pybc	AGAAAATTCAGAAGAAAACGATCTTTCACTTGCAAAAAATGTTTCCTTAGGAAAGCATTT
PY00093_pybc	GATATAAAACTTAGATTAACACCACAAGCATTGAAATTAAGAGGAAGAATAGATGTTTGG
PY00094_pybc	GTAAATAATGAAAGTCCTTGTAATAAAATCGTAACTCAAACAAAATGTGGCAGCAAATGT
PY00095_pybc	CCAATTACAAATACTAACCAAAAATTTACTTCAAGGATTGGCGTATATTCACTCGAAAAA
PY00096_pybc	TGGAAGAATATCGAGCTAGATTGATGAGAGAAAAAATGCAACAACAAAATTCATTAAGTA
PY00100_pybc	TAAATAGCGCTAAAAATTTTGAAACACCTGAACAAGATGAACATGTTCATAAAACAATTC
PY00101_pybc	ATTTGATAATATACCAGAAATAGTTATACAAAAAACACCAGATCCATATCCACATTGGAC
PY00104_pybc	AGAAAATGGGGATATGAAGTTAAAAAGATTCCAGAAAATATGGCTAAAATTGTTGTATGT
PY00108_pybc	TATATATCAATGTGTAATGCCTTAAACGCAAATAATCATGGAGAAATTATGAACAATCCG
PY00109_pybc	TGAAAGTTAAAAAACACAATGAAATGGTAGGTAAAAATGGTATTACATATGTACAAAAAG
PY00110_pybc	GGGTTTGCTAAAAAATAAAGATTATCATGGGGTAAAGGAAAATAGAGATATAAAGAAGTT
PY00111_pybc	GCGAAACAGAAAGCAACTTTTTCATAAAGTCTTTCTTTGAATCCTTATCAAATTTTGTAA
PY00112_pybc	GTAGCGATTTACCAAATAATTTAATACAAACTCTCGAAGTAGAAGAAGATGAAAACCAAA
PY00113_pybc	CCAGCAGGATATATTGGGTCATGTTTTTATGGAATGTTTTTTATTTTAATGGCATATATT
PY00115_pybc	ACATCATAACGACCTAGATCTCGACCTATATTTAAGAATTGCTACTGAATTACCATTAAA
PY00117_pybc	GGATAGGAAAAAAGCATACAAATGCATCATATATCATTCGTGTGTAATGACTAAAGAAAA
PY00118_pybc	AAGTTAGCAGGAAATCACATATATTTAGGAAAATGGCATGATTTTAACCAATGGAAATAC
PY00119_pybc	TGGTATTCTCATCTTGTATGACGATATGCCAGATACAAAAATGTATCAAAATGTTTTAGA
PY00120_pybc	GTGTTGATTCATTATGCGATGGTAATTATTTGAAAATAAAAGATGAGGTAATTATGCCAC
PY00121_pybc	TTGCTGGCTGTCAGGACATAAAGTAAATATAAAAAATCATGAAAAAAGTGCAAGACATAT
PY00122_pybc	ATTAATAAACATTCCTTATGATGGCTCTTTATGTATTGAGTCATCCGATGTTAATACCAT
PY00123_pybc	AGAGTTTTTTCATTTGCACAAGGAGATAGTTATAGAAATTGGAGAGTAGATTCATTTCAA
PY00125_pybc	TACTACACTTACCAAATTTTACAATAAACGAAGTAATATCAACACTTATCCTTTCTTTTA
PY00126_pybc	GGAGACACAGGTTTTCATTGACGATTTTACAAAATATTACAGGTATGAATATTTTGAATG
PY00128_pybc	CTTAAATGCTCTCAATCAATTGTCGAAAGTATGTATGAGCATTTCGATGATTTTATTGTT
PY00129_pybc	TGCTAGAAAGAGTATTGAGAAAGATTATTTCAATTTTGTGAGCTGGACATATTTTAATAA
PY00130_pybc	TTTATTATATTACAGGAGAATCTATCAATGCAGTATCCAACTCTCCATTTTTAGAGGCAT
PY00131_pybc	TAAATAAACAAAAACCATTATGGATGAGAAAACCAGAAGAAGTCACTAACGAAGAATATG
PY00132_pybc	TGTGGATTTGTTTGTTCTCTTGAAAGCCATTAAAAGTTTCCATAGTGAATTTCCTAAATT
PY00133_pybc	CATAATTTTTATCATGCTCTTAGAAAAGTGGAAAAATATATGAACTGCGTAGCGTATAAC
PY00134_pybc	CGCTTTAGACGAATTAAATTTATCAAGATATTGTTGTAGAAGAATGATGTTAACTCATGC
PY00136_pybc	CATAAAGGACTTGAAATATTTGTGTTCAAGGCTATACTCAATTCCGATTACCAAAATAAA
PY00137_pybc	AAGGTGAAATGCTAAGAGTTGTAAAATCAGGTAAAAGAAGAAGAAAAACATGGAAAAGAT
PY00138_pybc	ATTTTTCACCAATCGAATTAGTAGATGTTGTTCGATATTTATCATCAATGGACTATATCG
PY00139_pybc	AGTTTTCTATTCGAGAGGTTATACCTAATTATGCCATTAAAGAGGCAACTGATAATTTTT
PY00140_pybc	ATAAAAACGTACACATACCTAAAGAGCTTGCTCAAAATTATATCGAATCAATGACTAAAG
PY00141_pybc	AAAAGATATAGCATTGGATATGTAGAGGAAAACTTATTCTTCATACCCCCATATTTACAA
PY00142_pybc	TTGACGAAGCAGAAGCATTTTTAAGAAAAGGAAGAAATGAATCATCAAATCATTTTTCAG
PY00150_pybc	ACACATTGCCAAAAAAGTGTCCTAATGAACTTGTTATACCTCAAGGAATTAAACAAAGAA
PY00152_pybc	ATACATGCCTATACATTATATTGGCATTTAAGACCATTTGCTTCCTCAATAATTATATCA
PY00155_pybc	CAAAAGAATGTATGAGTGCATTATTACAAATAAGTAGCACAAAAATGGATCCAGATGATA
PY00160_pybc	CAATATAGAATATTTGAGTCATATACTGGAAGAATAACTCGATGGATTTTATGTTGGTCA
PY00161_pybc	GTGGAAAAGGAAATTATTCATATCGAACCAAAAGTTTGAAAATACCATATGTTTGCCAAT
PY00162_pybc	AAAGAAAGCCAAAAAGATGAATAGGAGTATACGTGATTTAGACGAAGATCAAAAAAAGGA
PY00163_pybc	AATTTCATGGAAGTACAAATATCGATCAAGTTTTAGATGCTATGGATTATGCTGTATATG
PY00164_pybc	AGATATAAAAGTAATGTTAAGCACTTTGGATGATGTACTTTGGGAAAATTCAGACTGGAA
PY00165_pybc	TTAAAAAGGCAGAAGTTTATCGCCTTTTTACAGCTTTGTTTTTGCATTCAAATTTCAATC
PY00170_pybc	GTATATGAAAATGGCACAGAAAATAATAGAGGATGTTTTATTAGTAAAATGTTTACTAGC
PY00179_pybc	CGTGAAAAATAAAGACTTAGATGATATTAAAGATGACCTAGCTTCTGAATTAGCTACAAA
PY00181_pybc	AAGATGTAGATATGTCCTTAAAATATTTGGGATTAGGATATGACATTATTATGGGAAACC
PY00187_pybc	CAAACCTCATGAGTTTTATAATGATCCAAACAAAATAAATTGGCAAGAAGAAGAATCTCT
PY00193_pybc	CTATGAGTTTAAATAGACATCCATTATTTACTTGGTTTAATACAAGTTTAAAAGATGTCC
PY00195_pybc	CTTTTGCAAATTTTATTCATTGGATTATTGCGGGGAATATGAAAGGCCATATTTTCATAT
PY00196_pybc	AAGATATTACAAAAGAAAGAGTAGGTGCATTTAAGGAACGAAGAAAAAGACAAATTCAAC
PY00199_pybc	GGAACTAAAATCTAAAGAGGAATGTTTATTGGCATTAGTTGGAGGATCTGATTATAAAAA
PY00200_pybc	AATTGTACCAATGAAATGGAGTGGGAATGGATTATTAGGAATAAATATAAACTATGAACG
PY00202_pybc	GTGTTGGTGGTATTCCATTAGCTTGTGCTAATATATTAAAAGTAGATAATGTTTTTGATA
PY00203_pybc	AAATAGCTACCTCAATTACTACATTCGGTAGATCTATGATAGAAAAAACAAAAGAAACAG
PY00206_pybc	TAACTATACAAGGAGAAGTTATTACACAAGATTTTGGGTTGAAAGGTATGGCATTAAGAT
PY00207_pybc	TTTATCGCTAGTTGAATGCATGCAAAAAATGTCCAGATTCTCAAATACTACTATTTTATC
PY00209_pybc	GTCTTTCTACATCTAGTGATGGTTTATGTCTAATTTGGGATATTAGAAATCTTTCAAATC
PY00215_pybc	GATCTGCAGATGATGCATTAAACGGATATAAAAATTTACCAACACATTTTAAAGACTTTC
PY00218_pybc	GCCACCTGAAATTTACCCATCTTATGAAAAATTCGAATTTTTCTCTTCTGTTTTAAGAAT
PY00219_pybc	GATATAGATAAGAAAGAAATGACAGAATGCACATTTTCTCCATCTACTAATAAAAAGCCA
PY00220_pybc	ATATACACTATCAAAACAAAAATGAAGCAAAGCCTTTGTATAGTAATAGCTCCAATTCTG
PY00223_pybc	GATTATACTTTTTATGAAGGGAAGTAAAACATTTCCACAATGTAAATTTAGTAATGCTGT
PY00225_pybc	GCTGTTACAATTGCAACAAGCCAAGTTTTGTTTCACCGTTTTTATTTTAAAAAGTCATTA
PY00228_pybc	TTTATATTTCACACACTTTTTTCAAATGTAATGGCTTGTCTGTTTTATTCGAGAGACCAA
PY00232_pybc	CAATCAATATAGTACACATAAAGGAACAAGTAGAATGGTTAGCTTTTCAAATCATACAAG
PY00233_pybc	ATATATACACACTTTCACACGTGCCTATATAGATATACATTTTATTCATTAATAGATGAA
PY00240_pybc	AAATATGCACATGTACAATGTTCCGATTATAAATAAAGAAGAGGGTGTCGAAAATGAAAA
PY00242_pybc	ATGATGTAATAGATAAACCAGCCCCTAATCATCAATTTATTGAACAGCCACTAATAAAAT
PY00243_pybc	CATGCTAATTTGTCGATCGAACTTTTGCTTAAACTGTTCGATTATTTTTTAAATTCGGTA
PY00244_pybc	GATACTTTCCGGAAAACAATTATGTGATGCTATTGATGCTGTAACTAAAGAAGATATTAA
PY00245_pybc	AAAATGGTGGAGATCTAAAATTGGAGTAGTTAGTCAAGATCCTTTATTATTTAGCAATTC
PY00248_pybc	TAACAAGAGCATGTAGTATAAGTTTAGGTTTTGTTATGTTTCAAAAAGAAAGAGAAGCAG
PY00253_pybc	CTGAATCAACTGATGTCTCCTCTTTTAGTAATGATACAACTATAAATAATTTTACAAAGG
PY00259_pybc	TATAAATATCCACATTATGAAAATGTCAAGGATAAATTAAGATATGCCTCGGCTCATTTC
PY00261_pybc	ATAAGAGTAAGACTACATTATCTTCGAAATCTGAGAGCAATGCTCATAATACATTAGAAA
PY00264_pybc	ATCACATCTTATACATGCAATACAATTTGACTGTGAATTAGCTAGAATTGCTCTAAATCA
PY00265_pybc	ATTTGCTGTGGTCACTTTTTGATGCCATTTGAAAAATTTTTTATCCCATTAGTTTTAGGA
PY00266_pybc	ATTGAACTTTCCAAAAAACAGGCATATAACTTTGGTTCAGTTCTCTATACCTTTCTATTT
PY00267_pybc	CAAATTGATTGATTATTTGACAAAGGTAAATAGTGAAAAAAGGACTGAAGATAGTCAGGA
PY00272_pybc	AATATTATAATCAGAAAGTTTGCAAACCAAGTGCTCGATTTTTTCATTCATGTGCTCTTT
PY00274_pybc	CTCATGGTATGAAATTGATATAAGCTCTTCAAAAGTATTTAATCGAGGATATTTTGGATC
PY00275_pybc	TTTCATCAAAAGGATTTTTATCTCCCCCTGCTTTTCATATAACTGAAATTATGCATAATG
PY00287_pybc	TTGGTGTTATACTTAATTGGAGTTCAAACATATTTAAATGTGGAACTTGTGAATATGCGT
PY00288_pybc	GTTTGATTTGGATCAAATCAATCATTGTGAAGATGAGAAGCGAAATATTTATGTAGATAT
PY00289_pybc	CCCAGGCTAATGATCTTTTAAAAGCCCAATTAAATGTTTTAAATTCAAGGAATTTATCTG
PY00290_pybc	GGAAATTGATAGTGATGACATATTTGAGTTATCGAAAAGGATACTAAAGAGTAGAACAAA
PY00295_pybc	AAAAGATTTATGATCGTCAGTTGAGATTGTGGGGAGTTAAAGCTCAAAATCGAATGCTAA
PY00319_pybc	AACAACAGATCATATATCACCAGCTGGTATGATACATAAAAAATCAGAAGCATATAAATT
PY00320_pybc	AGAAAAATATCCACAATGTTCCATAACCATAAAATGTTTAATAATTCAAAATGATGGGGG
PY00322_pybc	AAGGGGATGCAAATTATAGAAGATGTTTAGGAGATTTACACTTTGATTTTTCAAAACCAT
PY00323_pybc	CATACAAAAAAGTTTCCTTTATTTGTTTCGGACAATATGACGAAAGATATTAAATACACC
PY00325_pybc	AGTTGGAAATATTGAAACAATATGGATATTGATGACAACATGGCATGGTGTTGTATTTTT
PY00326_pybc	TTATTAATTATGATATGCCAGAAAATTCAGATTCTTATTTACACAGAGTTGGAAGAGCTG
PY00332_pybc	ATTTGATGGTCAATTTAAGTGACATGAGTTTCGAACAAAGAAAGGTCTCCAACGAGTTTT
PY00333_pybc	TTTTGGCATCTCAAATATCTAAAAAACTTTACATGGAATGATTTAGTTTCTTCTGTTTTG
PY00334_pybc	AAGTTATTAATGCATCTGTCAAGACACTTTTTCCAGTAGTTGTAGATAAGCTTCATGAAT
PY00336_pybc	CATAAGTCTTAATTGCTCATCAAGGTGTGAAGAATTATGTACTAATATAAATAGCAGATT
PY00338_pybc	ATATCCTCTATAGAGTTACTAATTTTACTCGACGATTTTATTGATAATCTTGAAATGGGC
PY00340_pybc	TTTAAAAACTTTGCATAATTTAAAAAGCCGAATACACCAAGAGATCAGTGGAAATGATAG
PY00343_pybc	TTAATGGATAAAGATGCAAATGTATTTTGTATTAGACCAACAAGAGGAAGACAATATTGT
PY00345_pybc	AATGTAGATAACCATAGATTAAATGATATGATTCATCATAACTCTGCAGAAGTTTTAAAC
PY00349_pybc	TAATGGTACATCTAGCTCTAATAAAATTGTTATGCAAGCATTAGTTAAACCAGGAGATAT
PY00357_pybc	TAATAGATGGGGTATGTCAAAAAGATATTCCATGTTTTGATCAATGCCCAACAAATAAAA
PY00359_pybc	GAAAATTAATTATTTACTCAACTTGTTTTACACTTCCTACATTCCGGAGCAAAATAAAAG
PY00360_pybc	AACGAAATTAAATTAGATGAAGGATTATTTGGGGCATTAGAATATTTGAAAACTAGAGGG
PY00363_pybc	CCCATGATTTTGTTAAGGAAGGAAAAGCTTATTATTGTTTTTGCACAAAAGATGAACTTA
PY00364_pybc	TGCATTCTCCATAAACTATCAAATTGACTGCATGATTTATTTTCAGCATAAATCAACCAA
PY00365_pybc	GATCCGGCAAAAATCTCAAATAGTAGATTTGAGGATGATACTAAAATGCGTAAAATTAAA
PY00378_pybc	CACCTAATGGCGGATTATATGATGAACATTCTCTTAACGAATATACATCAACAAAAATAA
PY00381_pybc	CGTGGAATTTCGATGAACAAACAATTCAAAATCTTCAAGATTTAAAAGTAACAGCTAAAG
PY00382_pybc	TATTGTACCAAAAACAAGTGAAAACTTTAGGCAATTTTGCACAGGAGAATATAAAGTAAA
PY00385_pybc	GTTATATAGATGCAAAAAGAGAATTAATTAAACGAGATAAATGGGCATATATGTTAAGAG
PY00388_pybc	ACTCATGATTATATGGATATGGCTGAAGGCTTAGAAAATTATACTGATAAAGTTGAAGAA
PY00396_pybc	AATGTTTATAGAGATATTTTAGCAAGACGAGCTTTTATGGAATCTGAAGTAAATACTAGA
PY00398_pybc	AATGCCAGATTTGAATTCTCCTGAAATGAAGGAACTTTTTAACAATCCTCAATTTTTTCA
PY00406_pybc	GTACAATCAAATCAAGAAAACCAAAAAGCAAAATGTAGATATCAATCCCCATACAATAGA
PY00407_pybc	CAACATTTAACAGTAGGATGTGAAATGATGGCTTGTAATATTAATGATGCAATTATTGAA
PY00409_pybc	GAATGCACTTAATGCATTTTCAAATGACGACAAAATCGATTATAAATTATTTTGCGAGGA
PY00410_pybc	ATATTCGATAATATAACTCAGCAAATGCAACGGGAGTATGGAGAAAATAAACAATATATT
PY00411_pybc	CCAGCAAGAGAATCCAGAAATTTAAAAAAACCCTTAGCAAATTACTCATCAACAAAAAAT
PY00412_pybc	ATCATCTAAATGCTGAAATAAGTATGGGAACAACCAAAAATGCACAAGATGGAATTAAAT
PY00413_pybc	ATGTTGGATTATTTTTCGCTGTAATTTTGGGTTTATCATTTGGATACTTTTTAATGGGAG
PY00414_pybc	CTTGTTAATAATTTAGCATTAGGAAGATCAGTTGATGAAATTTTAAGACTAATTGATGCT
PY00415_pybc	CTTCGGCTATTCAATTTTTAGATACCTCACAAAATAAATTTGATATCATATGTGATTTTC
PY00416_pybc	GAAGGAGTTAAGTTTATCCCTTGTAAGAATAATAACTCGAAAGAAAATGTAAATTTTCAC
PY00417_pybc	AACTTTCAATCCATATACAGAACCATCTATGGAAGTTTATGGATATCATGAAGAACATAA
PY00419_pybc	GAAAATATAGAAAACGAATATGAAGAAGCCAAATTATCTGCATTCGTATCACAAATAGAT
PY00420_pybc	CATTCATTTGAAATAAAGGGGAAAGGTATGGTATATACAGGAACTGTTATAAAAGGTAAA
PY00424_pybc	CTAACCAAATAATCGAACGATTAAATAAATTGCCACCAACAGTAGTACATAAATGCTTAA
PY00425_pybc	GTTATGGGAATTTTATTTGGAATGATAGTAAATCAACTTATGAGGGGAATTGGGTTAATA
PY00426_pybc	TAAAAAGCTCAAAATATAGAGACTATATTGACATGGACGATAATTGGGAAGTAATTGAAG
PY00427_pybc	ACTTCCAATTAAGATATTTTATTCATGTTTTTGGTGACATGCATCAACCTTTACATACTG
PY00432_pybc	CTTTTAATTTTTATCCATCAAAAGGATTTGTAGGGAATACATTAACCTACTTTTGTGGCA
PY00433_pybc	GCGAAGTAATTATGCAAATTTTTTATTTTCTGAAGAAGAAGTCAAATTGTTGAAACGGTG
PY00434_pybc	CAGAAGAAATTCGAAAAAAATTATCAGAATTAGCTAAATTGCGATGGAGAAATGAAGAAG
PY00444_pybc	TTTTTACTGCTAGGGCCTTTTCTAGTGTTATTAATGCAATGATTTCAGCAGCAATATTAA
PY00446_pybc	TATTGCAGCATCAGAAATTATACATATGGGATCTCTTTTACATGATGATGTAATTGATGA
PY00448_pybc	TAATAATGGAAGGATATAAATGGTGGTTTGATAAAAAACTTGTTACTATTTGGTCTGCTC
PY00449_pybc	TGTTAAATATGAAGATAGAATGGATGATGATCCAGCAACTCCTAATGCATATGAAAATAT
PY00451_pybc	TAAGTCGACTATAAAAACCCAGCTTCAAAACAATTTCCTTCTTTTATCCGATATAATTGT
PY00452_pybc	TATGGTATTTCAACGAATGAAGTACTTCGAGACAAAAAATTGGAATTTATAGATTATGCC
PY00454_pybc	GGATTATATTTTGTAGGTATAGGATATGATATTCTCTTTGGAAATCCATTAGGAGAAACA
PY00455_pybc	ACATCATGGGACGAATTACCACAAGGTTTTCAAAAAGTTCCTGGTTTAAAATATTTATCA
PY00458_pybc	CATTTCATGGGTATCCAGATTTTATTGACCCTCAAACAGAAATGTTTAAATTACGTTTAA
PY00459_pybc	GATTTTAACAATGATAGACCAATCTATTGATGAGTTACCAGATTCAGAAATTAATGAGGT
PY00463_pybc	TATCATTAGGATGGACTCCTACATTTATAGGATATTCTCTTCAAGGTTTATGTAAATTTG
PY00465_pybc	GTGTCGGAAGTACAAAAAATGGTAGAGATAGTAATCCCAAAAATTTAGGTGTAAAAATAT
PY00466_pybc	ACGTATTGGCATACGTATTGGAAATATTGGAAAAATATATTACGAAGTAACACTAAAGGA
PY00467_pybc	AAATTTACACAACGAAAGAAATACAATACCAGAGGTGAATGCCGTTTATTTTATTGATAG
PY00468_pybc	TAGAATTAAACAATGGAAGTACACAAGATTTTGATGTTATGTTTCATGGGCCAAATGGAA
PY00469_pybc	ATTGTAAAATATGAAGGATTTCATGATGGAAGTAATAGATCAATAGTTGATACTGGAACC
PY00471_pybc	ACAAAATTTTAGTTTCACGCCAGTTTCAGAATATTAGTAAATGTGATTTAGACTCTCTAG
PY00472_pybc	CCAGAAAATAACAACAATACTGCTAGCCATAATTTATTATATAACGTGTATGAAAGGATA
PY00475_pybc	GATTGGGATTGGTGTTATGGTAAAACACCGAAATTTCAAAATACATTTTGTAAACAATTC
PY00497_pybc	GCCAGAAAACATTTTAACAGCAATTGCAATAAAACCATATTACAAAAACAGTATAAAGGA
PY00502_pybc	GACTCATCATATTTTCAAGATAAATATTTAGGATTATTTTTTGGAGCCTCATGGTGTAAA
PY00504_pybc	ATCAGGATGTATGAATATTAAATGTATGTGTGGGTTCAGCTTTTGTTGGCTTTGTCTTAA
PY00506_pybc	TACCATATATGGTTCCAAAACCTATAGTTGTTAATGTAGATGTGCCTGTATTAAAGTTTA
PY00511_pybc	TTATTAGTACAGAAGTTAAAATAACAAAACTCGAAATACCTGATGATTGCACATTAGCAG
PY00512_pybc	TGGTAATGTAATCGATAGCTTTTCTAAAGAAGATATACATGGCCCTAAACATATATATCA
PY00513_pybc	CAAATATAATAGCTGGGTTATATGTTGGGCTTGAATCGACATTTTTTCCGATTATAATTA
PY00514_pybc	CAAATAAAAAGTATAGGGGCATCAGTTGATTGGTCAAGAGAATATTTTACTATGAATGAA
PY00516_pybc	TGTATCATTTAGTCCAGATAATAGACAAATTGTATCAGCTAGCCGTGATAAAACAATTAA
PY00518_pybc	TATATGACCGTGATGGTAATTTAGATGCATCTATGAAATCATATTTGGATGAACATAAAG
PY00520_pybc	TCTACTTCATTGGGCGGTTTTTCTGAACAACGTTTATTTGGTCTACTACTTATTAGAAAA
PY00522_pybc	TGTAATATAGGATATGTTGTAAATGTTGATGATGGAAGCAAATGTACAAAAGAAGGAGAT
PY00529_pybc	GCTAGAATCAAGAGATATAAATTATATTTACGAGGATTCATGGGTATGGGTTAATTTGAA
PY00531_pybc	GAACGGTCTTTTTCAAATGTTTATTATATCCCTATATTCAATCCAGGTCATCTTTTAGTT
PY00532_pybc	GAATTAGACGGAATTGATTTATCTAACATTTTAGATTCAAGTACAAGGTCAAGAAGAAGA
PY00533_pybc	AAAGCTTAGGGGATATCTGTATCGTATCTAATGGCAACATTATATATGCTTCAGAGAATA
PY00535_pybc	CAAAATATTTAGCTGATACACATAGTGAAAAAATGATGAATAGCACAAACAACAATGACG
PY00536_pybc	CTCGAATTGAAAGGTACAATATATAGAAAGGATCACGAAATAAAAAGTTTACATGAACAA
PY00537_pybc	TCTATTGGAGATAATAAATCGAAAGAATGCGAGTTAGATGAAATCGCAAATTTAGAAAAG
PY00538_pybc	CTGAACAAAGTAGTAGTAATTTGTTAAAGCTAGATGAAAGTTCAGAATTTTTTTGTAACT
PY00540_pybc	AACATATTCCAAGAGAGAAGAAGCAAAAAGAGCTATAGAAAAGTTAAATAGACATGGATT
PY00541_pybc	ATACAGAGAGCACTATTAGTGACATTGCAGAAAAAGTTAAAAACTATTTTATGAGAGGAA
PY00542_pybc	CCATTTGTATTTCACAAAGATGGATATTTTAGAAGTTATTATGGGGACCCAGATATTAAT
PY00543_pybc	AACCTCCAGGTGATGAAGATGAATATCAATTAGTAATTTGTCATGGTAATGTAATAAGAT
PY00544_pybc	TGCTGCAATAGCACAAGAATCTGGAATGCAAGCTATAAGAAAAAATAGATATATTATAAC
PY00546_pybc	GCTGATATTAAAAACATCATATCTCTGATTTCTAGTACTATAAAAGAGCCAACCAAAGAA
PY00547_pybc	AATATGTACATTGTTAAAATCGTAGACAGGGAAAGTTACATAACAAAAGGAACGAAAAAG
PY00548_pybc	CGGGAATATCCATAAATATAACCTCAAATGAGGACGAAAAAATGAATTATACAATTCAAG
PY00556_pybc	GACTTGTGCATGTTATCTCGAGCATATGCTCTATATAAAAATTATAACATCACATTTAAT
PY00558_pybc	TAGAAAATACAGGTAGCGAAAGTAATGATACAGTAGCAACAAAAGATGGAACAGGAAAAA
PY00560_pybc	TAACAAAAGGAAGTCATTTTCTTTATTGGAGTGATGATGTATTAGTTGGTACTAGAAATG
PY00562_pybc	CTCATGCTTTAGTTGCTTACAAATATGGCGATATTACAATGGTTTATAAAGGGTATTTAT
PY00565_pybc	GTTATAGATGAAGGTAAATTATCAGATACTAAAGGAAATGTTGCAAATTTTCGAAACACT
PY00566_pybc	ATGATTCCGAATCATGTCATGCTATTCTAGTTTTAGATATACCAGGATTTAAAATTGATG
PY00567_pybc	TCCATTAACAAAACTAATGCAAATGTTAAAAGATAAAGAATTCACATGTGTAACAGAAAC
PY00570_pybc	TGATATAACTCTTGTTCGAACATTGGCAAAAGATTTTGTAAAAGTAAAACAAACTGTTAC
PY00572_pybc	TATATGGTGCTCAATTATTAACAGGTGATAATGATGGTAATTTATTTTTATGGCTACCTG
PY00573_pybc	TTAACTATTTATGATTTGGCATATATGGTACATTCTCATCCAACTGTTACCGAAGTTTTA
PY00581_pybc	AAATTAGAATCATGGGGTTTTAATTTATCAGACATAGGAGAAGAAGGATTAAATCCAGAA
PY00582_pybc	AAAATGTATATACTGAAGAAGTACTTGCAGATATAGCTAAAGAGATGGAAAATGATCCAA
PY00584_pybc	GAAGAAGCATGCGATATTAGACTTATGAATAATGCAGAGAATTTGAAATTTTCTCAATCT
PY00585_pybc	ATAATTCGAAGATTTTATCCAAAAATAAAGATATCTATACAGAGGAGTGTCAACTGGTAC
PY00587_pybc	ATTATACATGATCCAATATACAAAATCACAAAGACGCGCAAAAATCCATGCAATGAAAAT
PY00589_pybc	CCCAAATCAATAAATCCAGATATCAGAGGATTTACTTTACATCCTATGTTTTACCATATT
PY00590_pybc	CAGAAACACATGAGAGCTAAGTATAATTTAGGAAATGCTAATTATAGGATACAAAAAGAG
PY00593_pybc	TGGGGAAACTGAATCAGAAGATGAAAAAATCGAATATAACATAGAAATATGTGATGAATC
PY00594_pybc	GGTGTTATTAAAGGAATATCCAATAAAGTTAGTGAAGATTTGAATAAGTGGAAATTGGAT
PY00595_pybc	GAAGACGGTTTTGCTAGAATTTACCATTTTGATCAAGACTATTTTATAGGAAAGTATGAT
PY00597_pybc	TTCCTTGTACAAAGTTTAACTTCGATTTCTGAAGGAAAAATGTCATTACATGTTTCTGAA
PY00598_pybc	GTTGTAGATGCTGTTTTATCAGTTGCTGATATGAAAAGAAAAGATGTAAGATTTGATTTA
PY00601_pybc	TTATTCTGACATATCAGAGGAAAGAATTCCAAAAGTCCCAAACACACTTATAGATAAAAT
PY00603_pybc	AATTTGGTTATTTTGATGCAACATCACCTAATGTTGTCAGAAAAAGTATGAAACTTCCTA
PY00614_pybc	ATATTGTAGTTAATCTACCATTTATACCTGTAGTTCCTAGAGCAATGAATACTCCATTTT
PY00615_pybc	ATTATGCTCAGGTTTTAGCAAAAAATGATAAACTTAGTGGTCCGATAAATAAAGCTATGA
PY00618_pybc	AAAGGAAACAGACCATCAACTTTATTACTATTTGATGAACTCAATTTTTATACATGTGGG
PY00619_pybc	ATGAAAGACCAAATGATTCAGTTTATAGAGTTGAATTGTATGGATAGCGAATTAGAAGAA
PY00623_pybc	CTAAAAACTTGCGATGTTGATCTGTTATTTTCCTATGATTTGAGCAAAGGTGTTAATAAT
PY00624_pybc	GAGAAGTATATGTATTAGAAGATGGTGGAGAAGCTGATTTAGATTTAGGAAATTATGAAA
PY00626_pybc	ACAAAATGACAACACTAGACAAAATAGGAATACAGGGAATAAGAAGTTATTGTGATGAAT
PY00628_pybc	ATTTGCTCCGCTTTAAAAAGTGATAAAAGATGTTGCCCATACAAATGTTTAAATTCAACA
PY00629_pybc	GGATATAAAAATGGATGAAAATATGTTGTATGAAGATTTTAAAAGTTATTGGGACATGGC
PY00632_pybc	CTGAAACATATGAAAAAGTGCAAATTGTTCCATGCTTTTACAATCCAGTTATGAAAAGAT
PY00634_pybc	AATTTAGCAAATCAACAAACATTGGAAGGACTGAATTCTATTTTAGATCATCGTAATGAA
PY00637_pybc	GGAAGTAGATGAAACTTATGCTGATGATTGGAAAATACCATGTATTGATGCTTTATTTAT
PY00638_pybc	GTTGAAGCTGGAAAAATTGAAAAATCTCTTAAATCAGAACCAATACCAGAAGAAGATAAA
PY00657_pybc	AAGAGGTGCAACTGAAATAGATCATGAAGATTTTATTGAAGGTATTACTTCAGTTTTATC
PY00659_pybc	CATTTTCATATGGTGTTGATGTTAGAACAGTATATGATGATGGTGTTATTTATGATGCAA
PY00663_pybc	GTATAAATGCAACTGAATTATCCAAAAATGAGCATTTACCATTTTCGTACAAGAAAAATA
PY00665_pybc	ATTAAAATTTGAAGTTAAGGATAATGCTAACAACGATGTTCAGGTGTTTGTTGATATGGA
PY00666_pybc	CGTTCAGGTAGCTTACTTAATTACATGTTCATGCCTATATAAAAATGAACTCTTATATGA
PY00667_pybc	AACAAATTGACAAATTTAACCCCCAATTAGTGCCAACATTAAGTAGGTTCATTACTATTA
PY00668_pybc	TTACAAAACTCAAAACAACAACCATATATAGTTCAGGCTATCGAAATTCCTTCACATATT
PY00669_pybc	ACAGCTTTAGGAATGGAAGAACATGATATGAAATATGTGTCTGAATTTATAAATCAATCG
PY00671_pybc	TACTCTTGTTGACGAACAGTTTAATAAAAAACTCTGTGATTATTGCTACAATTCAATATT
PY00672_pybc	TAGACGAAGATTTGAGAAAAGAATTTACATCCCTCTTCCAAATTTATATGCAAGAATGAA
PY00673_pybc	ATATGTATAGGTACTCATATATATTCGAAAGAACGAGCTGTCAAAAAATGCTTTGGATTA
PY00674_pybc	TTCCTCAATCGATGAAGAACAAGAAGAAGATCGATTTTTAGATGAATATATAGCCAAAAA
PY00675_pybc	CTTTTACCTCAGAGCCCTATAAAAAAATAATAAGTGATGGTATGAATAATATTATAAAAG
PY00678_pybc	AAAATTGTTTGGGGGAGGTAACATTTATACGAAGGATAAAAATGAATTCGATAATGGAAA
PY00679_pybc	CTATGGAAAAACATCAGGTATATTGTTATACTTATCATTACTGACCAATAATATAGTGTC
PY00680_pybc	CTCGTAATATTGAATATGATAAACTAAAAGAAGAATTACCAAAGGAGCTTCTAACTAACG
PY00681_pybc	CCTTCGAACAATTTTTATAAAATTCTTTTTAACTGTGCTAAAGCATCTTCAGCAAAACCA
PY00683_pybc	TACATTAACGAATGAAGAAAAGGAATGGATGAAATCAACTCAAATGAGAGAAGATGATAT
PY00684_pybc	TCATCATGTGGTTGCTCAATTCATTATTCATGTGCAAATGTATCACAACCATTTTTATTT
PY00687_pybc	CCTTGATCATACTGCTGATATAATTTTACATAGTTATGGAAATAATCTTAAGGAAGCATT
PY00688_pybc	TGATAAATTAGGTCTTAGAATAGGAAAATATAAAAGAAGACATCCGATAAAAGTTGTTGG
PY00693_pybc	GAAGAGGAGGAAAGTAATGCTATTAATGTAGTTTCTGAAAAAACAAAATCATTGGAAGAA
PY00695_pybc	GTAATCCAAATTCAAGTGCTATAGTAGATTTAAATGGTGATTGTAAAGCTGATTTAGTTT
PY00699_pybc	GTAAGAAAAAAACAAAAGCATGCTGGGACATTTGAAGAGAATTTAAAAAATGTTGTAGTC
PY00704_pybc	TGAAACATTAGATAAACAACAAGGAAAAGATGAAAAGGTGGACAGAGAAAAATTAAGGAT
PY00705_pybc	GAAATACTAAATGACAAAAACGTAGATGAGTATTTTAGCGCCTCAAATTCGTTTAATACT
PY00706_pybc	TATATGGATGTCGCGAATTTTCCATTTGGATTTTTTGGCAGCATTAATAGATACTATAAA
PY00707_pybc	GTAGCAGTATAAAACGATTAAAAGTTATGCGATTATCTTTAATGGCTGAAGAAAGTGATA
PY00708_pybc	TAAATTTTACAAGCCAATCTAATATGCCTTGGGCATTTAAACCAGAGCAAAAAAGTATTA
PY00711_pybc	AGGCAAAACATAATCCACGTAAAGTAAAATGGACAAAAATATATCGTAAAGAAAGAAACA
PY00712_pybc	GCAAATTGTAATATACCAGTTAGATTAGAAATGCTTGCTCATGATCATAAAGAATATTGC
PY00717_pybc	GAACATATTGATTCATGTAATTTACATCCAAATGAATGGCCAGGAACATTAGAAATAAAC
PY00718_pybc	GAATTCTTCTAATGATTGTTATAGAGCTAATGCAATTCGAGTTTTAAGTCAAACTATTGA
PY00721_pybc	CAGAAGTTTAATACCAAGTTATATTAGAGATTCTGCTGCTGCTATTGTTGTATATGATAT
PY00724_pybc	AATTTGGAGAAGGAAATACATAATATCCTAGTTGTGTTTGGAATGGTCACAGAAATTATA
PY00726_pybc	TTCAGATAACACTTTTTCGAATGAAAACCCTGAATCAAATAAATGTTTAGCTTCCATTAG
PY00727_pybc	TTATCGCGGCTATTACTTTATTATTTTTAAAAGAAGAACTAGCATTTTGGTCTATTGTCC
PY00729_pybc	AATGGATCAAATATAGATCATGTTGGTCATTTAGGAGGTCTTTTATCTGGTAAATTTAGA
PY00730_pybc	ATAAATTTGGTTGATACAGTGGAGCAATTTATGGAACCTTATGTAAATGAGAGATACAAA
PY00731_pybc	TTCAGAATGTTTAAGCATGCAAAATGATGATAGCACATATATAGATAGCAATGAAGAAGA
PY00732_pybc	CAACGTTATTATTTATCATATCACTTGAAATTAAAGCAATTCAATACACTATCAAGCATC
PY00733_pybc	TTATGATCCTGATAACTATTTAATTGAACTTGTACAAAGAGGCACATCATTTGATCCAAA
PY00734_pybc	GATATTGCTTATGATGATATTAGCAATTTATTTACAATTGATTATGGAGGAAATAATGTC
PY00735_pybc	ACATTTTAAAAAGTAGAGCAAAAAGTAACTTAAGTAAATTACAACTGGAACTAGCTCGAG
PY00738_pybc	ATATGAAATATTTGAAAAAAACCTTAGATAGTGAAGGGCATTGTGTTTTGGAAATGCCTA
PY00741_pybc	GCTTTAGAAAATAATGATAGCGTTTTATTAAGGCATGAAATTGCATATGTAATAGGGCAA
PY00742_pybc	TTATTTACTATGCAATTTTTCAAGGGTTCATAGATCATTTGGCAATACGTTCTGACTTAA
PY00743_pybc	AAAATATTACCCACTGTTTTAGAAATACCATCAAAAGACAAGCCATTTGACCCAAACAAA
PY00744_pybc	AACATACATTTGAAGGATCTGGAAATAGGAGACATATAGAAATGCAAATTTATCACAGTA
PY00745_pybc	TTTACTTGTGGATGGCATAGGGATATATCGATAAAAGAATTCGAAAGCTTTTTAATTACT
PY00746_pybc	GAATAACACACAAATGCGTAATAATTTAGACTGGAGAAAAGAAAGTAATAAATTAGAAAG
PY00755_pybc	TATTGTTATTGCTAATGCAATCATATCAAGGAAGACAAATAAAATGATCGCCCTTTATTG
PY00756_pybc	GAGTTTTTTTAATGTTGGTGAAAACATTGAACAAACGGCATTGAAAGTATATAATGCAAT
PY00757_pybc	TTAATGAAACTTATGAATTAGGTGATATATCTATTACACCATATTATGCGGGGCATGTTT
PY00760_pybc	CTTTACATTAATCGCATATATAAATATGGTATATGCACACATAAAAGGTGTACATAAAAA
PY00761_pybc	GTGTTGTATATAAAGGATGGTATAAAAATATGCATGTAGCAGTAAAAGTTCCAGTTGAAA
PY00764_pybc	GGATTAAATTGGATTGGATGTGATAAATGTGAAAGATGGTATCATTGGATATGTTGTAAA
PY00765_pybc	CCTATTTTTATAACAAAAAATGATGCAGAAAAAGAGTGTGCAATCCAATGTTCTCATGAA
PY00768_pybc	AATACATACTAGTAAAATGACAATGTCTCCTGATGTTGATCTAGAAGAATTTGTAATGTC
PY00769_pybc	TTTAGAAAATCTTTTGGAGTTAGAACAAGAGGTGTTTATCAAGCATATAAATTAGCTGCT
PY00781_pybc	AAAAGAGGAATGTTATCAATGGCAAATGCAGGAAGAAATACTAATGGAAGTCAATTTTTT
PY00782_pybc	CTAATGAAAACATAAAGTATGAAGATTTAAATGAGCAATGGGAAGTATTTTGGTTTGAAA
PY00783_pybc	AGCAAGGCAGTAAAGAAATTTATGGGATCTAAAATTGAAGAACTTATAGTAGAAAGTGAA
PY00784_pybc	AATGCTTAATGATGATGATTTTAATGCATGTATTGATAAATGGATACCGGAACCTGATAA
PY00787_pybc	CACCATGGCTTCAAGACATTATTACTCTATCTAATAAAAGCAAAAAAACCTTAGAAACAT
PY00788_pybc	AAATTATATTTCCTATGAAACAAAGGAGTTGGTTTATCTTTTTGGATTATCCGATCTTCG
PY00789_pybc	TATCTATTATAGGTAGCGGAAGTTGGGGTACAGTCATTTCGAAAATTATATCTGAAAATA
PY00790_pybc	TATGGTAATAGAGTAGTAGTAAAAGAAGTCGATAAGTCAAAAGTGAAAGAATCTAATGTT
PY00791_pybc	TTAGAAATGTTATCTTAGAATCTTACAAGACTGTTATCGATGAATTATATGCCTCCAGAA
PY00792_pybc	TTAGGAGGAATGGATCAATTTAAAAATATGCCAAATATGAATGATGACGATTCAAGTTCT
PY00793_pybc	GAAGAATTATATGAATCTTGGAGAATATTCACCCCTCTATTAAATGAGTTACAAGAAAAG
PY00795_pybc	TACAAGAATGATGGAAAAAATGGGTTGGAAAAAAGGAGAAGGTTTAGGAAAAGATAAACA
PY00796_pybc	GAAAACCAATTAATGTAGATTATGAGATTTCTTATCACAAGGATAAAAGTATATATATGG
PY00801_pybc	GCATAATTGTTATGAACCGTTAAATTCGTATGATATATTTCCTCATGGAGGTTTGTATTA
PY00802_pybc	ATTTTATTACTTGGCCCGATAATTGGACATTATCAAATTCAAGGTATTATTATTCTGCTC
PY00804_pybc	GTTCAAAAAGAAAGACAAAAAGGAAATAAAGACGGAATAATATTAAAAGATGTAACTTAC
PY00805_pybc	AATTATACTGATGAATGTAACCCATTTGGAGATAATACTTTATCTACTCCATTTGTTTGG
PY00806_pybc	AAAATGTACAAAGGATTTTCAAGATAAGCAATAAAACAGTAATGAGCTTTAGTGGGGAAT
PY00808_pybc	TAATGTTATGTCTGCATCTACTACAACACTTAGATATCCAGGAAGTATGAATAATGATAT
PY00810_pybc	ATATCATAAGTTCGAGTTTAGATAATACTGTTTGCCTTTGGAATGTTAACACATTTTTGC
PY00811_pybc	CTTTTTCATCAGAAGCTGGAGGAAATACTCCAATTAATCAAAATAACTATTTTTCAACAG
PY00824_pybc	ATATATTTGTAAATTTTGCAATGCAACATATTCTCAGCTTGATGCTCAAATACTTCCACT
PY00825_pybc	GTAATACCAATATTAGTTATGAAGAACCACTACCTTTTGATTTCCTCACTGAAAATGACT
PY00826_pybc	TCACATCAATCCTAATTTTCAGCTCTTATCTTATCAACAAGCTCCACAATATTCAATTAA
PY00827_pybc	ATTATTTCAATGCCTTTCGGAACTTCAATGGCTGCTATACAGATAATAAGTTATTGAAGT
PY00829_pybc	AAATATAGGGGCTGGATTGGATACAATGTTTTTTTGGATATATGTAAGCGAACAAATATA
PY00835_pybc	AAAAGGACGAGATAGATATTGGGAAATCGAAAGAAGCAAATTAGGAGAACTATTAAAAAT
PY00836_pybc	AATCTTGTGAAAGTTTTGTAACCGTTTCAGATGCATATTCATCTTCTAGTTCTCTTTATA
PY00837_pybc	AATTCAGGAAGTAATTTATTTGGTTCTACTTTTAATAATTCTACAAGCACAACTATGAGG
PY00838_pybc	AGGTAAAAACGAATTGGATATAGAAGGGATTATACATATTCTTACAACTTTTTGGATGGA
PY00839_pybc	TACAAGAACATTGACAAGAAATTCAAGACCAGCAGTTGTAGTAGATGATGTAATAATACA
PY00841_pybc	CAGTATATAAAATGAACGAAAATGAATTAAAATGGAAAAGAGCAGATATAGAAGGTTTTC
PY00851_pybc	ATTTCTTAAAGGAGCAGGAATGACACTTGACGAAAATATTCAAACTAATAGATCAATATG
PY00852_pybc	ATTCGTATCAAATTATACTGTTCAAAATATGTGCTCTGATATGAATGTAGATTATGCTGG
PY00855_pybc	TATTTATTTACTAGATTCTGGAGGACAATATTTACATGGAACAACAGACGTAACAAGAAC
PY00856_pybc	ATTGCTAGTAGTTCATATGCAACTGAATTGATAAAAGGGAAAACAATTGATGAAGCTTTA
PY00857_pybc	TTAAATTTAGAAGAATCATGAGAGTTGAAACAGTTTTACAAGCTATGTATGCAAACAACC
PY00858_pybc	ATCGCTAGTAACGGATTTAAAATAGGAGTATACAATAGAACTTATGAAAGAACAACTGAA
PY00859_pybc	GAACCAAGACCAATAATTGTTAGACAACAAAATCCAAATGTAATCATTCAAAAATCTCAA
PY00860_pybc	TAATCATCCTATATTTTTCGAGTCATTACCACCTGTATATGTCAAAAATCAGTTATTACC
PY00861_pybc	TTATGGAAATGTAGGTGATATATTATTTTTAGGTTGTGATGGTGTATTTGAAATGCTGTC
PY00863_pybc	CATGGAATAAGTAGATCACCAACAATAGTATTAGCATATTTGATAGGAAAACAGGTAAAA
PY00864_pybc	CCATCTTATCGATTGGGATATTTACAAAAGCAAGATTATAAATGGAATGTTACGGTTAAA
PY00873_pybc	TTAAGATTACATTCCATATGCTTAGGTAGTGGAATAGTTGGGGATGAAACATATTTTGAA
PY00875_pybc	CAACTCTTTTTTTGTTACTAGAAAAGAGTATGAAGAATTTGGTTTTGAGATTGTAAATAG
PY00879_pybc	TCAAATAATTACAACAGTAATAATTGTTGGTATGATAGAAAGCGATCATGTTCTCAACCT
PY00880_pybc	GAGTCAATAAAAAACACCTAAGCAAATTTTATAGCAAAAATGTGCGAATAATTGGAAAGG
PY00881_pybc	GCAGGAAAAACAACAATAGTTAAAAGATTATTAGGAGAAGATATTTATAAAGTACACCCA
PY00888_pybc	GCTATCACGTACTATTTCGTCATAGTATCACTATTTCCTGCAACCTTTTTGGGAATTATT
PY00897_pybc	GATTGGAGTGTGTATAAAAAACAAGTAGGACTATTTTCTTATGTACCAATTTTTTCAGAT
PY00898_pybc	TGTGAAAATTATATTGAGGGAATAAAATGGCTAGTTGAAATGTATACTAAAACATATTGC
PY00899_pybc	GGAAGTGGATTTTCAGGATACTTAGTTAAGTTTGGAAGAAGATTTTCATTAATGGTTATA
PY00901_pybc	AATATTTCTAAAGCATTGAATGAAATGTATCGTGTTTTAAAACCAGGGGGAAGACTTCTT
PY00904_pybc	ATCAGGAAGTAAAGCATTAGATGTAAATTTTCAAGATCATCCTATTTTATTAACAGAACC
PY00905_pybc	TATCCAAATGTTGAAAGTGGAGTTTATCAATTAGATAACAAAGGAAGACCAATCAAACTT
PY00907_pybc	AAAAAGGCATTTTATACTCTTGTTGTAAGGGATGGAATAATTGACGAAATATTATCCGAT
PY00908_pybc	TATTATATAACTCTTCTTATATATCTAAAACCCCTACAGCATTAAAAGGTCGAATGTCTC
PY00909_pybc	ATAAAAATTCTGACTTGTGCAGAAATAAATTGCATTGGGTATCCTATGATTACTATTTGG
PY00910_pybc	TATTCATTTCTTGAATATAAAATGGCCCTGGAAAATATCGTCTCATGTTGTGAACAAATT
PY00917_pybc	CATGGGATAAAAGTGTGAAAGATATGGATTATGAATTATTGCTTGTTTCACAATTTACTC
PY00918_pybc	GTTATACTAAGATATTGAAAAAAGCAAATATACAAATAACTCGATCCCCATTTCCACAAT
PY00919_pybc	GAAGAATATTTTGATGGCGAACTAATCGAAAAATATAACGACGCTTTTATTAGAGGAAAT
PY00920_pybc	ATTATTAATGATTTCTACATGTCGAAGAGCATCAGCTAAAAAAATAACAGCTGTTATACC
PY00926_pybc	AAATAATCTTAGTTGTATATGTCGAGCTCATCAATTAGTTCAAGAAGGTTTTCAATGGAT
PY00931_pybc	ATTATGAAAAAGGTACGATTTACGATTCACAACAAAGTTTATTAGATAATGATCAAATGC
PY00932_pybc	ATATATAATTGTGTTGGACTAAATGGGGAAATAATGAAAAACGAAAAGTCTATAGAACAG
PY00934_pybc	TTAAAGATAATACATATAATGGTTAATAGAGCCAGACCAGGAAGAAGAAGAACATTTAAG
PY00935_pybc	AATTTTTGATGAAGGAGAAGCAAAGTGTACATATGGAACTGGTGTTTTCTTATTAGTTAA
PY00939_pybc	TCCAGGAACAGGGGTAGTATTTCATGGGAGATTACAAAAAGTTAAATATGCTATAAATTT
PY00940_pybc	AAAATTGCAAACACATTCGTTACAAATTAGCTGAACTTATTAAACACAGGAAAAGAGTTC
PY00941_pybc	CAAAATTAAAGGAATAGAACACCTATATTATGGTAATAAAGAAGATGCGTATCAAATGGA
PY00942_pybc	GTAAAAGATTCAGAAGATGTAGGAATACGAAACAACAAAAATAAGCCAGTATATGTTCAT
PY00943_pybc	TAAATGTATCTGGACCTGTAAGATTACCAGTCAAAACCTTAAGAATAACAACAAGAAAAT
PY00945_pybc	CAAAAGAAAACAAGCTTAAAGAAAGATTATTCTGATTACAGCGACAGTGATGAATCTTAT
PY00946_pybc	AAGGCAAAAGACCCGGTGTTAAAATTTCTTTGATGACATATGAAGCTAGATATTTTTATA
PY00947_pybc	AAATAATAAAACAAAGGGTTACGGATTTGTATCTTTATCAGATCCACAAGATATGCTAGA
PY00948_pybc	TAAATCAACTTTACAAATGGGGATGGACATTGAGTTATTAGACATGAAATTTGTATCATC
PY00949_pybc	CATTTGTTTGCCCATTTGACAGGGAAAATAAAAAGACAACATTTGATTGTATCAAAAGAA
PY00951_pybc	AGTAGATTCTGAGGGCGAAGAAAATATGAATACAATAGAACATGAAGATATATGCTTATA
PY00952_pybc	ATCGAGGGATTATATCTGTCATTTTTTGTGACATTGATGATTTTCAAACTATGGTATCTA
PY00954_pybc	TTTCAACATTATGTTTTTTAACATCTCCTACATCTGGTGTATGGTTTGGTGGATTTATTT
PY00959_pybc	ATCATTAACTTCAGATTTAAGGAGAGATGTTTTATCCTCAGCAAGTTTGAGATTTATAAG
PY00960_pybc	ATTTAATAGACACCCCTGGTCATATCGATTTTAGTAATGAAACTTTTTTATCTTTGTGTG
PY00962_pybc	TGTAGTTAGAGAAATGGCATTATCTTTTAAACCTAATGTTATAATATGTGGATATTCAAG
PY00963_pybc	AAGTTTTTACAGGTAAGCCAGGAAGATTTGTAGAACTTGAAGATACGATAAAAGGTTTTT
PY00968_pybc	ACAAAATGTTATGCAATTACAAAATATTGGCTTAGGGAATAAGGGGGTATATGGATTTTA
PY00970_pybc	CTATATTTTGACTATAAAGAGTTAAAGCTTTTGAGAAAAAAAGATGAGCCATTAAGTTCG
PY00971_pybc	GGAATTTTTCATTTAATTATTAATTTTTCAGAGGAATATCCAGTTAGCCCTCCTAAGGTA
PY00972_pybc	ATTAATTAATGAAGGAGTTCGAAACAGAAAAATGTCACCTACTAGAGCTAATAAAGTATC
PY00973_pybc	ATTAGCTGTAGATAATTTCAATGGATTCAAACTTTTAGATAAACCACTAGTAGTTGACCA
PY00975_pybc	TAACTATAGCAATTTTACCATTTAGACCAATTTTCCCTTTCACTTTAATAACACAAACCG
PY00976_pybc	TATGGATGGTTAAATTTTAAGTGGACTGATCCTGATGGTTTTTTAGAATTAAGTGTAAGA
PY00977_pybc	TTACAATTATCCAATTGGAATAAAAGACCATTATCAAAAGAGCAGATTGAATATGCAGGT
PY00978_pybc	ATATAAAAACAACAAAGCATCTTGCACAATGGAGTTCCAACTTAGTTCATAAATATCTTG
PY00986_pybc	AATATGGATGGTTTTGGGTATGTCCAAATGGAGGAGATAACTGTAAATATAAGCATTGCT
PY00993_pybc	CATAAATTTAGTTGCAGAAATAATTCATGAGTGTTGTGATTTTTATGATGGGTCGATAAA
PY00994_pybc	ACAAGAAGCTAGAAATGTAGCAGAGAGAGCATTAAAAACTATTGATATACATCTTATAGA
PY00995_pybc	TTGCTAGAGTACCATCAGGAAAAGCTATTTTTCATATACCAACAATTAGCCCATTTGTTT
PY01008_pybc	TACCACCTGGATTTAATATGTCACAAGATAAAGAACAAAATGCCAATTATCTTAACAACA
PY01009_pybc	ACAAATTTAATGAAAGAAAGAAGGCCGAAGCAAAAAACAGATGATGAAAAAGATTATTCC
PY01011_pybc	GATGGTGTTTATATAGATGTAATTGAAAAGGATTTCATACCCACAGTTGTTAAAAATGCT
PY01012_pybc	TTATTTTATATAAGTGAAAGTAAAGCCATAAGCAGACAAAAACAAATCAATGCTCAAAGG
PY01017_pybc	GAATCTAAACAAGAAGCTAAAGAAATAATGAAAACCTTAGTTACTATGTTTGACGATGTC
PY01022_pybc	GATCAATATTTAGAAGAGGTTAACAAAAGAATTATTGATAGTACCATAAAAAAATGTAGC
PY01028_pybc	AAAACAAGAAAAGAACTTAGTGGTAGGAAATTTGGAGCCAATATTATCGAAGCCAATTAT
PY01029_pybc	GCTGCATTTATGACCCAACTAATTGATATTGGAGAATGTACAATAAAATTTGAAATATGG
PY01031_pybc	GATGTGTATACATAAATGGTGAAATTAAAGATCATGTTCAAGTTAAAAATTATAGGAAGC
PY01032_pybc	CGATTAAAGAAAACAAAAACTAGTATATACAACGATACAGATAATGCACAACTAACAGAC
PY01037_pybc	AAAATTGATATAGAATTACCTGTACCAGCAATATTAAAACCAAAAGAATTATGGACAGGA
PY01039_pybc	GGTTTGCAACAGTTTCTAGTGAATTTAAACAACAGTTAGATGTATTAATGACACGAATAA
PY01041_pybc	GGAGCATGTCAAAATACAACTCCAAAATGAAATTGATCAATGCAGAATGAATATTAAAAA
PY01043_pybc	ATATAGTGACGGTTTAATATCTATTTGGGATATGAGGTGCAATAAAGAGTCTTTACTTAA
PY01044_pybc	ATATTTAGAAGCAATTCAAGAAATAATGACAACAGCTCAAGATCCAGCATGTAAAAGTTT
PY01046_pybc	GGATACCAAAAAATGATAAATTTTTTGTTACAGGTCATAATAGCTATTTATGTGTGTGGA
PY01049_pybc	GCGAAGAAACACGATTATATGAAGAAAAAGACAAAATAAAGGAATCATTTCAAACTATTG
PY01064_pybc	TGTCGTATCCATATAATACAGAATTTTTTGTTCGTTACCCAAAATTTAAAGAGAGAGATG
PY01068_pybc	TAATGAGCAACTTCTTATATGTGACTTTTTTAATCAGGGTTGTAATGGTGGGTATATATA
PY01071_pybc	TGCTCATATGTTTTTAAAAACTGGTGGATGGTTTGTTATTTCAATTAAAGCAAACTGTGT
PY01072_pybc	TATTTCCTCAAGTCAATTTATCTTTTTCCTTACATTCACCATTTACTGAAGAAAGAGATC
PY01073_pybc	CATTATTTTCGGGAAGATATGATCATTTAATAGTTGGGCCATATATGAGTTTAAATTGGA
PY01075_pybc	CGATCAAAATGCTTGTAGCAAATAAAATAGATAAACCAAATCATGAAGTAACAAAAGATG
PY01076_pybc	ATGAACCTGTACATAAAAGAATTAGGAAGGAATATATTGTATGCTTTTATTAAGGAAGCA
PY01077_pybc	CTATCCAAGGAAAAATCATTGAACATCCAACCGGGGTTAAAAAATTTATTAGAAAACATT
PY01084_pybc	TTAATGGTCAAATTGATTATGTCGAATTAATGGCTTGTGAAAAAGGATGCCTTTTTGGAT
PY01085_pybc	TTATTTCTATCCTAGCAATAAAGGTACATGGTGTGTATTCATATCAAAAAGACGATCTTT
PY01086_pybc	AAGATATTTTTCTATTAATAAGTTTGGTGAAGAAAGAGCTAGAAGTTTAGCAATAGCAGC
PY01089_pybc	GATAATTATCATTGGGATGATTATTGGGCAAATGTTCCTAAACAAAACATCATAATTGTG
PY01091_pybc	AGGTTTATCGAAACCAAAAGAAAAAATGCTATATGCTGCATCTAAAGAATCATTAGTTAG
PY01092_pybc	CGATCCTAATAAAGTATTACAGGCATCACTGGATTTTATGAATCCAAATATGTTTACATA
PY01094_pybc	AATAATAATGATAATGCGGGTTATAATACTGTAAAAGGAAATCCAAATTATTACAGCGGG
PY01096_pybc	TGTAAAACAAAAATTGGGGAGAGGAAATTATTAAAATGGATAATGCATCCAATAAGGGAT
PY01098_pybc	GATAAATGGCTAAAAGATTTGAACGACATAGTTGATAAAACTATTGTTGATGATAGTGAC
PY01106_pybc	CTTAACAGATAAAGTAAGTTGTGCTATGTATTCACCAAATGGTCAATATATATGTATAGG
PY01108_pybc	CATTCATTTAACAACTTGCCCATTTTTAGCATTATCTGCTACTATTGGTAATATAAAATA
PY01109_pybc	TCAGGACACTATACTAGAAGTAATAAAGAGGAAACTGATTATGAAATAATACCGAATAAT
PY01112_pybc	AGAAGATGTTTTCGAAAATTATAGACGAAATAAATCTAATGTTTATCATGGGTCTATTGC
PY01115_pybc	AGAAATTCGATCTCAAATGGAAAAATCACAAGCTACATCTGCTTTTTCTGTAAAAATGAA
PY01116_pybc	TATGTGGCCTTTATTTATTAAGCCAATAATAGATGGAACATTAGAACCCATTGTTGAAAA
PY01123_pybc	TAGGATTTGGTTATGCATACGCAGGAACAAATAGAGAAAATATGTTAGATGTATTAATAC
PY01124_pybc	TAACGAAAAATTTCATTTGTTCTTTTAAGTCTGAATATTATCAAGGGGAAAAACCAACCG
PY01130_pybc	TTTAAGTACATGTAGCACAGACAATAGCTTAATAAACCCATACAAACAGAACAATACTAA
PY01131_pybc	AATCACCTAAATGTTTCAACGCAACCAATAATTTCATTTGATTGGAATAAGGACAAGTTA
PY01134_pybc	AAATTTAAAGATATAGGTGTAGATTTAACCGAGCCATCTTTAAGAGCTAAGATGGAAAGA
PY01136_pybc	ATGAAGATGAATTTTTTTCCATTTTCAACCAAAATGATATAATAAGTGGTGAAGAAGAAG
PY01137_pybc	GAAGAAAAAATAATTGAAGTACCACAAGGAGTAAAATATATAGAAGTTCCAGTAGAAGTC
PY01143_pybc	GTTATATATTACTGTAATTGGAAATATGATTGTATGGCACTTTATAATGCCTTACATAAC
PY01144_pybc	TTTAGATTTTCAAAAAATTAAAACAAAAGACCGGGAAGAAGCCAAAGAAGTGATGAAAAC
PY01147_pybc	GAAGATTATGAGAGCTTAATTGTTTTCGCATGGGGAATGAGTATTTTATGTTATTGTAAT
PY01149_pybc	TACTTAACGAAGAATTTGAAGATGATGAAGAAAATCAACAAAAGGGGTTACAATTGAGAA
PY01150_pybc	CTGAACAAATGTATGAAGTATTACAAAAAACAATGCAAAGAGCCGATTATGGTATAAATG
PY01152_pybc	AAAACAAATGAATGTTTCCGTTATTAACGCCAAAGCCAGATTACAAAAAACAGAAGAATA
PY01153_pybc	AAGGAATTCCATATCAATTAAATACAACAACACATATACCAATCAATCAAGACACTTGGT
PY01154_pybc	AAAACAAGGACTCCTATTATTTAACAAAACCAAATGGATCCATATGCAATTATCCAACTA
PY01155_pybc	TACAATTGGTAAAGAAGTCATAGATGTGTGTTTGGATCGAATTCGAAAATTAGCTGATAA
PY01156_pybc	GAAAATGAGATTCAGAAATTAAGAACAGAGCTAAATAGCACGAAGATGTATAAGGATAAA
PY01157_pybc	AATGCTTTTAATGCAAACTTATTTAATGCCGCAAAAAAGGATGTATATCCTGGATTTACA
PY01164_pybc	ATATTAGATAAAGTTCCTATAGTTCAACAAAATGCAACAGTAATACTAGCGAAACTAGCT
PY01168_pybc	AGAGAACGAAAATCGTAGATGTATGGGCAAATAATTTAGAGGAGGAATTTGAAAAAATAA
PY01169_pybc	GAATCCTATACTTGATAAAGGAGTAGCAGAAAATTGTGATTCTGAAAAAAGAATTATGGA
PY01171_pybc	CAGCTATTGTTCGTATTATGAAGACTCACAAAAGATTGTTCTATGATCAAATCTTTGATA
PY01180_pybc	AATTGACGAAATGAAAATGAGAATTGAGATTGAAATGATGAATGCTAAGGAAGACGAGAA
PY01182_pybc	ATGATACTATTGAAGTGAAGTCTATGTGCATAAATTGCGAACAGGAGGGAATAAATAAAA
PY01183_pybc	ATTAAGAGTTCCAAGAATTCCAGAAATTTTATTAGAAAAAGGTAGCACTGAAATAGATGG
PY01194_pybc	ATAATAAATTAATCGGGGTACCCAAAAAAGTAACAACTGTTGATAAGTATCAAGGTAAAC
PY01195_pybc	CCTGGATTTTCTGAAGTTAGATATATACCAGGAAGAAATGTAGCTTTTATTGATTTTAAC
PY01196_pybc	ACATATGCCGAAATTGCATCCATTAGGAAATTAAATCAGACCAACGAAAATTATCATTAT
PY01199_pybc	TTGTTATTATTCGATGCCCACAATGTAGTAACCTTCATTTAATATCTGATCAATTGGGAT
PY01200_pybc	CGAAGAAGAGAAATTAATAAAACGAATTTGGCAAACTTCGATAATGAACAAATAGAAGCT
PY01201_pybc	GCTCAAATAGTGGAAATGAAACAAATCCAGTGTGGAATAGAAATAGAAATTCAATAAAAG
PY01202_pybc	AAATCTAGATGCCCAAGTTGATGAAGAAATTTTATGTGAACTTTTTATGCAATGTGGTAA
PY01203_pybc	GGGTATTGATAGAGTTGACATAAAACAGAAAAAAGGAAAACATTCAATTATTTGTATTCA
PY01209_pybc	TTTACAAATGAAAATATTGTCGATAAGGGGAATGGTAAATCTAACGCGACCAATTTAATA
PY01211_pybc	CCTCAAAGACTTGGTAGAACAATAATTCCATTAAATCCTAAATTATTAGCACAATCAACT
PY01213_pybc	TTTCTATGTGCCAAAAAAATGTTCGTTATCCTATGTGGGAAAATTTGGGAGAAATTTATT
PY01214_pybc	TCTTATAAATAAAGGAATTACAGAACCATATAGAATGTTTACCTCTCGAGCTGAATATAG
PY01216_pybc	AAAGGGAGAATTTGGTAGATTAGGTAAAGGAAATCATGGAGATCAATTATTTTTTGAAGA
PY01217_pybc	ATTATCAGCATGGAAAGTAACTAAAGCCGTTGATGTTTCATTTAGTAAACAATATCCATA
PY01218_pybc	TTATGATGATTATATAGAGCAATTAGCCGCCAAAGATTATGAACGTTTTTTTAAGAAACC
PY01220_pybc	GAAGAAGATTTATATATTCGATGGCCTTATTTTTATAACAGAATGGATGTATTAGAACCA
PY01222_pybc	TGTATATTAAACAAATCGCCAATTATTAATGCTAGTTGGGGTTCTAGAAATTATGATACG
PY01227_pybc	CTTCAATACAACTGAAATGATATGTAATTCAATTAATTGCACACCGTTAACTAATGATAA
PY01228_pybc	TTATCATCAATTTGCTATTAAGGTTGCATTATCAGGTTTAAAAATGCCAGAAGACAACAA
PY01229_pybc	GTGGATTCTGCAAGTATTAATATGGACAGTAGTTATATTTCCTTTTACTTACAACTAATG
PY01231_pybc	TTTTTTCTCCTTTGCTTCGTAAAACATCAAGTCGAGTAATAGATTTATGTAATGTAGGTT
PY01232_pybc	AAGAGAAAAACTTGTAGAATGGGAAAATTGTGTAAGTGTAATTGAAGCTGCAATTATGAA
PY01233_pybc	GATGAAAGTTGTCGAATAAAAATCCGTGTTATAACATCTAGAGCATATCATGCATTATAT
PY01234_pybc	AATTTGGCACAACTCCGAAACTTCGATCCAACAAATAAACATCCCGAATTAAATAATTTA
PY01239_pybc	TATGTTATACATCTGGTACTACTGGATATCCTAAGGGAGTTATAATGACTAACCAAAATT
PY01242_pybc	GAAAGTAAAATAAGAAGCTTAGTTATTTCTATATGGTTAAATATCCGTTGTTCTAGACCC
PY01244_pybc	AACAGATTATATATCAAGAAGAGATACAGAATTACCTGTTCTTATTAGATGGATATCAAA
PY01249_pybc	AATTCTATTTTTGATACCCCATATGATGAGACTTCTCCATTAACTGGTCATTTTGATATT
PY01251_pybc	CTAATTATGATGCATTACGGCTTTCATTATTATATTCTCTAAAATATGAAGACAAAGAAC
PY01256_pybc	TTTTATAAAGATTGGTGGAATGCTAGTTCTTTTGGGGAATATTGGAGAAAATGGAATTTA
PY01264_pybc	TTATTAGTGGAAGGTGCAAATATGCCTACACATATAAAAGCCATGCATAAATTAAAAGAA
PY01266_pybc	CCACCATCTTATTATTATGTACATGTTCATAGGTATATGTATTTATCTAATATAATCCCC
PY01267_pybc	GAGAATGGTTAGATCTAGATATTATGTTACATCTGCATCTCATATGATGTCTTTACTAAA
PY01270_pybc	CAGAAATTTTTGTGATAATCATGTTATTAATAGAAGTCTTATTGCGACTAACAACACAGG
PY01271_pybc	ACCATTAAAAGATATATGTAACAAAAGAATAACACAAGTGCATCTAATTCGAAAACATGT
PY01272_pybc	AAACTGATATATCTACAAAACGTAGTGCACTATCTATGTTAATTGATATCGACCCATTAA
PY01273_pybc	GGAACGTGTTAATTTAAGAGCCCATATAAAACCATACAAATTTGAAATATTACCAAAAAC
PY01275_pybc	ACTTACACAAACTTGCTGTTAATGCATTATCTTATGCTGCTAATACCCACAAAAAATTTA
PY01280_pybc	ATATATAAAAAGGACAGTTATATGAAACACTGTCTTGTGAAAAACCACATCGAACCCATA
PY01281_pybc	ACAAAGAGATGAAGCTGAAAAATGGATTGTTAATCTTATTAGAAATGCAAAATTAGATGC
PY01282_pybc	AATGAATGTGTTGAATGGGGTCAAGTTTTTATTTTAGATGCTTTAGTTTTATATGAACCC
PY01287_pybc	TAATGTAGCTGTTGATCAATTATCTGTTCGTATTCATAGAACCGGATTAAAAGTTGTAAG
PY01288_pybc	AAAAAAGAATTTCTAACATTTGAAGAAGGGAAGGAGCTAGTTGCAAGCACTTTAAAAACA
PY01291_pybc	TGAAAATGAAAACTTGTTGGGCAAATTCGCTACTTGTAAAATAGTTTCGACACATAAATG
PY01292_pybc	AAAGTGAAATATTGTAAAATTGGATCTGAACCAGATGATATTTTCGGTACTTTACCAACT
PY01294_pybc	TATCCTTAATACAGTATTCGCTTAAGTATAAAGATGTATGTAATTGGCCTAATTACAACG
PY01295_pybc	ATAATATTTTTGCATGGAATATGTGGGACTGCAGGGTGTTATTTTTATCAGTTAGAAAAA
PY01298_pybc	ATATAACACAAATGATCAAATATTAGGTTCTTGTTGGCATCCTATGGATTCAGACGAAAT
PY01299_pybc	TGAAATTGTTTGAGGAAAAGGAAAAACCTGCAGATGCAATCGAATATATACGTAAGAATT
PY01302_pybc	AAGACAAAAATGTCTACAAGAAAGTTTATTAGCTTGCCAATCTGATTGGGATGTTAAAAA
PY01306_pybc	AGGATAATTTCTTTAATCCACAAATCAAAGAAAGTAGTAATTCGAAACACAGTGATATTT
PY01307_pybc	AGTTGGAGGTTGTAGCAATATTAAAGGAATTGTTTCAAAAATTGCAAAGGAATTTTCTCA
PY01316_pybc	CTTTGTAAGTAGTAAATATGAGGAAATTACCAAAAAAAGCCGGGTTAAAAATAAAGATAA
PY01317_pybc	GGCTAGCTCAAGCCTTAATAAAAATAATATTAACACACAACGCAATAATATTATTAACGA
PY01321_pybc	CGCAACTAGAACCTATTCAGAAATAATAGGAAATTTATGTACAGATGTAAAAACAGGAAA
PY01322_pybc	ATAAATAAGCCTGTCAATTGGGTATTAGGAAAAAGGCGAAAAATAGACGAACAAAAAAAT
PY01324_pybc	AAATGGTCACACATTTTCGCATCTTTTTCTGGAAACAGAAATATATTTTGAATTCAAAGG
PY01327_pybc	CCAATTTGGGAAGGACGATTAAATGATATAGAAGAAAAAATCAAAGGGTATGAAAATGAT
PY01328_pybc	TTCGAAATTTTTGTGGACCTACTAAATTTATGTTAGATGTACCAAATATAGATGATGGGT
PY01329_pybc	TAGTCAAAGTTTATGTGCATATTTAGAAATCAACCATTTAGTTACCGAAAAAGGGAATAC
PY01330_pybc	AGCTGAGATGATAAAGAGAAGAGCAAAGGGACTTCATCAATTTACCCAGTTATATGAAAA
PY01338_pybc	CATAGATGAGCACAATTCTCAAAATATTCGCAAAACACAATCATTCATTCAAAATACTTC
PY01340_pybc	GATATATTATTATCGTCAAAAAATTTAATACCTAATTCTAGAGTTATACCAGATCCGAGT
PY01341_pybc	GTAAAAGAAGATGTAACTATTGTTTGTATATGTGACAGTGAAAAAGGAAACGAAGGAATA
PY01343_pybc	TGATGCCAATTCACCCAATAAACTATTTAGTGAATATGTAGGAACCTTAAATATATTTGG
PY01345_pybc	GTGAAGATACAAGGATTGACATTTGATCATAATCAAATTAGATGGATAGCATATTGGAAA
PY01346_pybc	TGTTACATGCTTACTAAAAAATATCCCATCAAGCAAGTTGTCATATGATGAACACAATAT
PY01349_pybc	TTTAAACATGAAAATAAAAGATATTGTATAGATGGAACTGAAGAAAGTATAGACGCGGCT
PY01357_pybc	TACTTATTTGTTTATATTGTGGATCAACTATATGCTTACATGAAAGTGATGAAGCTACTG
PY01359_pybc	AACGTTATGTATCCAACTCTCGTTTTGGAATCATGTATAGATATTGACGACATAAAAGAA
PY01360_pybc	CATAGACAATACTAATTTTATTAGGGATTATAGTGATGTAGAACGGATAGGGGAAAAAAT
PY01361_pybc	GAGAGAAATAGCAAAATTGACATTTTCATCAAACATTATCGGTGTGAGATTATTAAGAGA
PY01362_pybc	GATCGAAAATATAATATGTCTATCAAGTATAGATATATGTGTTGTGACAAAACGTGCGTA
PY01368_pybc	GGAATAAAATATGTAAGAGGTATATATGTTTATGGAAGTGTTGGTAGAGGTAAGACATAT
PY01369_pybc	TTATTTAACAAAATGGGGAAATTTTAAAACATGGCAACACGAAACAATACCTAATACTGG
PY01370_pybc	AAAAATAAGCCCTGAAACAATCGGAGGACTAATTGGTCTACTTTTAACAATAGATAATAT
PY01371_pybc	CACCATTTCACGAAATAGTATTAACCATAAAGGAACGAATCGAAAAACATGATATAAGTA
PY01372_pybc	CCAAATCGAATCCAATGAATTCAAGGATAATCTAAAATTAGAAATATTTCGTCATCTATA
PY01373_pybc	TTTACCCAAAGACTCGATGTAAAGAATGTAGATGGTTAGATATTCAATGCAAAAAAGAAT
PY01374_pybc	ACGAAGTAGCGAGTCTAAGTATAAATATTAGTAACCATATATGCATGTTTGTTCAATTGT
PY01376_pybc	CTGTACATGGGAGAACAAAAGAAGAAAAAGGTGTAAATATTAAAGAGTGTGATTATGAAA
PY01388_pybc	CTCCATTTTTAGTTTTATATGTACCTAAAATATTTCAAGGATTATGTGCAGCATTTGCTG
PY01389_pybc	ACACAAGAAACAGGTAGTATGGTTGTAGATGGGATAAATAGTATGCTAGATAATTTATTA
PY01390_pybc	CTTAAAAATGTTGGTAGAATAAAAAAACATGGAAGAAAAAACCTGGTTTCCAAAAACCCA
PY01391_pybc	GTACACATAATATGTACAAAGAATTTAGAGATACAACTAAAGAAGGAGCTATTGCTCAAT
PY01393_pybc	CCATTATTAGCAGGAAGTTGTTCAGCTATAGCTTTTAGTACAATGAGAAGTTTAATATTA
PY01398_pybc	AATAAATCGAAATAGAAACACAGATGATGTATTAACAATTGTTGAATGTGGTAAAGGAGG
PY01400_pybc	AACAAAAGGAGAGGTATTGGGGTGCACATCACCAAATTTGTATAAATTTTTATATGAACA
PY01407_pybc	AATTTAAACAAGCATATCCACAAGAACAAATTGTTGGGTTTTCTTTGGATGCATATAGAA
PY01412_pybc	ATATTAAATATGGTGTAGGTTTTAAAACTGCATTTGCTAGAATTGCATCAAGTTGTGCAA
PY01430_pybc	GCGGTTATCGACGAAATGAAATTACCAAGAATGTTTCAAAAATGAGTATTCACAATAATT
PY01431_pybc	ATTAACAAAAGAATATGTTACATGCCCATGGCATGATGCAAAATTTGATATAAAAACAGG
PY01432_pybc	ACGTATATTAAATCCATTAAGAGTTCCAATGTTTGTTTTTGCTTGGGTCGAATTAATAAG
PY01438_pybc	TATTGGTGATGAGTCAATTCACAACATTTGTAGTAGTCAGGTAATATTTACTTTAAGCAA
PY01440_pybc	TGAATATGATTCAAATGATTATACCACCGTTCAAGATCTAATAGATAAAATCAAGTTAGA
PY01446_pybc	ATTAATGCCGTTAAAAAAATACCAATGGATCTTTTATTATTAGAAACAGATGCTCCTTGG
PY01447_pybc	CCCTACTTATCGCTTGAAATTTTTATTTTTGTCTTTGATGATTTTAGATATTTTAGCGCC
PY01448_pybc	GTATGATATAATGGAGAGTCAATTAAAATGGAATGTGTATATATGGGGATATGGATTTAA
PY01450_pybc	ATGCGAGTGGTAAATCTTCTATTGTTTGTGCATTAGTTTTCGGGTTAGGATATAATTCAA
PY01451_pybc	TGAATAACATGAGATTGAAAAAATCCAAAAGATCAACTGTTAAACCAATTTTTTGGGATC
PY01452_pybc	CTACAGTTAAAATAGGAGACAAAATATGTGGTGGATATACAAGTACATTACATAAAGAAA
PY01453_pybc	CATTGAAAAATGTGTGTTGGAAAATCATAAGCCTTCTTTAGAATGTTTTTTACAAATGTG
PY01465_pybc	ACCGATGTCCAATTAAAAATACCTGGTATGAGAATTGAAAATGTAATATTGCCTCATAAA
PY01467_pybc	GTTTTTATTTGTATCGACATTAAGAAGATCATCTGCAAAAAAGGTTATCGTTGTTTTACC
PY01468_pybc	TATGGAACCTCATTATATTTACAGCCCTAGAGAATTGACAAGATGGAAATTAAGTATATA
PY01470_pybc	TATAACAACATTTACAACGGCATAACATCGTCTAGCTTAACATACAATATCAATATTCTC
PY01472_pybc	GAAATATAGATTGTAATGTTATTGTATCTGAAGTCAGAGAAACATCTAGAAAACCTGATG
PY01474_pybc	GAAAGTCTAAAAAACTACATGTCATCATCATTTGTAGATATGCTGAACACAATTCAGAAA
PY01475_pybc	TTACTGAAAGCATGAATATGCTTGTAGACAAATCGAATTATTTTATGGGAATGAGACCAT
PY01476_pybc	GAACCCATATTAATCGATCCTACTGATAAGTCAAGTGAAGAATATGAAAATTATGTAGAA
PY01479_pybc	TGGTTTGGATACTAGCCATTATTGTTTTAGTAAAATTGGTTATATGGCAATATGGAATAA
PY01480_pybc	TATAAAATATCATGAGGTTATGAAAGAATATAAACTAGGACCTAATGGTGCCATAATGAC
PY01488_pybc	AAACCCCAAACTTTTTATTTTGTGCTACTAAAGCATGTATGAAATCGACTCCAATAAATT
PY01489_pybc	TAAGAATACATGAATTAAATAGCGTTAAGAGCAATAGACGAATTTACCTCAAAAAGGGAA
PY01491_pybc	AAGATTTTGGAAATATGCTATTAGGAAAAGTAGGATTGTCTTTAGACAATTTTGAAGTGC
PY01492_pybc	ATAACTCAAAAAGGTTATGAAGACCAATTAAAGAAAGAACCCAATGAAGAAGTTACAGAC
PY01493_pybc	TAATATTAGATGAAGTAGATTCCATGACAACAGCAGCTCAACAATCTTTAAGAAGAATAA
PY01494_pybc	GATTGTATTCAATATTTCATATGGGAAACACTTAAAGAGAAGGGGCAAAAATGTAATAAA
PY01500_pybc	TGTTAGATGAAAACTTGTCATGCCTACTGGATGAAAGTGACGATGATTGTATTAAGAAAA
PY01503_pybc	ATGAAAATGATTTGAATGAAGTGTTGATGAATTATTTCTGTGTCCACCGAATGTATGATG
PY01507_pybc	ATATAATTCATATTATGGATGGCCACCAAGAAATCGAATAAAAGTTGTAGACGACGAAAA
PY01511_pybc	AAATATATGGGTAAGAGGTAGAATCCATGATATAAGAAGTAAAGGTTCTTTGGCATTTAT
PY01513_pybc	ATGTAGCTTTAGAGGCTTTTATTGCTTGTGATAAAAATGAAGAAATGGCTGCAAATTATT
PY01514_pybc	AAGATGGTGTAGATAATGATAATTGTGGGTACGATGAAAGGGTTGAAGAAATTATGAATA
PY01515_pybc	AAACTAAATTAAAAAATCGAAGAAGTGAAGTAAATACCTGTTTGTGTATTGGGTTGGATC
PY01517_pybc	ATTAGTTATTCTTCCATCGAAAATTTTGTTTGGGATTTCTTTACATATGCTGAAATGTGC
PY01520_pybc	TATCATCAAGTTAGTAAAACAGCACCTACTGGTGAATATATAAAAACGGGATCTTTTGTA
PY01523_pybc	GAGAAATGGATTGGTTGAACTTTTTAGTTCATCCATGTTACTATACAATTTTTGATCTAG
PY01530_pybc	TCAAGATTTAAAACAATATACCGAAAATGCTATAAATAGCTGTAATTATGATCTTCCACT
PY01531_pybc	ATGTTACAGGATTATGTACAAAAGTAAATTGCCCATTAAGTAATAGTGTATATGGTACTG
PY01532_pybc	GATAACAAGAAAACCTTTTGAGTTTTGTGCATTAGAATGTGTTTTTTCTAGTGCAATAGA
PY01533_pybc	CATCAAGACGATCATTAAACTGGTTAAAGGTAAAAAAAGATTACATAGAAGGATTATCAG
PY01534_pybc	TCAAGAATCTTCAACATTAGCTAAACCATCAGATATAACTATAGAATCAGTATCTGTATC
PY01535_pybc	AAAGAGTTATTGTTATTTGCTGAGATAAGAAGAAGAACACACTTAATCAAACATAGTGAC
PY01545_pybc	AGAAAAAATGACTCAAATCATGTTCGAATCTTTTGACGTTCCAGCTATGTATGTTAGTAT
PY01546_pybc	ATAGTTTTAGGTGGTGGTTTGCCAAAACATCATGTATGTAATGCTAATTTAATGAGAAAT
PY01547_pybc	ATGCTATTTTTTAGCTAAAAAAACGAAGAAGTATAGTGGAGCTGAAATTGTGAACATTTG
PY01548_pybc	ATGTGTTCATAAAAGTTTAAGATCTAAACGATTAGCACCAGTTCTTATCAAAGAAGTTAC
PY01549_pybc	TTTATTCCAATTCTGCTCTTAGAAATAGGCAGACTAAATTTTCTCATTTTTGTAAAGCTC
PY01550_pybc	CTCTTGAAAGAAATATAAAAACTACACAATTGTCTCCTTTAAAAATTGTGCAAAGAACTG
PY01551_pybc	TTGGTAATATGCACCTTAGTAATAAAGAACAAGAAGCAATTATAGAATCTTATGAAAAAC
PY01552_pybc	CTGAGCCTCTTAGAATAGTTATAACAGTTATAATAACACCATATATAGCCAAAGTTATCA
PY01554_pybc	ATTTGCTATTAGTTATCGGAACATCTTCCACTGTATCAACAGCTACTAATTTATGTTATT
PY01555_pybc	TGGGAAAAATGGTTCAATAACATGCATGCATCTTTAGATGTATTATGCACATTTTATAGA
PY01556_pybc	AGAATGTACGAATTAGCAAAAGTAGGATGGAATAAGTTAGTAGGAGAAATTATAAGATTG
PY01557_pybc	TTCCATAACTATACTGGTAACAGAGTCACTTTAAGAGATTGGTTTCAATTGACTTTAAAA
PY01558_pybc	TGAAACAATACCAACTAAAACTGCTTTAGATGAAGCTCCAAACTTCTATGAATTCTTAAA
PY01560_pybc	GTCATTTAATAATACATATATTCATACAAGTAAGATAATTATAGAAGATGCCTTTTCTCC
PY01561_pybc	TTAGGGGATGAAAAGGATATTAGTGTTAAGGGAAAAGAATTAATAGATCAATCAGATGTA
PY01562_pybc	AATGGTGTTTTTTATTTTAATGTACCCGATGAAGTGTTAGTAGAAAGAATATGTGGTAGA
PY01566_pybc	TATTGCAAGAGGGAATTCGTTGCATTATAACAAAATAAATTCCAAAGGAATAACTACATT
PY01571_pybc	AAAAAGTGGTGGTTATGTTTTATTAAGGGATTATGGATTATATGATTTAACACAAGTTAG
PY01572_pybc	GGAGTAAATTAGTGAAAGAACAAAATCGAGAAAAAAGGAAACATAAAATTCCAAAATACC
PY01574_pybc	AATGAATCCAGGTCAATTTCCAAATATGAATGAAAATAAATCGAGTTTTAGTTCACAGCA
PY01575_pybc	TACAATGGACCAAAGGATACATATATAAATTCTGGGCTTGAATTAAAAAATGAAGACACA
PY01577_pybc	GAGAGAAAAATATAAATCTGGTATTTATGGAACATGCCCAAGTATATATTGTGATAATGC
PY01580_pybc	TGTTTAAAAAGAAATACTGAAGCAACTGTTATTGGAGGTGAAGGAAACATATATTCTGAA
PY01583_pybc	TATTTTCCTATAAGCCAATATGGATTTGAAAATGCTCGAGAAAGAGCAATAAATTGTAGA
PY01587_pybc	CTGCTGCTTTAATACATCAATCAGTTTTATGTAGAAATAAGGATATTCGTAAGTTTCTTG
PY01589_pybc	AATCTACTGCTGAAGATGAGATTGTGACTAAAATTGAGCAAAACACAAAAGATGAAATAA
PY01601_pybc	CAAGATATGGCAGCTGAAACGATATTAAAAATATGTAAACAATGTAAAAATGTGATTGCA
PY01606_pybc	TGTCTTTTCAAACAATTAATGATGCAAAATATGTATATGATCAGCTAGCTGTAATTGCAC
PY01608_pybc	ATGTTCATAAAGAACTTCAAATTGAAACTGAATATCCACAATGGACACCTTGGGAAATTT
PY01609_pybc	TTTGTTACTAAAATATGGCACCCTAATATTTCAAGTCAAACTGGTGCTATATGTTTAGAT
PY01618_pybc	GTTAATATGTTTTGTACAGTGTGTCATATTCCTATATGTAACTTATGCATGTGTAGTCAT
PY01620_pybc	AATTATGTACTAACTTGGGATGGTACTCCTGCTTCATTAAGAAATGAAAAATCTATTTGT
PY01621_pybc	AAAATTTGGACTAACTGGAAAAATATTAGAATCTTTAGGAACCCACGGAAAAATGAAATG
PY01622_pybc	GCATCTGGTGAATGTGAATTTGATAGAGTTTTAAGTTTAGATGGTGTATATATTGCAAAT
PY01624_pybc	AATTTTATATGGGATAGTGGTGTACCTATTGAAATGATACCTTATCAGCATTTTTCTGTT
PY01625_pybc	TAATTATGTTCCAGTAAATAAAGAACTAAAGGCATGTTGTATATCATGTCCTGATACTGA
PY01626_pybc	TCAAAAAGCGGATTTTCATTTTTGTTTGGGTTCTAGTTTTTATATTGTACCAGCTAGTTA
PY01631_pybc	TTCAAATATACATATTAATCTTTACATTGTTCGTGATGCTATTTACACGATTGATACATC
PY01632_pybc	ACAAATTTTTACTAATAGTACTTTTAATGATACTTCTAAAGAGACACTTAGTGTTCCATC
PY01634_pybc	TTCTCATTGGGATTATATGAATACTGGATTTACTTCTTTGCAAATGAGAATTTTAGCTAG
PY01637_pybc	TAAATCATCATTTGAGTAGAGGAATAGGAGATGAATCAGTAAAAGCTTTAATAACTCAAG
PY01638_pybc	GCAAAAATATTATCATAAAGGAGGATTTTATCAAGATCTATTTGAAGAAGGTAAAGAAGA
PY01641_pybc	GGATTTAAAACCTGCTTTTGCTTGTACTATTATTGAGACTGATGTTGAAGTAGAGTTTGA
PY01643_pybc	ATGTGAAGAAGTGAAATCAAAATATTATACATGCTTAAATGCCAGTAAGAGAAGTCTAAG
PY01644_pybc	TATGAAAACAGCTATGCAAAATAAGTTCTCTGAATATCAGATTGTCAATTGGATGAAATC
PY01645_pybc	AACTTAACAGAAGATATTCAATTAAAATTAGAACCACGAATGTTCAATACTGGAAGCTGT
PY01646_pybc	GAAATTAATGAGATCCTTAACAAAATATTGAAAGAACTTCTTGAAGAAGACGAAAAACAA
PY01647_pybc	TCATCACTTATAATATGGGAAAAAATTGGATGAAGCTAAAAGGGAAAGAAATAGATGATC
PY01648_pybc	CAGGTGAAAAAAATATTTGCCCTTCAAAACATATTGATGGATGTAGATAATTATATTTAT
PY01653_pybc	AAGATCAATGGACTGTTTGTACTAATGATAATTCTTTTTGTTCACAATGGGAACATACTA
PY01654_pybc	TGTTTTAGGAAAAAAGAAAAAGGGATCTTCAAACAAAATAGATGCTGTAGAGCTAACTAA
PY01655_pybc	AGAAATCTATACGCTTCACAGAAAATTATCAGGTTCCTATTTGATATGTATGAAGCTAAA
PY01657_pybc	TTTAATTCGCTATTCAAGGCTTATCGCATATACAACTACCACCCTGATATATATTACATT
PY01658_pybc	CAAGATATGTTTGATATAGAAACAGACACATTTGTTGATTTACCTAAGGGAAATGTTCAT
PY01659_pybc	CGTGCAGAATTTAAAGTTCATGATCAGGTTACAAATATTAAAGTTAGAAGAGATAAAAGG
PY01660_pybc	GTTTTAAGAGTTCCTGATCCTCGATTTTTAGCTTTTAGAAATTTTGCTTTAGCTAACTTT
PY01661_pybc	AAAAAAATTGATAAATACAGGGAATTGCTCCTAGATGAAGAATATGACGGAAGTGTAGAT
PY01663_pybc	TTAGCCCCCTTAAAAAGTTGTAGAATAAAACAACAATTTGATGATAGAGAGTTTTTAGCT
PY01664_pybc	CTATGAAAGCATCAAACGCTTATGTTATGATACAATCATATAGATTATTAGTGGCTAAAC
PY01665_pybc	ATGATCCAGTTGTAAAAACAGACTCAGTTGATCCTTATCTTGTTAAAGTCGAAAAAAATA
PY01667_pybc	TGGTTCTGAAATTCCGAAAAATGAAATGTGTCTAAACAATAATTCTTTTACGAATATACA
PY01668_pybc	CATTGATCAAGCTAACCTTTCACTTTTATATAATGTAGACATAGCCACAACTACATTTTT
PY01669_pybc	TAACTACATCGAAAACTACTACTAAACATGGAACAGAAATTATTGTGTCAACATTATCAC
PY01680_pybc	ATAATAACACTATGAATGGAAACACATCTAATAGAAAGAATCCGTTGCATGATACAGAAT
PY01681_pybc	TTGACATGATTAAGCAAAAGGCAAAAGCACACATTACAGATGTATTAACCAAATTTTTAG
PY01682_pybc	CAATGTGGTAAAGCAGATGGTTACATTATTGAAGGAGATGAATTATTATTTTACAAACGT
PY01683_pybc	GATTATTTAATTTTAGCTGGTGATAAAACTGATGGAATATCTGGTATACCAAATATTGGT
PY01695_pybc	TTTGAATATATGAATGAATGGGGAAAAGGTATTATAACTGGAAGAGGAAAATTAGGATCA
PY01696_pybc	TGAAAAAATTCGAGTAGGGAAAATAATTGGTGAAGAAGATGAGGGGTATTTATTTGATAT
PY01697_pybc	GTTTGTTATTTCACATTCGAATAATTTTTTGCAAAGTTTTTATGCTGTCGTGGAAAGTTC
PY01698_pybc	CAAAATGGTTGATCACAAAAAGCAACAGGAGGATGCTATATTTAATTCACAGTTTTATAA
PY01699_pybc	GAAGACAGTACTAGACCCTCATCTAGTTTTATTAGTACATGCATTTTTTGAGTTTTTAAA
PY01711_pybc	AAGCAAGTAGTAGATCATTTGCTCATCAAATTCATGTCTCATTATTTGTATTACAATCTA
PY01712_pybc	TAGCACAAAAACGAAGAAAAAATTATCAATTATCTACAGCTAAAAGAGAGGTACCATTAG
PY01714_pybc	ATTAGGGATATTGCTTCCAGACAAAAATTTCGAAATATGTTCAAATAAAAAATGCAGAGC
PY01716_pybc	GAGATAATCACAATATTCCATGTTTCATCGATAAGAATATCCACTGTTTTAAAAAATGAC
PY01726_pybc	GGGATAAAATTTTTATGCCCGAAAATTTAGATAAAACATTTGGTGAAATGAGTTTTGAAG
PY01727_pybc	GGTTGATTATGAGAAAAAGCAAAAAGAATTATATAGAAAAATGTGTGACACAACTCGGAA
PY01733_pybc	AAAAATTAGCAGATATGGAAGGACATGAAACTACAAATGTTTTTTGGGATGGTTTTCAAT
PY01742_pybc	TTTTTGAATTTGAAAAAAGAATATGGAGACAGGGCTGAAGTGCTGATGAAAAAATTAGAA
PY01746_pybc	TAAAGAATCTAATCATGTAGTAGACCAAAAACGATTATTGGATGAATGCATTTTCGTTGT
PY01748_pybc	GCAGAAGATATGAACAGGTCATTGGAATTAAATGGAAAAATGCTTTATTCAGGAAATAAT
PY01750_pybc	CCAGGAAAAGTTGTTATAATGTTAAATGGAAGAAGAGCTGGTAAAAAGGCTATTATAATA
PY01751_pybc	GTTCTTAGATCCAATTAATAAAAAAACTGGAGAAGTGTCCAAGGATGTTTCATTTTTACA
PY01752_pybc	ATATATGCATATCCCAGCCAAGAAAAATATGATGAGTATGATAATTGGACATTAGAAACT
PY01753_pybc	TAATGTATCTTCTGTTAACCCTAATAATGATACAGTTGGTCATTTAAATATGTCCAACAG
PY01755_pybc	TTCTTGTGGTACTATAGCACTTTTGCATTTGCTTGCAAATTTGAGGAATACATTTCCATT
PY01756_pybc	AAAATCAATAAAGATGAAGGAAAAAGAGTTCACATTTGGATAAAAAGTGCTATTGGCACA
PY01757_pybc	CATTAGAACCTCATTTATTGGGGGAGTTTTATAAAAAATCTCTATATAGTGATATTAGCT
PY01758_pybc	TCGAATTAAGCAGTAAAGAGCTAACTAACATTTTTAGGAACTTATCAGAGTTTTCAGATA
PY01759_pybc	AATCATGGCTTAACAAATTAAATGAATCATTTCCAGATGCAGAATTAGAAACAGGTTTAC
PY01764_pybc	CTTCTTGAGAAAAAAACAGCTCAAGAATTATTTGATATGGGAAATCTCGAATTTAAGGAA
PY01765_pybc	CCAATAGGTTCTATATTTAAAGCAGGTCAATGTAAAATAGAAGTATGTTCTCATGATACT
PY01776_pybc	AATTATTCTTATATTTTTTATGATGATAAAGATGAAGGTATTGCTGTCGATCCAAGTGAC
PY01778_pybc	AATTTCGATGGTATAAAACAATTAGCACATTTGATGGTGCTGATACTGAAAACTATGATA
PY01780_pybc	ATGAGCAAAACAAACTATCCATTAATATCAACAGAAAAGCAGTTCAAATGTATGAACAAG
PY01791_pybc	TATCTAACACATAGTTCACCAGTAGGTAGAAGACAACATAATCAAGGTAGAAAACATATT
PY01792_pybc	TTATGGAGTTAGTGGTTCTCCAATTGGAAATGATATTATGAAATGGAGAGCAGTTATTTT
PY01794_pybc	CAAGGATAAAAATCCATACGAAAAAAGACAAAAAATGTACGATGGAAATAAGTATGGTGA
PY01795_pybc	ATTGCTTCAGGTTCACAAGAACAAACTAAAGTAGTTATAGATAATAATGCTGTACCATAT
PY01797_pybc	TTGGCTTTACCTGCGAATATTCTAAAAAATGTAGCTATTCATTTACAAAATAAGGGAGTA
PY01800_pybc	AAATGGTTTACAAGTATGGTATAAAATGACAAGAGATGATGGATGGGTTGGTTTTGATAA
PY01801_pybc	GAAAAAATAAATGATTCAGAAGATGAAGGGGATGAAGATCTTGAAAACATTATGTCTACT
PY01802_pybc	TCCTTTCCAACTATGGAAATGGATATCAACGGAAATAATATTTACATAACATCTGATGAT
PY01805_pybc	TAAATATATTTCTGATGCTTCCATGTTTTCAATAACATCCGTTTCTGTTCATCCAAGTAA
PY01806_pybc	ATAGAAGATATCGATTATTCTACATTTAAGAATTTTAGGACATTACCAGCAAAGTATAGT
PY01807_pybc	TTAAATATTCAAGTTGATGGGGGATTAAATATAGAGACTACTGAAATATCTGCATCTCAT
PY01808_pybc	TGCTATGAAGCTTTTATATGGAGATGCATTAGTTTTAGTTTCAAAAATTTGGAAGTTGTC
PY01811_pybc	CAACATAATATAATGAGATTGCAAGATGAACAACTTGAATTTCTTGAAGGAACAACACAA
PY01812_pybc	AATATTAACTAGCTATTTTATTTTCGGAACGAAATTTTCTTTTCTTGGAGGAGTTGGTTC
PY01813_pybc	TGAATTCGAAAGATGATTATACACTACTTACAATAATGCCTTCGAAATATGAAGAAGAAA
PY01815_pybc	TATTATCATAATGAATTAACGGGTCAAACACAATGGCATAAACCTAGAAAAATGGATCAA
PY01816_pybc	AATGCACATTGCAAATATTTATTCAGGATTAATTTGGTTTTTCATACCTGTTACCTCAGT
PY01817_pybc	ACAATTTAAAAGAATTTCCAGTGGATATAGAATCGTGGCATGAATTAGGGGAAATTTATT
PY01818_pybc	CTAATAATCAAAAAGCTATTGTACTCCTTTTACATGGATTAAATGGAGGAACTCATCAAT
PY01820_pybc	TAGTGATGGACTGACTTTAGTTGAAACAAACAGTGAGACAAAAAATATGTCTCATAAATT
PY01823_pybc	GAAACAAGTCAACGAACAAAAAAGAGATAATAATCCTGATGACAAAAAAGAATTTAGACC
PY01824_pybc	AAATGCAATTAATGTTGATCAAGCATTTGATGAAATAGCAAGAAAGGCTATGAAACAAGA
PY01826_pybc	TTAACAAAATTAATGCATCTGCTTTAAGATCGATTCTAGGAATAGTTACTCAGAACCCAT
PY01828_pybc	ACTATTTGCGTGTGCATACATGCTCGTATAAAAACGGAAAATTTTATTAACATTAACAAG
PY01829_pybc	GGTCATTCAACATTAGAATGGAAAAAACATCTTGAGTGGACCTTAAAAATTAATGAAGAA
PY01832_pybc	TTAAATGAAATAGATGCTGAAGAAGTTAAAAGAGTTGCTTGGAAATATTTACACGATCGT
PY01841_pybc	AAATGGCTGATGCTATGAGAACATTGGTTGAACAATGTGTTAATAATGATAAAGACGAGT
PY01844_pybc	TGGGCATTATATGGTAGACCTAAAGTAAATAAAGAACGAAATAGAATATTGAAACGATTG
PY01845_pybc	CTTCCTTTTCATTTCCAACTCAATCTGAATTTTTTAGTTACCTTAGAGAATTACTGATAA
PY01847_pybc	AGAGGAATGCAAACAGCTATATCTACTGGAAATTGGAACATAAAAAGATTTAAAATGGAA
PY01848_pybc	GGTTTATTACATGCTATGACAACATCTCAAGAAATTGAAGAATTATCAGAACTTTTGCAA
PY01849_pybc	TTTAGGAAGAATATTAAGAGAAAAAAGAAAGTGCCCTAACAAACGACCATTGAAATCAAT
PY01850_pybc	TGATGGTTTAGTTGTAGCTACTGGAAGTGGAAATTATGATGAACATAATAATAAAATACC
PY01851_pybc	TTATTGCTGTTAATACAGTTGGAATATTTGGAAGAATGTTTGTAGATTTTGGTGATTTTA
PY01852_pybc	TTTAAAGCAGGAAAGGAAGTAAAAAACGGAAATATATTAGATATTTCTGGAACTGGAAGT
PY01853_pybc	TATTTTTTTATCATCGGAGTATTACAACTGGTTCCTGAATTAACAGCAACGAATAGAATA
PY01854_pybc	AGTTAGTATTCGTAAGTATATGAAAGCTGATAGTGTTATTATACACCCTAATGATCCAAT
PY01855_pybc	CAATGATATTTATAAAGCCTTGAAATTTATTGAAGCAACCTGGGGTTTAGATACAGTAAA
PY01856_pybc	TTTTTTCAGTCCCTAGCAATGAAAACGAAAGAATCATAAAATTTTGGCCTTTGAAGTTTA
PY01857_pybc	TTTATTCAGAAGGAGATGACTTATTAGAAAGAGGTTTTGAACTTAACCCATTATTTGATC
PY01858_pybc	ATAAATGTTGATATTAACGAGTTTGGTAATAATGAAAGAGATGACAGTGGTGATGAACTT
PY01861_pybc	GATTTAGAATTTTTACCAGCTCATGATAGATTAAAAGCTCAATGGAAAGTCATGACATTT
PY01862_pybc	AGTCATCTCAGACTTATCAAATCATTCCATTGACGGTACCAACTGAAAAAAATAATTATT
PY01864_pybc	GACAATATGGTGATGTGCATATTAAAATAGAGCCTATGTATAATTATACTGAAGAAGAAG
PY01867_pybc	GCATTACATTTTGATAATATACGAAAACAATTCCCACATTTTTTTAACAGTAGATTAGGT
PY01868_pybc	CGAAGTGAAAGATGGTGCTTGTAAGCATTATAAAAAATCACATAAATTGTTTAAATTCCC
PY01870_pybc	TATATAAAATAGAATTAGAACTAGGAACTGAAATTCAACCGATCCCTAACGAAATAGATC
PY01876_pybc	ATTTTTTATTTGTGGAATGTATACCTATGGCTAATAAGTGCATGCAATTGCTTATCGAAA
PY01879_pybc	AATGTGTATGGTATTCTAAACCATTATTTGAATCAGGAACATTAGGAACAAAAGGTAATG
PY01880_pybc	CTTTAAAGAAGAATGTAATGATATAATGATAAGGACAGGAAATTTTTTAGAGGTTTCACC
PY01881_pybc	TATGCAATGTTGATTTAAAATTTTCTGGTAAATTGTCCCCTCGATTTTATGAGTATGGAT
PY01882_pybc	CAGGATACTATGGAATTACTACAAGAACAATTTTATTTGCATATAGACAAATTAGATTCT
PY01886_pybc	CAGAATTTTACAAAGATATATTACTAAAGGAAGGATCACAAGCTTTTGATAATGAAGAAG
PY01891_pybc	GGCTCAAAGCTATTATACATCAAAACTACCCGAAAATTGTAGACGTATAACATTATATAA
PY01894_pybc	GTTACTCTTGTTAAAGATTTTTATGAAGAAGGAAGAAAAAGAAATGCCCAATGGATTTTT
PY01902_pybc	ACACTTGCTTTTATTTTACCTGCATTCGTTCATATATTAGCTCAACCAAGTTTAAAACAT
PY01905_pybc	AAAACTTGTGATTAAATCAGAGGATGAAGTTGCATGGATGTATTATTTAACTGGMCAATA
PY01906_pybc	AAATAGCAGAACAAATTTTTGATGTTGCATCTATGCAAGGTGGATATACAATAGATGATA
PY01907_pybc	GGAAAAATGATCATAGAGCTATAATGGAACGAAATATTGAAATCGGAGAAGAAATATTAA
PY01908_pybc	CACATATATTAATCGCGAAATACGAGAAAGAAGGTGGAAAATAAATAGAGATAATAAATG
PY01909_pybc	AATGTAGCAATTGAAGCTCCTTTATTAATTGAAACAAAACTGTATCTATTAACAAGCCCT
PY01910_pybc	CAAAATGTTTTTTGCGTGTTCAAGATTTAACAACCCCTTTAATGGAGCTAATAGATGTAT
PY01911_pybc	ATTGTTAAAACACAACCAAATGTTGTTTCGTTAACGAGTTCAGAAAATTATGAAATGGCA
PY01912_pybc	GATAAATGTATAATACCATCAATTGATACATATGCTCATGTATATGATATATACACGGGG
PY01913_pybc	AATCCCTCAAAGGGAATTCAGTAATATTATGTGGTCTTTATCGAAACTAAAAGTTAAAGA
PY01916_pybc	GAGCAAGAAAACAAATTAATCAAGATTTAAAAAAAGCACTAAGTGAAAAAATGGCTATGG
PY01918_pybc	TTTTCTTTTCAAAAAGCAGAAGATATTGAGCGAATTTTACATGGCACACATTATTATTCT
PY01919_pybc	AGCAAGCGTAATTAAACTTAACACTAAAGATAGTTCACATCCTTCTAATCAATTTATAGA
PY01920_pybc	GCATAAGTATGGGAGAAGTAATTAGATGGTTTAAAAATATGGTAACAGAAAGTATAGGTA
PY01921_pybc	AGGTGTCATTTAAGTAATGAAGGTTATAGTACATCGAAAAGAGTCTTAGAAATATTGGTT
PY01922_pybc	AGCCTTTACCATATTCTTATGTTGCTCTAAAACCAATTATGGCAAAAGAAAAGTTTAGAA
PY01923_pybc	TGATGGAGAAAATTATTTATGTATAAATGATAACTCATTATGTGGAGAAACATACCAAAC
PY01932_pybc	GTTCAAGCCATTTATATACTGAAAACACTAAAAATGTTCCATTTTTACAGGACAATAATT
PY01933_pybc	CAGATTTAAAAAGAACAGCAACTGCAACTGGAGCTGTTATTCAAACATCATTATTTAATT
PY01938_pybc	ACCATGGAGATCAAATTGTTGCATTAAATAATATTGTAACTTATGGAAAACCAATTGATG
PY01939_pybc	ATGAATATTAGTGACTCAAACAAAGATGGGAAGGATTCAAAATCTGATAAAAGTACATCA
PY01940_pybc	TGATAGATATCATGAAAAATCTATCATGCTCCCCTAAAGGATCGAAAAATAACGATATTT
PY01941_pybc	TTATATATACACAGGTGCAAAGGATGTATCATATTCAATTAGAATGGAAGTACTTGAAAC
PY01943_pybc	CGCATTTGATTTCAATTCATTGCCAATGATTGGATATGAAAATTACAAAAGCCAGTTATT
PY01946_pybc	ATAGTAATTGTGGTTATTGTAGTACCCAAAGCGATTCAAGATCAATTGATAATCTTTTAG
PY01948_pybc	ATAGTTTCGAGAAAATATATTTTGATTCAGTTTTATGTGATGTACCATGTAGTGGTGATG
PY01954_pybc	AATTTAATGATGAAATAAAAGGGATGGATATTAATAATGAGAGGTTCAGTTTTGGTAGTG
PY01957_pybc	CAATGTAAAAACATTAATTCGATATTTAGGATGGAAAAATTATAGCGGTACAATATCACC
PY01969_pybc	GATGAAACAAAAGAAAATGAGTTAGAGTCTTTTTGGCTAAATAAAGAAATGTCAACTAGT
PY01984_pybc	ATGGAATAAAAAAGTAGAACCTCGAATTATGAAAAGAGCTTTAATAAATATGGAAATAGC
PY01987_pybc	AAGTATGCCGAAAGGAGAAGAAAAGAAGAACTAAACTACATAAACTTGTTCAATCAAAAT
PY01988_pybc	GATTGGAATTGTTTCCAAACGATAATTTTTTTAGGGTTGTTAATGCAGAAAGTGATTTTT
PY01990_pybc	TTCTGGGTAGAATATTTTACAAAAGGAAAAGCTATAACAGTTGGGGGAAATCCATTTTTT
PY01991_pybc	ATTTAATAAAATCAGGAAAAGATGTCTGTGTTGTTGGATCAATGGAATCAATGTCTCAAA
PY01994_pybc	TCATGTGGTTCAGGATCAAATGGAAAACTCGGATTTAAAGAAGAAGATAATGTTTATTTT
PY01998_pybc	GGTCAGGAAAAACATCAACTTTAACAGCTCGTATTATTAAGAGTATAATAGAAAGGAAAA
PY01999_pybc	ATTTGATGTACATAACAGATTACCAATACATTCAGCCTGTTTAGGAGGAGTTTTAGAAAA
PY02001_pybc	GGATCTTAAATAATCCACAACAATTAGTATTAGCTAGCAAGCGTATTAATTTTACAAATG
PY02002_pybc	GAGATATGCTACGCATGTGATCAATTTTTGTTTTCGATTACAGAAGAAGATATAAAAACA
PY02003_pybc	AGGAAATTAGCGAAGACTTTATACGATCATGGATAGAGAGCAAAATTTGTTTATCAAAAT
PY02004_pybc	TCGTTTAAAGTTGACCCAATTTTAAAAACCCCATGCAATTTTGCATTTATGCCAATTAAT
PY02005_pybc	TGACAAAGAGGTAAAGGATTTATTACAGAATTTTGAGTTCATGAGTTTTTCTCAATTATT
PY02006_pybc	TATGGATGACTATAGCTTATTAAATGCCGGATTGCTTCAAGCAGAATACATATTAATTTT
PY02008_pybc	AAAATAATTGGTTTTGTTTCTAGTGGTGGACATGTCCTATCAAAAGGATATGGATATGGA
PY02013_pybc	AGGATATGGTAGAACTATGCAAGTTATTACTCTCGATTCTGCACAAGAATATTATGATAA
PY02015_pybc	TATGCTAAAACAACACATCGTGTTCATGTTTGGTTCTTAATGTTTGATGATTGTTATGAT
PY02016_pybc	AACCAAATAAAAATGCGGTTGTAAAAAATGTAGATATGACCGAAGAAATGCAAATTGATG
PY02017_pybc	ATGGCATCAAACATTTTGTTCGAAGACCGTTTTGTTATAAGCAATGTAGATAATTCAAAA
PY02018_pybc	GAAGGAGAAAAATTCGGTGGAGCTAATTTTACATCAACTAATGAAACATTTATAAGTGAA
PY02019_pybc	CTTGTGATGTGCTCATACCAAATATATATATTATAACCCCTGATGTTTTAAAACTATTTG
PY02021_pybc	TCAGAAAGTTTGGATGTATTCAGCAAAAATGTATTTGGAAATGAATATGTAGAATATTTG
PY02023_pybc	GGTTATGGCATTTTATACAACCATTCTGATACCCCTAATGCTTTTTTTCAAATTGTTAAA
PY02024_pybc	ATGATGTTTGCTACTCTTGGTGGGTTTTGAGTAGTTTAGTAAGTCTCAAATGTAATTTAA
PY02029_pybc	TATATGATATCCGCTTCTGATGATCACACTATAATGATTTGGAATACACATCCAAAAATT
PY02030_pybc	AAAATTTACTGGTACATTTTCACATGAAAAGGGTTTATTAGATAAACATGCAACTGCTTC
PY02032_pybc	TTACCCAAAACCTTAAGAGAGCATATTATAATTGAATATACAGCGACATTTGCAATTTTG
PY02044_pybc	CCCGCTTTTCCTTGTATGAATTCAACACATAATGTTACATATTGTACTAGAAGTATTTTA
PY02046_pybc	CATACGGGAATTTTTTCAATATATCTGAAGAAGCTAAACATGAATTATCAGAACATGTAA
PY02048_pybc	TATGAACAAGATAGGCGAAAAAGACTAAAAGGGGATGAAAAATATAATGAAAGGAAACAT
PY02055_pybc	TTTATATCCAATAACAGCAGCAGAATTTATAACAGCAGATGTAACAGATTCTACTATGAA
PY02063_pybc	TGATAATGTATGTCATGAAGGTGGACATCTTTCATCATATATAGAAATTTTAGATGCATC
PY02068_pybc	GTTATTGAGCCAGCTGTACCTATAAAAATTGTAAAGGAATATAACGAAAATTGTGAAAAT
PY02070_pybc	TTTTCAAATTCAGTTATTATTGGGAATGGGAATGTATCATTAGATATTGCCAGAATCCTT
PY02071_pybc	TTTATTATCAATTGATGCTCATTATGATATACCCAAAACTGGAATACTTCATAGCAATAT
PY02072_pybc	TGGGATATATTAGAAAATACACCTATAAATATTGCACATACTATTGATGTACCAACATTT
PY02073_pybc	GTATACATCATCAGTTAGTAAAACAGGTATTAACATTTCTAGGAGTTATTTTGAAGAGAC
PY02079_pybc	TTAGATAATTTTTATAGCCATCCATTAATGTGTGTAGCATGGGCATTAAATAGATTGCAA
PY02080_pybc	TTATGCTTCGAAATGAAAAACGATTTTGCGATTTTTTGTGGATTACAGCAAAATCAGGAA
PY02081_pybc	CCCCTAGTAATAAGAAGATTACTGAAAAGTTGTGGAAATTGTACAATTGTAATTTACCTA
PY02082_pybc	TTTGTATCTATGCAAGCACGATGATGTATATGATTATTGGAATTTAAAAGAAAGACCTAG
PY02083_pybc	GCATTTGTTAATGATATAATAGCCAAACCATTTTTTTATGACCCGTATTTTAAGCAAGAG
PY02084_pybc	TGTTTGCAACTTTTTGTATCCAACCCCTTGATATGGTAAAAGTAAGAATTCAATTAAATG
PY02085_pybc	GAAGGTGTGAATATTTACAATCTTATTGTGAGGGATCTCGAATTAACGGTTTTTATTTTT
PY02091_pybc	TGATGGTACAGGAAAAGTATTTGAAAAAGGTGCAGTATATCCATATGAAGAATTATTACA
PY02095_pybc	TTTACATCCAATTATGCACGATTCATAAACGGTTCGGGCTCGATCTTATATTTTAATAAT
PY02098_pybc	CACATTTGAAACTATTGATAGACGAATAGCTTGGTTAAAACGTGCATTAAATAATTATAA
PY02102_pybc	GAAAAATGTGAACATGTTTATGATTGGGTTATTGGAAAACATGGAATAAAAATTAATTTC
PY02108_pybc	TTTGACACAACTTCCTTAATACACTTAGGGAGTAATCAAACGATACAAAAATCTATATCA
PY02109_pybc	GTAGAAATGCTTTTAAAGTTTTTGATGCAAATGGAGATGGAATCATTACAAAAGATGAAC
PY02120_pybc	TTTTTTCAAAGGACTATGGGAACAACATATATGACGTTTTATATGTAGCATCGATATCGT
PY02122_pybc	CTCTTAACCCTAAGCCATTTCTAAATAGTTTGGTTGGAAATCGAGTTATCATAAAATTAA
PY02124_pybc	TTGAAACAAGCCCAGATAAAGTTAGAAAAATATTTGAACATTTTGGAAAAATACGAGATG
PY02130_pybc	TAGCTCGAAAATCTTCCATAGGTATATTATTTGAATCTAATGGACATGGTTCTATATATG
PY02134_pybc	AACATAAAAACCCCAAGAACTAAAGAAAACTCCTTATCTACTTTGCACACCTTAATAAAA
PY02151_pybc	TGTATGTATTTTTCCTCTCTTATGGTTAGACTTCTTTTAATATTTTCTCCGTTTGTTTCA
PY02152_pybc	GTATAGATTATACCCAGATAGTTGTTTATTTAGTTGGATTGTCAGATGGATTAACACATT
PY02153_pybc	GTAATTTAATATTAACAGGGGGTGAAGACAAAATAGTAAAATTATGGAAACTTACATTCA
PY02154_pybc	CTATAAGTTTGCATACAAATTATGGCGATATAAAAATTGAACTTTTTTGTCACGAAGTCC
PY02155_pybc	AATATGGAAATGAATTTTCCTTGGGAGGGTTGGATATAGAAATTACACGAAATTATTATG
PY02156_pybc	AACCGTTTTTCACCCAGAATTAATGCCATATACATGTTTTCATGAGTATTTTCTTGAAAA
PY02157_pybc	TATTTTATGGAAATACACATTCAGATTGGCTAGTAGGTATTAGGACATCTTTAATTTTGC
PY02159_pybc	GAGAACAAGTGGAAACATTTCAACAATACCATTTAATCATGAAAACAATAAAACTCCAAG
PY02160_pybc	TATATTTTATATCGCATAACATCACAACCATTGAGTCTTCTTATGCTGATAAGGTATGTA
PY02175_pybc	AATAAATTTGAAGGTGGAGTACATATATGTAGGAATAGTATGGAAATAAAAGATGTTGCC
PY02176_pybc	TATTGAAGATATAAAATCACCATATGCTGAAACTATTATATCTTCTTTTGCTGATACTGG
PY02178_pybc	ATTTTGATCAATTATATGAATGGGCTCTACAACTTATAAAACAAGGAGATGCATATGTTG
PY02185_pybc	AATTGAAATAACTATAAGACCGAAAGGATATGCTGGTGTAAAACTACTTTCAGATAATGT
PY02186_pybc	TACTTTGTTAGCTTCCTTAAGTTGTAGCGATTATCTTCTTTGTATTTGGGAATTTGAATT
PY02187_pybc	ATATAATTAATTTTAAGTGTAAAAATAGACAAGAGCGTTTGATGCAAACCGCGGTAAGAA
PY02188_pybc	CATATTATGGGAATATATTTTATAAGGATAAAATGTTTTTTAGTGGGCGAAGTGGAGGAT
PY02191_pybc	AATTAGGTTTAGCAAAATCTGTACATCATGCTAGAGTATTAATAAGACAACGACATATTC
PY02199_pybc	CAATGATATTATACGATTCGATAAAGCATATGACGAAAATGATGTGCAAGAATTTGTGAA
PY02202_pybc	TGATATAGAAAAACCAGCCATATCAATTATAGGTTGTACTAATGTAGGAAAAACTAGTAT
PY02203_pybc	TTCATGAAACTGTTAAAGTAACATGTTCAAAAGATGGGAAACTTCTTGAATGGTATAAAG
PY02204_pybc	TATTTTTCGGCATTTGGAGAAATAGATATAGTACAAATTGTTGTAGATTCTAGTGGTAGA
PY02205_pybc	TACACTTACAGATGATTCTACCTGTACACCAGATGAAGAAAATAGTAATAATGAATTACC
PY02206_pybc	GCTTTAATTTTACTGGTTATTCTTATAGTCTATCGACTGATATAGCTTTATGTACATATG
PY02207_pybc	GTGGCCCAAGGAATTTATATATGTTATTGAAAATGAAGGTTGTAATAATAAATTTGGGCA
PY02211_pybc	TAGAACCAATAATAAGAACCTCTTATTTAAGATCTGCATTTCAACAGAGTACTGACAATA
PY02217_pybc	GCTCTTTTAAAATTGAAAAGAAATAAGGATCATAATAAAGATGTCGAATTAGACGCCTCA
PY02218_pybc	TTGCAAAAAGAAAGGAATATTTCCTAGCTTATCGAATTTGTGAATATGCAGGGATTAATA
PY02220_pybc	CAAAACCAGTATTAACAGAAGAATTAATTAGTAATATCGACAAGTATTATACATCTGCCA
PY02221_pybc	TTTTCATGCTTAAATAAAAGTAAAGGGGCAATAGCAAGCTTAAAATGGTTTAATGATGGT
PY02223_pybc	TATGACAATGCGCAAGATTCTTTTAATGAGATGGTTCGCCAGATGAAGTATGTGAAAAAA
PY02224_pybc	TAGATATGGGTTTTTCTCCACAAATTAAAAGTATAGTCAATGATTATGATATGCCAGGAA
PY02226_pybc	CATCAACTATTTATAAACCGCCTATAAGTATAGATACCATGAACTATGATTTATTCAAAG
PY02228_pybc	TATAATTTATGCAAAAAACGTGTGTTGTATCCCTAAAAAAATGTCTGAAACATCAACGTG
PY02229_pybc	CTACATATCGATGCAGCTATTGTTAAATTTTTAAAAGTAGAAGGAAAAGCATCACAAATG
PY02230_pybc	CATTGTTATCTTTGCAAAAAAAGATATTTTACCACATGAGGAAATAACATATGACTACCA
PY02232_pybc	AGCCATGTCACAAGTTAATACATCTTATAAAAATGTTTTTGACTATGATGAATGGAGTAA
PY02233_pybc	CCAAACAATACCTCATTCATTTTTATGAAGAATAGATCACTTGATAGTTTACAAAAGCCA
PY02236_pybc	TTATGATATCCAAGGTAATAATGAAAGAAGAGCCCACGATTCAGAAGATGAGGAATTTGA
PY02238_pybc	AAGAGTAGTAGCAATTGACGCATCCATGTCTTTGTATCAATTTATAATAGCAATTAGAGA
PY02240_pybc	ACCATCCTTTTTAGGAAAAGAAGCAGCAGGAATTCATACAACAACATTTAATTCAATTAA
PY02252_pybc	TTATACAGAAAAATTCGCAGCGTGGTCAGTTATTTGCTTAACTGATCATACATTTTTGGA
PY02253_pybc	AAATGACATAAACATCGAGTATTTTAATTTGAACAGAGTTGTGACCCCTATTCGTTTTTT
PY02255_pybc	TGCTGTTTTAGTAGCTATAGGTATACATCAGTTAGGAAAAACTCATTCTATTTCTGATAT
PY02256_pybc	TGTTTTAAAATTGCAAGAAGTAGAGCAATGAAGGCTTTACTTCATTCTTATATTATGAGG
PY02257_pybc	TGTTCTTCTACACTTCAAAATGAGCTTCATTATTCTCTCAGCAAAATTTTTTCTTCATCT
PY02258_pybc	ACAAGCTCCTAATGATTATACAATTAAACAAATTAAAGATGCAATCAGAGATGGATTACG
PY02266_pybc	CATTGCAGCAGTAGATGGTATATATCATGTTGTTAGAGCATTTGAAAATGAAGATATTAT
PY02270_pybc	GTGACGAAACTTTAAGTTATAATAGCAATAACGGAACAGAATGTGGAGTAAATTATGATA
PY02273_pybc	AGAATTTAGATTTCCATTTAGGAAATTTAACTGAGTCCAACAGATGTTTAAATCATGAAG
PY02282_pybc	TGTCCTTTTATGCAAGGAACTGACAAACATATCAGAGATTTAGAACGTAGTCAAATTATT
PY02284_pybc	TTAAATTAATAGATCAACTTCGATTAATAAATCGGGTTCAAGAAATACCTCATGAAGGTG
PY02287_pybc	TCAAAATGAGTTTTCTGAATTAAGCGAAGGAAAAAACGAAAATAGTGTAGACATAAATTC
PY02289_pybc	CAATGGTCAATATTACCAGTATATTTAGACACAATAAATGAAAGCAGAGCATATCATTCA
PY02291_pybc	TTTTACTAAAAAAAGACCTAACCAAACAAAAACCACTTGTTATGCACAAACTAGCCAAAT
PY02297_pybc	CAGGTTTAAATTGGATGGTTAGTAGAATGAAAAGAAATTTAAGTGTTTTATTAGCAGATG
PY02301_pybc	CAATAAAACTCTTGACTACTTAAAACAGAAAAAATCCGAGAAAAAAGAAGAAGACCAAGA
PY02303_pybc	ATAAAAAATAAACTTGAGATATGTGATGTAATAATTGAGGTAAGAGATGCAAGAGTTCCC
PY02304_pybc	ATGATGCTATTAGAAAGTTAGGTTTATTATCAAGATCACAAGCACAGTTTTATTTAGGCT
PY02306_pybc	TTTAAATCAAGCTTCCATGAGAATTGTCTCTGATTTTAGGAAAAACTATCTGGGAAAAAT
PY02307_pybc	TATGAAGCTATAGGTGAAGCAGTTCGAAATTTTGAAAGCAAAGATGAAGGTATTATATTA
PY02309_pybc	ATTCCCATGTAATGTACAAATAATTTTAGGAATGAATGGATTCATTTGGATTTCTTCTCC
PY02310_pybc	AATAATTTCGAAAGGGATTACTCGATTTATGTATACGGCAAGATATTTGATTTGATAGAG
PY02315_pybc	TGAACTTGAAAAATTTACAAAAGCAAAAGAAATTGATAGTATAAATGAAAAGAGACCATC
PY02319_pybc	AGTTTATTTTACTCCAACAATACCAAATTGCTCCTTAGCAACACTTATTGGATTAATGAT
PY02320_pybc	CACAGTGCAACTGCTTGCCCCATCTTCTATGTATTATTTATATTACAAAAATATAATAAA
PY02321_pybc	TACGAAAAAACCTGCATAGAAATGTAACACAATATAATTCTACGCCAAATAACCTTCAAA
PY02322_pybc	CAGATGAAGATAAATTTATTATTGTTGCTACTGATGGCATATGGGAATTTATAAGTAGTG
PY02323_pybc	AGCAAAACAAAAGGAATGGTCTGAATCTGATAAATATGATATTGATGAAAAATGGGATAC
PY02325_pybc	TTCAGAATCACACATGATAATAAATTGGCTAGAAAAAGGGGTTTTTGATGCAATAGAAAA
PY02326_pybc	AATAAAGGCAATAACAATTTCAAGAACAGATCGAATAGTGGTCGTAAATTTGGAAATCAA
PY02337_pybc	AAGTGGCAAATGTATATAAGTGTGGTAATAAATATCGATGGAAAGATTCAAATGATAGAG
PY02339_pybc	TCTCAAAATTGGCCTGATGTTTTTAAACTCCCGAAATATGATCCTAATTTTCCAGTTTAT
PY02340_pybc	ATCAGATCCATGGATGCAAGAAATGTGGAAATTAACTTTTCAAAAAGGTTTAATAGAATC
PY02341_pybc	ATAATTTAAGAGTTCAAGAAAGGCAATTAAGAGTATGTACTACAGTTGCTATAGCAATTG
PY02342_pybc	TAACAAAAAATAGGAATAATCAATACCGAGGAAATTTTCAAAACCTTAAAGCTCATCGAG
PY02344_pybc	TTTATCAATACATCCTGATGGAATGATGTTTGGTATAGGATCAGAAGATTCGAATATTTA
PY02352_pybc	TATAAAAACGCTAGCTAAGAGCACAGATAGTGAAATCCCAAAATGTGAAAAAATTGAATT
PY02360_pybc	AAATATAAAGAAGCTCTTGACTATTTCATGCACACAGATGAATGGGAAGATGAATTATTA
PY02372_pybc	TTATGGAATTAATTCATACAGGAAATAGAAATAGAACCCAAGAACCCACAGATGCAAATA
PY02373_pybc	CTTCCACAGTCAGATCATGTAACAAAGTCACAAACATAGATGAAATAATTAAAGATGAAA
PY02374_pybc	ACCATCAGCAGCATCACAAACTGGTCTTTACCATGATGAAGATTATAATTATTATACTAA
PY02375_pybc	TCCCAAATTTAAATGGAGTTCGAGTTTGTTATACTTTAGTAGTATATGGGTTAAAAATGT
PY02376_pybc	TATTATTTGATTCAGATTATAATCCACAAATGGATATACAAGCAATGGATAGAGCACATC
PY02385_pybc	GTGGTGCAAAATGCTGGATTGTGTGTTGGGTTATATGATATATTGGAAATAAAAAATAAA
PY02386_pybc	CTTATCAACCAGACAAAATATATTCAGATAATAGTGAATTATCCGAACAAGACCAAATAG
PY02391_pybc	GCATTTTTTCGTAATGCACGAAGTCGATTAACATATGAACAGTTTAATCAATTTTTAAGC
PY02394_pybc	GAAAAGTTTTAACTGCAGAAGATAAATTAAGAATGGCTGTTCAAATGCAAAGATTTAATT
PY02396_pybc	CACCAAAAGATGCTGCAATTAACTTAATAAATTTGGTGGATAAAATGAAAAGACAATTAG
PY02397_pybc	TATATTTTAATTGCAACAGGATGTCGACCAAATATACCAGATGATGTTATAGGTGCTAAA
PY02400_pybc	AGCTATTATCAGATTAAACTTTTCTCCAAATGATTCTTCTATACTTGCATCTGCAAGTAA
PY02403_pybc	TTTATAACATATTCCATGGTTTTGATCCGGTTGCATTTAGAATCGAACCATTAATATATC
PY02407_pybc	GGTACTATGACATACCGTTTTGTGAAGATAACATTACTGAAGAAGTAGAATTTCAATTAT
PY02409_pybc	TATGAAGGAGGATTTACAAGTGAAAAGTTTCAAGAAAGTCATGGTGGATATACATATTGT
PY02410_pybc	ACCCCAAGCTGAATCATGTATTAACTTTCACAACCATACTGTAACATATATGGTTTTTAT
PY02411_pybc	TTAACTATGTTAAACGACTTTAATAGATTACATTATTACAGAGCTGCAATGAGATGGACT
PY02412_pybc	TGAAACCAGATTGTGGAAGTATGGGAATAGGGGTTAAAATAATCAATAAATATAGTGATA
PY02416_pybc	ATTTACAAAAAGTTTAGCCAAAGAATTAGCATCGAGAAATATAACTGTTAATGCAATAGC
PY02421_pybc	GCATATGAAACATTTCAAATGTCTAAATTACCAAGTTATAGTGTTGGTGGAACTATACAT
PY02427_pybc	GCTGCTGAAGGAATAGAGAATGCGAAAACATTAATTGAAGAAGGAAAATCAATAAATAAA
PY02428_pybc	GTATATTCAACATCCGATTTTGTAATTATCATGATGAATATTCCAGGTGTTTCAAAAGAA
PY02431_pybc	GTATGTAATCTAAAAACTAGATGCACTATAATTGCTGCATCTAATCCTAAAGAAGGAAAA
PY02435_pybc	GAGATTAGATCCAAATAACAAATATACAGTAATAAAAAGGCATGAAGCTAAGATTCAAAG
PY02438_pybc	AAGGCAGATGGGACATTTGCTTCAAATGATTTGTTAAATTACAAATCTGAGATTTATTCT
PY02440_pybc	GTGTAAATAAATATCATCTAGCTTTTGTTACAAATAAAGGGAATTTGTATTGTTCCGGAA
PY02441_pybc	GAAGATATATTATGGATGTATGAAACAAAAGAAGAACAAGAAATAAAAGAGCAAGAAGAG
PY02442_pybc	CTCATTACGAACAGTATACCTTTATTTTGTCACGATATTTATTCAGCTTTACATATCTAG
PY02447_pybc	TAATGCTAGAAATATATATGAGCGTTGGGTTAAGTGGAAAATTGATGAAACTGCTTTTTT
PY02453_pybc	AATAAAGAATGCAATATTTACGGATCCATCTGATCAAAGTTTATGGGAATACTATAGATG
PY02454_pybc	CAGTTTAGTGAGTATTTTAAACTCAAAAGATGATAGAAGCTATAGTAGTGAAGCATATCA
PY02457_pybc	ATTTGCGAATATTTTTGTCATCGTCCTCATGTAGATGGTTTATTATTAGATTTAGAAATG
PY02459_pybc	TGATGAAAATGGATATGGAATAGAAAATTCTCATTTTATAGTATGGATGAAAACAGCTGC
PY02461_pybc	GGAAGATAATGTTATGAGAGAAATTAAAGTAAACAAGTTGATTCTCAATATTTGTGTGGG
PY02462_pybc	GATAAAAAAACTCTTCCACATCATAAATACAGTTATATCCCAAAACAAAACAGAAAACTC
PY02471_pybc	ATAATAACACATTACATAACTCCAAAAAAATAAGAGTAGCATACGAATATGAAAGTGAAA
PY02473_pybc	AACATTTAAAGAAGTCTTAGATGAAATTCTTTCATATGCTGATCATGCTGAACCATATTG
PY02474_pybc	TCCTATTACAATATTCGTATCGGCAACAAAAACATTTTGTATAAGTGAATTTTTGAGCAA
PY02476_pybc	AAAAACATACATGAGATATCATTCAAGTGTTTTACATCAAACTGAAGTAACTTGTAATGG
PY02488_pybc	TTTCAGAAACTGGATGGGTTCAATATTTTCTTTACATAACTTTATATTGTTGTGATGTTG
PY02490_pybc	CATGGTGATTTATTTGAAGTTATGAAAAATAGGAATAAAGCATTTTCAGAAGAAGAAGCG
PY02495_pybc	CAAGCTTATGCTTTATGTAAGGAAAGAAATTTCCAAGTATATTCTATTTTGTCAAATAGG
PY02497_pybc	ATTTTCATATTGTTGTTTGGTATGGTGAAATGATATATCAATGGAGAGAACAAGGATTTC
PY02498_pybc	CTGTTAATACATATTTAGCTATGACTTTTGATTGTCGTTCACCTTTATTCCAATATTTGT
PY02499_pybc	GACTGTAATGGTACATAATGTTTATAACGAATGTGAAACTGTTAATGTTTTTAGAGGACA
PY02503_pybc	GTGTAAAGATATAACAGCATTTATGTCATTTCTTCATAACAAAGGAATATTACATTGTGA
PY02506_pybc	AGGTATGGGGTTTTCAGAACATGAAATAGATGATGAAGATAATTATGATGATATATCAAG
PY02508_pybc	CATAGAGATCACATCCAAAATGAATGGACGAAGAAATTGGAAACACTTTATAATCTTTTA
PY02509_pybc	GCTAATACTTGAAAGGAAAATTGCACACATGGAAAAAATTTTAGGAGTTGAAAAAATGTC
PY02510_pybc	TATATCACCTATAGTTACTAGTGGTATGGTTATGCAGCTATTAGCTGGTTCTAAAATTAT
PY02511_pybc	TCACATGGAATATACCAAAGGACGATTTAAATATAAACCCAGATATTAATATCTTCACAG
PY02512_pybc	TAATAAAATGAACCCAGAAATATACGCAGCATCATGGTTTCTTACTTTGTTTGCATCTAA
PY02513_pybc	TATTTGGGGGAACTCAAAAAGAAGGTTTCACATATTCCTCAAAAATTGCATATATATAGT
PY02525_pybc	AGAATTTCAAAATTGCAAATGCTTAAACTTGTGTGAATTACAACTAATTTTGGGCGATCA
PY02526_pybc	ATGCAGAAAAACATGGAGGGTTTGTTATATTAATGCTTCAATCTATTAAGCTATGTATGA
PY02532_pybc	CGGTTGTGATCCTTTAAGGATATTTTTACATGAAGATGGATTAGTAAGATTTTCTATAGA
PY02535_pybc	TAAGACTTCGAAAAAAACCAGGGGGAGAAATATTTCACTTTAATGATATAATTGGAACAT
PY02536_pybc	ATTTAAAAACGGTACCTAATTCTTTGCCAAAAAGAAACGATCCTGAAATTGTTATAAGAG
PY02537_pybc	ATAAAATGGAAAAAAACCCTCCTGGTTATTTGAAGAGAGTTAAACTCCAAGGTAAAATAT
PY02538_pybc	GGGGAATGGATCAAAATAATTCTATTATTTTACTTGACCCTTATTATGATCCTATTTCTG
PY02553_pybc	GTGTGTTTTACCTTCAAAATTTGTTTGGGGTATTGATATAAATGTTATGGTTTTAAATGG
PY02555_pybc	GATAACTGATTGGAAAGTTAATGGGGTAAAATATCCACAAAATGATGAAGAATGGATAAA
PY02556_pybc	AGATGATGAAATTTCAAAAATAATTGATAGTATGTGTGAAATTATGGCCCCAGAAGGAAA
PY02557_pybc	ATTTGAAGAGCAAGAAGGAGATGTAAATATGGTATTGACAAAAAATGTAGACGATATGAA
PY02558_pybc	AATATTTAAGAAAGAAAGAAGATCATTGGAATGCTATTGGAAGTGGATTTTTTACTGGTG
PY02559_pybc	AATTATGGTGATGAAACAGTTCTAAAAGAGGATGATGTATGTAAGTTAGATTTTGGAGTT
PY02568_pybc	TTTAACTTTTGTATCTACCTTATGGGGAATTATTGGCTATTTTATAGCAACAGACATATC
PY02573_pybc	CCTTTATCTGTTTTATTAGACAATGAAATTTTATGTATACATAGTGGTATTGGTGATAGT
PY02575_pybc	GGATTGATCAAGTACCACCTATTTATTCATCCAAAAGAGTTAAAGGATTAAGATTATATG
PY02578_pybc	TAGTACTCTTATTAGACCTGGAAGAGTTGATATGAAAATATTTATTCCTTATGCAAGCAT
PY02580_pybc	TTAAATTGGCTCCAGATCTAGAAAATAGCGAAAAGAAAAAAATCGCTCAAGTTTTATTAG
PY02581_pybc	CGAAAGGAATTGCAAGAAAAAAACAATTATATCGATAATGCAAATGAAGATTTGAAGTTT
PY02583_pybc	TTTATTAGACTATAATAATGAGCGATGCAGACTTCCTATAAATGTGAAAGGGAATGTTAT
PY02584_pybc	CAGAATAATATGTGGCTGTAGTTCAGTTTTTGTAGTTGTTGTCAATGCTATAATTAATGA
PY02585_pybc	TATACCATATGTTAGAAAACAAGAAGAAATAAACGAAATTCAAAAACAGATGTTTAACGC
PY02587_pybc	ATATTTTCGACTTCCTTCGATATATACCCTTGAAATCAAAAATGAGCTCTCTGAATTTTT
PY02588_pybc	GGTTTTTACTCCTTACCACTTTCAAGCATATTTAATCATGTTATTAGTGTCGATTATTCT
PY02589_pybc	AAAAACAGATTTTGTTATATCAATTCCTGATCTTATTATTATTAACCCCCCTCGAAAAGG
PY02590_pybc	TTAAAAGCCTTACAAAGTGTAGGGCAAATAATAGGACAAGTGTTAAAACAATTAGAAGAT
PY02591_pybc	TTTTGTTATATATTAAGACATAAAGACAATACCATTTATTGTGGTAACCTACAACGAGGC
PY02592_pybc	ACATATATGATACCATAGTTCAGCTTTTACATAAGTTGGATCAGCGTGTTAAAAATTACA
PY02597_pybc	AAAGGATGAGAATTTTATGAAAGATAGAATGGAAGCTCTAAAAAATATGGAAAAGTACGG
PY02598_pybc	ATTTCATGTAGTCAAGATAGTACTTTGAAGTTATGGCGAATTAATCATTTAGTTCCTCTT
PY02599_pybc	ATGGCTACATATAATGTACTTGGGGAAATAACTACGTTTGATGAAAATGAAACGATTATT
PY02600_pybc	ACATCTTCCTGATGATTGCTCTATTAATACTATACTTCCCTCTTGGAATATTCAATATAA
PY02602_pybc	AATTATAATAGGCTTAGAATTGATACTTGGAATTATGCAAATGGCTCAAACAGTTGGTTT
PY02605_pybc	AACTTTATGAACGAATATTTAACTGCCCCTCTTGAAGCAATTGCCAAATATAAAAATGAT
PY02606_pybc	TTACTTTTTGCTGGTGAGCATACACATAGTAATGGTTGTAATTCAATAGTAGATTCTTAT
PY02609_pybc	CAAACAATTCACTAAAATATCATCATATACATCCATGGGAATCTGTAAAAATATGGAGAG
PY02616_pybc	TTTTAAAACAAGTCCATCCAGAAACAGGAGTAACGAAAAAAAGCATGAACATTATGAATT
PY02617_pybc	TAAATATGCTGAAAGAGAAAGACGATTGAAAGAATGTAAAGAAAAAGGAAAAAGACAAGC
PY02618_pybc	TAAAATTAATAACAGTGTTGCATCAGCAAGAAATCATACATCAACACATAGCATAAACTC
PY02619_pybc	GCACAACCTCCAAAGCAAAAAGAAGTTTTAATTAATGGCGTTTTTTACAAACTCAAATAT
PY02620_pybc	TAGAATTATACAAATTCCAAATATAACCAATGAAATAAAACCAGCGGGGGTATTAAATGC
PY02624_pybc	CAGTTCTAGGATATTTAAATACAGGGAAAACATCTTTGGTTAATTCTATTATGAATAATG
PY02627_pybc	GATGAAAAATGCACAGATACACCATTTGAATATTCCAACTTAAAAAGAGAAACAGTAGAA
PY02631_pybc	CATTTTTAATCCATATCTCAATTTAAAACAAGAAGCTTATGACTTCTTAAAGCCGAAGAG
PY02637_pybc	GATGATAATGTTGATGTCACGGATCTTGAACTTGTAAATAAAAGATTGGAGTTTTTAGAA
PY02640_pybc	CGCACATGTATTTATGGAAAATGTTTTTCATTTAACGGGATATTTGCATCGATTACTTTT
PY02642_pybc	GAAATATCAATACGATTTTTGTACGATGTGAAACGAATGAATATAGATGAAATAAGTTGT
PY02643_pybc	AATGGTACATGAAGCAAAACTTAAACGAATGCAATTGGAAAATAAAAAAATGGCTCTCTA
PY02648_pybc	TGAATTTGTCTGAAAAATCATCTAAAGGGGTTGTAGATGGGGAAGTATTTAAAATGTTTT
PY02650_pybc	GTATTAAAACGGTTAGTAGATGTTGGTATGTGTTCAAGTAGTGATTGGAGATTTAAATTA
PY02651_pybc	CACCAAAAAATGAAACGATAAATGTAAAGGATATTAATTCTTTGCTCAAAAAATGGAAGG
PY02653_pybc	TCAATTAGTGGATATGTATTAGATACATTTGGAGAAAGAGTATGTTTTTTATGGGGACAA
PY02654_pybc	TTATTGAAGGTACTTCCAAAGAAAGGGAAAGAATGAATAAAGAAACAACACTTTTTTATT
PY02656_pybc	CTAAATGAAAAATGTGTAGATGGGAAATGTGTTTGTATTGATGGATATTCAAGAAATCCT
PY02659_pybc	CACCTCAGTATTTTGATATACAACCACATACAAATATAAAATGTATTGTACATCCTTCTG
PY02673_pybc	GTCCTGTCGAAAAATTTATGACCAAGCGATTTAAAAATTCTGTACATGTTAATGCTTTTT
PY02676_pybc	CATGGAAATTTAAATGGATACTGTATACATTTTAAGGATAAGACACGAAAGGAGATAAGA
PY02677_pybc	CACCATATTTTAGAGGTATATATACTAACGAGATTAAAGGATGTTGCTATCCATATATTT
PY02678_pybc	AAATACACCTTGTGTTATATACACACATTCTACTAGTAGTTGCCAATTAGAAGTTTTAGA
PY02679_pybc	AAAAGTTTGCTGAAATTGCATTTTTAGCAGTTACATCAACAGAGCAAGTTAAAGGATATG
PY02680_pybc	CTGAATCAGCATTAAATGCTATAAAAGGTATGCATGGATTTTATGTTTCAGGAAAACATT
PY02681_pybc	ATTGAAAATAATTTGGGATATAGCATGATTTATAATATAGTCGAAAACATAAGGGTAAAG
PY02682_pybc	GAAGAAGAATTCAATGCATGGAGAAAGGAGTTTTATAAAGACTATTTACCCGAAAATAAA
PY02686_pybc	CAAAGGAGATGGAAAAATAACAACTTTTCATGCTTCACAAGTACCAGATATATCAATAAA
PY02706_pybc	ACCTCATATTGAAGAGAAATTAATGAGTGATAAATGGAATATTCGAGAAAGTGCTGTATT
PY02707_pybc	TTAAATGGAATAACAACCACTTTATTTTCATCTATACCTACCTATCCTGATTGTAGTAGA
PY02709_pybc	TGAAAAAACCATTAAAGCTATGGAATTAGCTATGTATGAATCTTTAGGTAGAATTATGGG
PY02710_pybc	AATTCTTGGTATAGATGTATGCAGATTGGTTTATTGGTCTTGTGTTACTTATATAATGCA
PY02711_pybc	AATGTGTGCTTTCTAATGTTTCTGAAGTTTTTGATAGAAATGATGTGGTTGGTTTTCGTA
PY02714_pybc	CATAGTTCCAGCAGCATATTTATTAACAAAAATCACAGAAAATTTCAATCCTGAAAACGA
PY02719_pybc	ACAAATTTAAAGGGGTTCATACATCCAGTATTGGTACAAATTTATATTTTAAAGAGCCAG
PY02722_pybc	ATATGAAGTTAATGGGGTACCTTTAAAAAGAGTAGATCCAAGATATTTGATAGTAACATC
PY02723_pybc	GATAGCAATAATTGAACGAATTTTAGAATGTATAACAGATGTTGAGAGAGAAGAGCAAAT
PY02724_pybc	TCGGTTAAAAGACATGGACCCATTTTATCCTCTTAAACAAATATTATGGATGAAAAGTTT
PY02732_pybc	CGAGCATATCAAAAATGTGACGATATAATAAAAGACTCTAAACTACCAGCACAAATATAT
PY02736_pybc	TAAAATTTAATGAAGTAGCAGAAAGAAGAGGAATTAAAAATTGGGGTATTGATTGTGATA
PY02741_pybc	TTTAACAATTGCCTATCATTGGCATTAGATGAAATGATTGAAGAGCTTAACAGAAGAAGA
PY02742_pybc	GAAAATTGTTAGAATTACAAACTTTTGGAAAAGATGAATCGAGAGAAAATCTTTTGAAGC
PY02745_pybc	AGATTGAATGCAAATGCAATAGATGAAGCTGAAAACAGAAAAAACCAACTAATGATTCTA
PY02747_pybc	TAGATTCTATAATTCATGTTGATACAAGTGGTAATGTTTGCCCAATCAATTGGAAAAAAG
PY02748_pybc	TCCGAAGAAATATATGGAATGGTTAAACCAATGGGAAAAGACCCATCAATTATATTAAAA
PY02750_pybc	GTAAAAGAAGGTGATGTTGTTGTTTTACCAGAATATGGAGGATCCTCATTAAAAATTGAT
PY02752_pybc	ATAAAAATGTTGAACATCCTTTATTTATGGATGAACTTCCAACAAATATCGAAGAAAATG
PY02756_pybc	TATATTAGATATAGCAGGAAAAGGTGCAGAGAATTATAAAAATTATCGTTATGAACAAGC
PY02763_pybc	TATACAAGAAAAGAAGGAAAAAAGGTATATTTGTAAACCTTTTCATGACGAAACAGAGAC
PY02764_pybc	AAACTTTTAAATTGTTCCAATGATTTTTTATCTACGCCATATGTGTCACATTTGATAGGG
PY02765_pybc	GACATATTTAAAGACGAAGAAATTTATAGCAGAGACTTTTCTTCAAAAGAAAAAAGGTGC
PY02768_pybc	TTTGTAAGAAAAGCTTCAAAAGCTTGTGAAACTATGTGTCAATGGATTTTGGCAATTTAT
PY02771_pybc	GAAAAATTAGATGTAGGAGTAAACCCTGAAAAAAGAATAACGATAGAAGAATGCGAAAAA
PY02772_pybc	TGTATGCAAATAGACTGTGTTGTTTTTTATGTATACTTTTATGCATTTTTAAATATCCCG
PY02773_pybc	ATTTTAAGGACTGGTGGAGGGTTTCGAAAATTAAGTGAACATGATCAAAAACATTATATT
PY02778_pybc	ATAAATGTCGAAAAACATGTTGTGAAATGCTTGAAGATAGAGGATATATAATAACAGCAC
PY02779_pybc	GAAAAATCGATACAAAGAGCAATTCTTGTAACCCAAAATACTTTAACACCTTTTGCTAAA
PY02780_pybc	TAACAAGTGGTTATAGCAAAGAACCTATTGGATTAGAATCATGGAGATATGTAAAATATC
PY02785_pybc	TGGATATAAATCCAGATTCTTTTAAAACCCCAACATCATTTTTTGTCTCTCATCATTTAC
PY02786_pybc	TAATACCTAAATCAGTAGTTGAAATAACTGAGCATGATGATATTACTCATGTGACTTTAC
PY02787_pybc	TCATCAAATCCAATATTAAACGAAGATGAGATAGCAGATTTTGTTTCCTCTATGAATACA
PY02794_pybc	TAAAAAAGGTAATCGTACCCCTAAGGATAATCAAATCGCCAATTTTTTTGGAAAGGAATA
PY02795_pybc	GATATCCAGATGCTAAGAAAAGAAGATATAACTGGTCAGTAAAAGCAAAAAGAAGAAATA
PY02796_pybc	AGTTAAAGTCGTTTTATTAGGTGATAGTGGTGTTGGAAAATCAAGTATTGCTTTGTATTT
PY02798_pybc	AATCCCTAGAGAAATATGGTGCTTTACAAGTTTACTTTTATGAACCAAAAGAAAATGATC
PY02799_pybc	TTGGCATTAACTACATTATGCCAATTAAATCAAGTCAAACAAATACAACCTTGGGTATTT
PY02800_pybc	CTCATAGATATACTGGTATAACAGCAATAAAAACACATGCTCAAAAAACTGAATGGTATT
PY02801_pybc	GCAGTTAAAAATGAAAGAATACAAGAAGAACAGGAAAAACAAAAAATTATACAAGAGCAA
PY02802_pybc	TAAATTACATGAAAAAGATGCAATAGGTATTATGCATAATCAGACACAAAACTTCATGGC
PY02803_pybc	AGATTTAGCTATAATAGCTATATCATCAGATAAAGGTTTATGTGGTAGTGTAAATTCATC
PY02804_pybc	AAATTATTGAAAAAAGTGGTTATCAAGCTTTGCCTTGGGTTAGATATATCACACAAAATG
PY02805_pybc	AATACTATGAACATGAGTAGAGATGTGAGATTTGAACTTTTAGCAAGATTATGCCCTAAT
PY02806_pybc	ATTCCATTGTGAAAAATGGCAAGAAAATATATATGATACTGTAGAAGTCAATAGTCTGGA
PY02807_pybc	GAGATATATGAAAAATCCAAAACAGTTTGTTGAGGCAAATATTGGTATGAACTTTAAAGG
PY02808_pybc	AAGATCCGCATCATGTGAAACATTAATGTTTGTAAAAGAAGATCTTATTCTTCCAAATTA
PY02811_pybc	AATATATAGAGTAAGAGTTAGAAGAGGTGATAGAAAAAAGAGAGTAAGAAAAGGTGTTGT
PY02813_pybc	GGTGGGTAAAGGCACATTTGCTGAAATATTAGCAGAAAAAGAAAAACTAAAACATATAAA
PY02817_pybc	CAAAAGGATTAGAATGGAAGGTTGTTTTTATTATAAATGTTATAGAGGGTGAAATACCTC
PY02818_pybc	GTCTGAAAAGGATTGGATAAATGAAGTATATGACACTCTTTCCCTTAAAAATGATCAATA
PY02819_pybc	ATATAACCACTATAGGGGTTGATTTTCGTTTTAGGACTTTAAAAGTTGATGATAAAGTTG
PY02821_pybc	TTTATATGATTACGAAGATTTTCGAAATGCTAGGACACATAATGACATTTGGAATTGTTG
PY02830_pybc	GTATATCGATACTAGCAAAGTAAAATTATTACCCTGTTCTTTACCCATTATATTAACATT
PY02842_pybc	ATTTAGTTGGACATTATGATAGTCGAACTGGATTTAAGAATAAAGACATCGGATATCTTT
PY02843_pybc	ATTTTCAGGAGTATATGGAAATTTATTGGGAACATTTGTAGCTATCTTTGCAGTTTTTAC
PY02844_pybc	GAAGAGAACTGTCTATTTATGACAGTAAAGGAATTGTTTGATAATTCAATCGATGCATTA
PY02845_pybc	TTTGGATAAATTGGAAGAAGCTCAAATAACAAAAATGCCATTTGTCCCTTTATCAGTATA
PY02847_pybc	ATAGAGAAGTCCTGGTTTGAACTCACAAACTATTTGATTAATGAATCAATAAAACAAGGA
PY02850_pybc	TAATAATATAAAAAGACCACAAGAAATAGATTGTGGGATGTCATGTGGTAGTTCATTTTG
PY02854_pybc	TGTTTAATACCATTTCGATTGAAAGTAAAAAGTATTATTATGGTTGGAGATCCAAAGCAG
PY02855_pybc	ATTGGATAAAATTGTCAGATGGTTGTATTATTAAAATGCTTAACAGCAATTTGTCTGAGG
PY02856_pybc	AAAGCATGTATAGCATATTCAGTTAAATTTAGTGGAGCAAATATTTTTTCATGGATGCCA
PY02857_pybc	ATAAAAGAAACAAGCAATGCAAATATTCCATTTTCGATAACCGTAGTGGTATTAGAAAAT
PY02858_pybc	CATTGTGTGGATGTATAGGATTAAAACCTACTTATGGAAGAATAAGTAGATATGGTATTA
PY02860_pybc	GAATTATTACATCGAAAAGTAGAATGGTTTTATCATTGGTTCATTGAAAGTGCATCTAAC
PY02867_pybc	CAAGGCTTAGAAAAAAATTCATTCTACAATAAGCATAGGTCTTTTAGCGAAGCATATAAT
PY02869_pybc	CTTTTACACATGAACAATGGGGTAGTGTTGCACAAATAACATATGATATAATTGGTATAA
PY02871_pybc	TGAATGGTGTTATAGGTCTGAATAAAGCCAATGAATATATGAAGGAAGAGTTAAATTATT
PY02880_pybc	TGATTTATTTGCAGAATTAAATGCCCCAGATGAATTAATGAATTATCCAATCCTTTATGC
PY02882_pybc	TAGTCTCGATTCTGATATGGAAGGAATAATATTATTAACAAATGATGGTGATTTTGCAAA
PY02883_pybc	GGGGAAAATATAATGAATGTAGTTAAAACTGTTTTAGTACAAGAAAGTGATGGAATTGGA
PY02885_pybc	ATGAAACAAACCGTTTAATAGAAGCATTTATGTTATTAGCTAATCGATCAGTAGCTAGAA
PY02887_pybc	TTCAAGCATTCTCTCCATTTGGTGAATTATTATCAGCAAGAATAGCAACTGAAAAAAATA
PY02891_pybc	AATGTATGAGAGATCCAGTATTATATAGATGTATAATTGATATACCACATCATAGACATG
PY02897_pybc	GAGTTAGAGAATTAAGAGATGAAATTCAATATTTATTAGAAGCTGCATCATATGTTGGTG
PY02902_pybc	CTGCTTTTGATTTAAGTAGTAAGCAGTCACTGATAAATTTTTATAGGTCTCTAAATAGAG
PY02906_pybc	TTACATATTTATGATGTCTTACGAGCAAATAAATCTACTATGGCTTTTGGTATAGAAGCA
PY02908_pybc	TATACATTTTTATCGGGAAGTTATTGTGAAGCATCTAAATGTACATTTGCTCATACAGAA
PY02909_pybc	AGATATGAAAGATAAAATGATGTGGTATGACATGGTTAATGGTAAACCAGAATTAGAAGA
PY02911_pybc	TGAATTTAAATCCTGATTTAAGAATTGATGAAAATTATGTTCAACTCGCACCAGATCCTA
PY02917_pybc	GTGAATTTTCATTAAACGAATTAACCCAACATTTTAATGGTAATAGTGAAAATATTGATG
PY02920_pybc	ATTTAAATGTCGTGATTTAAAAACGGGTTCTGGTTTTATGTGTATTAAGATTGGTTATGG
PY02921_pybc	GTTATAGAGATAATAGAGATTGGTTAGATGTAGATGTAATAGATACTACATGGTTAGGAT
PY02926_pybc	TAAAGATAAACGCGGAAGAATATTTTTTAATTCACACGGATCAGATAATGAAAGGGATAA
PY02930_pybc	CATCAGATGAAGTTAATCTACTTGTTTATCGCTATTTAGTAGAGAATGGTTTTGTTCATA
PY02931_pybc	AATAAATAAGTTAAGTATTCCAGTATCTGTGATATGGTTTTTGTACGGAATGTGCACATA
PY02933_pybc	TACATCAAAAAGTTACTAATGCATATTTAGGTGAGGATTTTACTATTGTAGTTGTTGGAG
PY02936_pybc	TATTCCTAAAGCTTTAGAAGCATATAAAGAACAAAATAGTGTTATATGTGCATTTGGTGG
PY02937_pybc	TTTAGAATTAATACCTTATACCTTAGCTGAAAATGCAGGATTATCACCATTACACATTGT
PY02938_pybc	TAGGACAAATGGGATTAGCATTAGCAAATGGGATATCTAATTCCAATATAATTAAAAAGG
PY02939_pybc	GAAACAAGTAATTATGTTAATGTTACACCCAATACAGGTATTAGAGTTTTGTTAAATGAA
PY02945_pybc	GAAAAAACATCTTGCATAATTCACTTATGCCATATAAAATTCAATCCACTATATCCCATG
PY02946_pybc	TTGAATATTTAAATTCTATGGAACTTTTAGATATAAGCCAACAATGCTGGCGTATGTGTA
PY02947_pybc	CCAAAACAAAGAGATATACAATTGCCATTTGTGCTTGATAGAGATACTTTACAAGAAAAT
PY02948_pybc	CTATGTCCAACTTATTTTACTTTTCCCCATTTAAAAACATTATAAGTAGCTTTGAACCAG
PY02949_pybc	AACAGTAGAAGAACGAATTTTGCAAATACATCAAAGCAAACAATATACAGCTAATCAATG
PY02953_pybc	GATGTTGGATGTGGAAATGGAAAAAACCTTAAAGCATCTTCAAAATATTGTTTTATTGGA
PY02956_pybc	GGGCGATAATATAGGAGGAATTATATTACATTCTCCATATATATCAATTGAAAAGTTAGT
PY02958_pybc	GTTCAAAAAAGTTGATAGAAGCTGAAACAATTTTAAAGGAAAACAACAAAAGATTAGAGG
PY02960_pybc	ATTAAAAGCAAGTAACCCAGCATTAATTGCATTAGAAGAGTGTGCAAGATTAAACAATAA
PY02962_pybc	CCTATTGAAACAAAACAAGAAATGCTTAGAAGATATTCAACAGCAGTTAGAAACAGAAAT
PY02967_pybc	AAAGCTTAAAAAAATCTACTACTGATTCGTTTGAGAATGGTGGATATTGCTCTGATGTAT
PY02979_pybc	AAACGCATCATCTATGTGTTACTACACTAAATATCACACATATGAACTTGAAAGAATTGA
PY02982_pybc	CATGAAGGGAATGGAATATTTAGATCGTAAAGAAGTTGAAAAATTAAAGGACACTGTTTA
PY02983_pybc	AATTTTTTGTTAACACGAAATGCTATTATGGAGAAAAGGTTGACATATGGAGTTTAGGAA
PY02985_pybc	CAAACAAAAATGTGAATCATTACGAATTTTTATTTATTTCGGAGTAGTTGGATATTGTGC
PY02990_pybc	CAAAACAGCTAGCTGAAAATGAAAAAGAAATAACAGTATGTAATTTGAAGGAAAACGAAA
PY02991_pybc	TATGGTTTTAAAAATATGTCGGTAGTTATAGATTATGAGCTAGCTGTTATATGCAAAGAC
PY02993_pybc	GGAATATTGAAGAAAGATTTCAAGAGTTACAAATGCCATTGGTTTCTATTAAAAACTCGA
PY02994_pybc	ATATATCGAGATTAAATATTGTTGTTGGATATGTAGAAAGTGTAGAAATTCACTCAGGAG
PY02995_pybc	ATCCAGAAATTGCATTTATAGGAAGATCAAATTCTGGTAAATCGACGCTTATTAATGAAT
PY02999_pybc	GATATTGTAGGATTTACAAAATGGAGTAAAACAGCAGCCCCAAAAAATGTTCTAAAATTA
PY03000_pybc	TTTATTCGAATACATCGAAGGGCCATTATTTAACGGGTTAAACGATAAAAATTCTTATGT
PY03001_pybc	GTATCAGCATGGAAACACGAAGATTCCATATGCATTCATATAGTGCAAAAATATTTAATA
PY03003_pybc	TGTATATATACGGGGAAAATACTATCGAGATAACAAACTTACCAAATAACAAAACTAATG
PY03006_pybc	AGAAAGATTAGAAGACCCAAACATTGTAGTAAAATCAAAAGCATTGTCTATATTAGTAAC
PY03009_pybc	CTATTTGTCCACAGATTTAGTAATGCAACTATGCCAATAGTGAGGGTTCCAATAAATTGT
PY03013_pybc	TATTTGACTTCGCACCCAAATGGCATTGGTTTAAGTTCTGATGTATTCAAAAAAATTGAT
PY03014_pybc	AAAGAATTTGCATAAACCATAAAGAAATTGATGAATATGCATTTGAGGAAGAAGATGGAC
PY03015_pybc	TCTCAGCTAAAAACCAAAGTTCATATTTAGAAAACATTAACAACCAATTCAATAAAACGG
PY03025_pybc	TATGAAAACGGGGTTTATTTTCTTAACATTAAGTTTCCACCCGATTATCCTTTCAAACCA
PY03034_pybc	AGTATTTACAAAATTCAACAAATCAGTGATCATATTGGTATAGTATATGCTGGTATGCCT
PY03050_pybc	AGACATTACACAAATGCTGAACGATTTGAAGCTATTATAAATAATATAGAAACTAATGGG
PY03051_pybc	TCGAGAAATCGGACCTAAATTACCAGACATATTTGATCAAGTAAGAAAACATGAAATAAT
PY03053_pybc	AATGTATTCAACAAATTTCTAACAACCCTACTATTATCGATATCCATTCCTTTGATACTC
PY03055_pybc	GCATTCAATTAAGAAATATAGTCCTTTCAGCATTTCCAAGAAATATAAAATTACCTGACC
PY03063_pybc	CCCTATTCAACTTTTAAGGGATAACAATTTTCTTTTAAACTTATTAAATCGGATGATTGA
PY03064_pybc	GATATTCGACCAATATGGTCAAAAGAAGTTTTAGTAGAACATCTTGAAAATGTAACAACA
PY03078_pybc	TTCGATTAATTAATCCTCATATACTTATGTTAGGTCAAGAACCTAGACAAACAACATCAA
PY03080_pybc	TCAAAATAGAGCTACTTGATAACGATTTTCTACTATCAAATGAGCACTTAAAGAAAGAAA
PY03081_pybc	CCAGATAAAATCGATTATGCATATAGAGTTATAAGTGATCATATCAGATGTGCTACTATT
PY03086_pybc	GTCAAGAATGTATGATAACTATAAACAATTATTAACATTAGATGATACTATGATAGATGG
PY03087_pybc	ACTCGATGAAGAAATAAAAATGACGAATAGAAGGGTAAACGCTTTGAACAATATTGTGCT
PY03088_pybc	TAGTTAAATATATTGGTGAGCAAAAAATAGTTGAAGTAGAAGTCCCTGAAATCAAATATG
PY03099_pybc	AGGTATAGAAATTCGACCTGAACAATGTTTTGAAAAAGTTCGAATAAATGGAAAAGAAGA
PY03101_pybc	GCTTTATTATTTAATGCCACAAAATTAGTAACAGGTCATAATGCAGATGATTTAGCAGAA
PY03103_pybc	TTAGATTTGTTAAAATACGGATACAAAATTGATGTATCTCCAGATGTAGATAATTCAATG
PY03104_pybc	AAATCTACACTATGATTTTGATGAGAGACGAGAAGTTTGGAAAGAATTGTTTTCTCCATA
PY03106_pybc	AAAGTAGTCATTCAAGTAAATGGATTCAAAGACAAATAACAGATCGATACGTGTTAAAAG
PY03107_pybc	TAGAAGTTTTACAAGAACATTCATTTATTCTTTATCTTCACGCTCCGCAAAAATATGTTG
PY03108_pybc	TAAAAATTTTCAAGCACCTCCATTAGAGAATGAAAATAAAGAATGGACTTCAAAAGACGA
PY03110_pybc	CAATACAAAATCTATGGAAGAGAAAAAAACAGATGGAGAAGAATATTATTTATCGATGGG
PY03111_pybc	TTATTGTTCAAACATTATCTGGTTTTGGAACAAAAGTTGAAGGAAGTCATAAATCTCATG
PY03112_pybc	ACAGATGATGAAACTTTAACAGATGAAGAAATGTCAGAAGATGAAGAATATTTTGATGAA
PY03115_pybc	AAGAAACTACAAAATCAATTTGGGGTTTTTCAACTGGTGTAGTAATAGGACTAATAATAG
PY03117_pybc	TGTTAAATGTGATTGCTATTTTCGTGTAAGTATATATGGGTTTGAAAAAAGCAAAGAGCT
PY03118_pybc	TTTTAAACCAAAGCATATATGGAGATACAACATGATACCTTATGGAGAAAACAATCCAGA
PY03121_pybc	CCAAGATTTAAAAGAGTTAGCAGATAATATAAAAATAGTATCGTCTTCCGATGCTATGAA
PY03126_pybc	CTTTTTAGGCATATTTAGTAATCGAAGAAATGAAAAGGTGTTATATGCATCCAGCTATTA
PY03129_pybc	GTTACAAAATTAAACATTCTCCTTAAAAAACTTAGATCAAGAGATGATATAGAGCCTGTC
PY03130_pybc	AGTGAAAATAGAAGGAAAGAATCACCTAGTAAAAAACCAGGTTTATGTGTAGATGAAATT
PY03131_pybc	AAGATTATTTGATATAATTGAGCCCCAAAAACTTTTATATATGGCTATTGATGGTGTTGC
PY03132_pybc	TGAATATTGAAAAAGCTGAAGTGAACTCCAAATTATTAGAACTATCGAGGCAAAATATAG
PY03133_pybc	AGATAATTATCATGAAGGACAAGTAGCAATAATTGAACAATGGATTTGTGCTAATTCAAG
PY03138_pybc	AATCGATGAAATGTCAAAATCAGAAAAAGTCGATGAAGAGCAAATTAAAAAATCAATGGC
PY03139_pybc	TTTTATGTAGTAATCAAGTTGATATGTCCATACAAAACAGTGACTTATATTGCAATCCCA
PY03141_pybc	GATAGGCATGAAAATTTCGATGATAAAAATGGATTTGATGACAATAACTTTGAAAGTGAT
PY03143_pybc	GATCACTCTATATGTGTTTCACATGCTAATAGAGAAAATTTTATTTTGCGTACTCAAGTA
PY03146_pybc	ATGTCATTTAGTTGCATAAAAGCAAAATTAAAAAAAGGCCAATATTCATCCCCTCAAGAA
PY03147_pybc	GACAAACAAACACAATCAACACCATTATTTTATGTAACAGCAAGAAAAAATGACGAAGAA
PY03148_pybc	ATGATTGATGAAGATGATGATAATTATGAGGAAAGGGTAGATAGAGCTAAATTGCTTATA
PY03149_pybc	ATAATTGATTACTCCTCAGGAGATGAACAAGAATACTCAAAATTTTTGACTATGCCAAAA
PY03151_pybc	TAATTTACTTTCGATAAAAGAGGTTGAAAGAGTGCGAAAAGACAACAATACAAATACTGA
PY03154_pybc	ATGTTTTTAAGTATCCATGAGGAATCGTATAATAGCACCTTTTTGTTCGCTAACTATAAT
PY03155_pybc	GAGTGGAAAATGTTTTTTCTTATGATGACAAAGATACTTGGAACACTTTGAATATGTTCA
PY03157_pybc	CCCACCTATGATAACATTTATAACGAAAGTATTTCATCCTAATGTAAATTTTACAACAGG
PY03163_pybc	TAAGGTTGGCCTCAAATTTAATAACTTATTCTATGTGGGATTGTGATATAAAAGAACAAG
PY03164_pybc	ATGTTAATTTAGAATGGGAGAATTTATGTGCCTTAACACCTGAAAATAAAGAGTTTCGAA
PY03165_pybc	CAAACTATTGTTTCAGATTTGATCAAGCAAAATTCCTCGGACTATTTTAAAAACTTGTTG
PY03170_pybc	AAAAGAAAGATTGGCATCTTTAGGAAGAAGAAGATACGATATGAAACAAAAAGGTTTTGG
PY03171_pybc	ATTTGGTTTTGTTAGTTACGATAATGTTATGAGTGCACACCATGCAATTCAATTTATGAA
PY03174_pybc	GTGCTGATACAATTGCTCAAAATAAACAAACACAAACAGATGGTGCAAATATTAATAGAT
PY03185_pybc	CGAGAAAGTTAATGCACTAATGTTCCGAAAAGTAAATTTCTTTGTCTTTGTCTACATAAT
PY03186_pybc	AAAGTTTACAAAACGTTCAACTATTGTGAATCTCTTTATCAATTGGGGATTACATATCTC
PY03187_pybc	GAAGCAGCTGCATTTGCACAAGTAGATAATTTAAGAGGTATAACAGAAAATATAATGTTA
PY03188_pybc	CAATTAGCACAAGTTACTATGAGAACAGAATTAGGCAAACTTACTTTAGATACAACATTT
PY03189_pybc	CATGTGCCACTCAATTGTATGAACACATTAAGCAATGATATGAATAAAAACATGCATAAA
PY03201_pybc	TAGTAATGGTTCAACAACGCTACAAAAATAGGGATTTATCATTCCAAGGATATTATTATG
PY03205_pybc	TTTATATATATGTATTGGATATGATCATGAAGAAATTGGGTCACTTAGTGAAATAGGAGC
PY03207_pybc	TGATGGAATTTGGCTAGGTGGAACAAAATATCAATTTATAAATATGGAGAAAGGTTTAGA
PY03208_pybc	AACTGCAAATGTTATGGTCAATTCAGCTTTTAGTTTATTATTAAGTGAAGTAACAGATGG
PY03209_pybc	GGAGTGCCCTTGAAATGTCTCAATATAAAGTTAAACATATAATGACAGATATTGATTATG
PY03210_pybc	GATTTTCCCTTGCAGTTTTGAGTTCAACAATTATTGCCTCAACTTTAGTTTTTTCTTTAT
PY03211_pybc	TGGAAACACTATTAGATAGTGAAACTCTGAAAAAATACGAAGAAGAAACGAATGAATATA
PY03212_pybc	ATATTTATGTATGTAGAAGTGGTGCATCTGCACATAGCCAAAAAGTAATTGAAGTAATAA
PY03213_pybc	GCTCGAAAATGTTTGTCAATGTATAGAACAAAACTTTATGAAAGATAATGAAAAGGTGTG
PY03214_pybc	CAACCTTGCAATTATTAGCAAATGAATTAAATGTATTGTTACAAGATTCTATTGTAGAGC
PY03215_pybc	ACATGGATTCAACATTAGGAGAAATTTTATTCGATCGAAATTATCCAGGGTATATATATT
PY03216_pybc	CTTAAAAAATTAGCCAAAAACTTTTATATAGTAGAATTAAAAGCAGACTTTAGCCCGACC
PY03219_pybc	CAAAATTGGCTTATGGCATATATACATCAATCTTTTTATTTGACTTTAAATGTTCAACCA
PY03224_pybc	TATAGCTTTTATACAATTTACTAATAGAGTGAATGCAGAATTTGCTAGAGTTGCTATGTC
PY03230_pybc	TTTCCATCCAATAACAAAGATTATACAAAATGTAACAGTAGAACATTATTAGCCCCCTTA
PY03231_pybc	AATAACCTTAGGACAAAAAGTTACTAAAACCATACTTTTGAAAAATCTCACAAATGCTCC
PY03232_pybc	CCCTTAAAGTTCCAGATATTTCTTTTTTACACAGTACTAGTAAAAGTTATAGTGGAAACA
PY03235_pybc	AATGATCCAACAAAATATGGTATTGAAGGTAGTAGTGATTATTCTGAAGGAATGAAAAGT
PY03236_pybc	TACCAATTGAAGAAATAGAAAGAGAATCATTAACAAAGGGATTTACAAAGGCACATGTTT
PY03237_pybc	ATAAGAGAACTTGATGTTTGCAAAGTAAAAGTTGGGTTAAAGGGAAATACAGGTAATAAA
PY03239_pybc	AAGGAAATATTGGCATCATGAAGAAAAAAATATAAGTGTATGGGATGAACCTGAAGAAAT
PY03244_pybc	GAAGAGAACAAGAAAACAGCATTAACAAATGTTAAATGGTATTCTAAAATTCGGGATTAT
PY03246_pybc	AATACTAAACCCAAATTCCGATTTATGTCTTCTTTTGAACAAAAAATTGAACCAGCTGAT
PY03249_pybc	AAAATAATTATCATTGGCGCCCCTTTTTAAATCATGAGCCACCACAAATAAAAAGTGAAA
PY03251_pybc	CAAAAAAATAGTTATCCAAGTACAAGAATAACAAATCAAAAACTGTCAGATATATCACCA
PY03253_pybc	GTTGACATTAATGATGGATCTCACTATAAAAATTTTCAAGTGGTTATTGATTCAGGAATC
PY03254_pybc	GATGAAGAATGTTTAAAAGACTTAATTATTAGTTCAGCATATGGAGAAAGAAAATTGGGG
PY03255_pybc	AGCAGCCAAGAACTAAAAAGAATTTCCCTTGGTAAATATGAAAATCAGTTACAAGAATTT
PY03258_pybc	AAAAGAAATGTATCAAATGATTGCAATAGGGGGTGATGCAGAATTAGAAATTATTGATTC
PY03265_pybc	TATTACCAGCTTTAAATTTTTGTTGTTCTATAATGCCAGAATGGGATGATAAAGAAATTG
PY03269_pybc	TATTAAACTATTTACGAGGAAGACAAGTTCAACAATCTTTTAATCACAGCGCTTCAAATA
PY03272_pybc	GATAGAAATTAGTATATTACGAGATTGGTTTTTAACAGCTCAAGCAGCTTTAACATTTAG
PY03273_pybc	GAAAATTAAAGTAACACCCCAAATTGCACAGGAATTAAGAAGTAAAATAGGTTCATCAAT
PY03274_pybc	AATTATTTTTGGAGGTCTGCTAAACACCAAGAATCTGGATATACAGATACTATCGATTTA
PY03275_pybc	TAGTTGGAGATATTTCTTTTTTGCATTTAAGATGCACATGGGAATTATTTGATAGTGTAA
PY03277_pybc	ATGTATATCCATAAAGGCGCAACATTAACTTCAAAAAGCTCTATGTCAATAACTTTAATG
PY03278_pybc	TATTAATGACTGTTTGGCAAAGATTTTTCTGGACAGTTTATGCAACTAGAAGAATTGATT
PY03280_pybc	TTTTCAAAATTGTCTCATGGTATGACAATGAATGGGGATATTCAAACCGTCTTTTAGATT
PY03281_pybc	CAAGACGATAGGTGAAAATAGCAAATACATAAAAAGCATTTTCTTGAGAGCCTTAAAAAA
PY03288_pybc	ACATCCATAAATTTACAAGAACTAAAAAAACAACATGATTTTGCAATAGCTTATATTTCG
PY03290_pybc	CCATATGTGTGGAAAAAAGGGGCATAGTATAAAAAATTGTACAATGAGTGCATTTAATAA
PY03292_pybc	AAATGACATCCTCTTAGTTTTGTTTGAAAATACATGCTTCTTATGCTTTTTATACAAGCC
PY03294_pybc	AAAGGAATATGCCGATAAAAATGTTGACACTAGTGATTTGAATATGACCAATAAAAAGAC
PY03295_pybc	AAAATTGTAAATATCGTATCAGGAGCTCTTAATAATGCTGCTGCCTTAAAATATGATATC
PY03296_pybc	TACCATGTATTTATAAATGGAGGCGAATATATTATGACAAAGAATATGGATTAATAGAGC
PY03298_pybc	ATATCAGCAAGAGATGCATTAGAACATGAATGGATAAGATTAATGACAAGCAAAGATAAT
PY03299_pybc	CAAATGGCATTACAAAAAATGATGATCCTATTTTAGGAGATGATTATGCGTGTGTTTTTT
PY03305_pybc	CCTATTGCAATTAAAGAGGTGAAAAACACGATATCCATTATTTATTTATTACATCAAGCA
PY03306_pybc	TATGATCCATGTTTTAGTAAATGGAAACGTGTGAAATACAGAGGTGAAAAAGGAAAAATA
PY03310_pybc	TGGAAATCAAATGTTGATGAATGGGTCCCATTTTCACCTGAATATGCATATAAATTATTA
PY03312_pybc	TCAGAACTTGGATCAATCATAGGTTTAAATACTTCCATTTTTTATGCCGTTACAATAATG
PY03319_pybc	GGTAACAACATCATGAATGAAAACAATAGCCTTATAATGGAAGAAGTTATAATGATTGCT
PY03326_pybc	TTCAAAATCAAGTAATAGAGTTCAACAAATGTATAAAGCAATTATTCCATCAAAAGATGG
PY03327_pybc	GCGCTTTAATAAAATTGCATATCCATTTCATTTCAGTTTTCATAATAATAATACATGTGA
PY03328_pybc	TATTCAGGTTATGAAGAAAAGGGAAGATCATACTATGATACCATAAATAAGACATCACTT
PY03329_pybc	CGATAAGGATACAAAAAAAGACCTTGAAAATATGAACGAAATTAGCAAAGATAGTATAAA
PY03343_pybc	GGATTCAGATAGCCATGATTTAAATTTTACTACATCTACCATTGATGATTTAAATGAAGA
PY03351_pybc	CAATAAATGATACCCAAGAATTATATCAATACCAAGAACAATTAGGAAAAGATTTTCCAG
PY03352_pybc	AGAACAAATAAATTCAGGCATACCGAATTTGGAATTAGACCGATATTCTAATAACATTGT
PY03354_pybc	GGAACTGTAATTATGGAAAGTGATTATGATGCTAAAAATGCAATCGATGCTCTTAATTTT
PY03357_pybc	CCTGCAACAGCTAAACTTCAAATAATTGATGAAGTTTGTAAAATATTAACAAAACCTAAA
PY03369_pybc	CGACATATCAATATCACCAAAAAAGGATGTTATGATTACTTCAAGCGAAATAAATCAAGT
PY03372_pybc	GAAGCAAAAAAACATAATACAATAGACCCATTAGGAAAATATCAAATTGAAATGCCTGAG
PY03376_pybc	CAAATGCTTTTGTTATATGTGTTACAAACCCTCTTGATGTTATGGTTAATGTTTTTCACA
PY03379_pybc	TGGTGAACCGTTAATAAAAAAACACCAAATATTTATAGATTATGACCAAGGAATATTATT
PY03391_pybc	TACAAAAGGTTCATACAAAATGCCCGTGATGAATATTCTATTCAACAAATGGAGAAATTT
PY03392_pybc	CCCGAATTAATTTAAAAATTGTTCCTTCAAAAAAACTAAATATCAGTAAGAATGATATGG
PY03394_pybc	CAGATGGATCACAATTTCAACAAGTTTCTTTTGTTAATAGTATTTGTACTACTAAAGGTG
PY03395_pybc	GGGTTGAATTTCTGAGAGAAACCGATGCAATATTAGACGATGACATATTTATAATATTAA
PY03396_pybc	CGAATTTTCGTATAATGATGATACAATACCTGATTGGATAGCCAAAGAAGTAAATAGTAA
PY03406_pybc	CTGCTTATATAAAGTTAGAAAATAATAGTGAAGCTGGTTTGATATACAGATATGATAATG
PY03407_pybc	TTACAAGAAAGGAGGATTTATCGAAGAGTTTAGTAATGGTTATCGAAAACACGGAATTAT
PY03408_pybc	CGAAATTTGAAAAACCGACACATTATATTAGATATGAATTATATAGAGATCAAGTTACTG
PY03410_pybc	AAAAATCTCGATATGAAAGATTATGTACATCAAGATTATCTTGACCAAAACCCAGTAACA
PY03411_pybc	ATTATTGATGAGTATATAAAAATGAGATGTAAAGAAGGAACAAAATCACCTACAGCTAGC
PY03412_pybc	TTTACTCCTGAATATGCATTCAAAATTTTACATCGTGTGGATTACAATCCTAAAAGAGCT
PY03423_pybc	CATTTTGATGATTTTACAAAACCAAAAGAACAACTATCAATGTTTTACAAACAACAAGCC
PY03424_pybc	GCATATTGGAAAAATTTGTGAAATTGAAGACCTTGTGATTATATTTAAAATAATTCAAGG
PY03425_pybc	CGCATATGACATAAATAGTTTATTTCCTATTTATATGTTCTCATGCAGTATGTTTTTATG
PY03426_pybc	TTTATCATGAAGTTAAAAGATCACTAAATGTTTGCGAAGGTGCAATTTTGCTAATAGATG
PY03427_pybc	TTTTAATAATTATCAAACATTTCATCACAATCTGTCGATTAATTTACAAGCCGCTCTTGG
PY03447_pybc	ATGCATTAGATTATAATCATCCTATTCATAGTGTTTGGAAAGATTCAACAAGAGGACATT
PY03448_pybc	CTGGAATTGTTCAACAAATAACAAAATTAACTGAACCCGCTCATGAAGAAAGTATATATA
PY03450_pybc	CAATGTTGCAAATGTAAACGATTTAGAATTTTATAACAGTTCAATACTCGAAACAGAAAC
PY03451_pybc	ATATAATTCAAAAAGAGCAGCAACAGCTAAAGCTTTAACTAAATGTCATTTATGGGCATT
PY03452_pybc	CCATGGATGATACAAAGAATTATTCCGGAAGTGAAGAAAATGATACAATAAATTTGGAAA
PY03455_pybc	TTTAATTCATTGTATGGCTGGAATTTCTCGATGCTCCTCTATAATATTATCATATGTTTC
PY03461_pybc	TTTTTAATAATAGGAAGAGTTATTAACGTAGAAATAGCCAAAAGAAATGAGCCACATGAG
PY03462_pybc	TGAGTTATAGTGATGAAAAACGAAAATCAGAAGATCATGATCATAAGAATGACGGTAATT
PY03465_pybc	AAAGTTGCTTTTATTTTAAGAAAATTATTAGCTCGGAAGCTTCAACTAGGTTATACACCT
PY03466_pybc	TTGAGAAAGATCTCGAAAGCCATATTAAAGTATTATGGAACCTAAGAAAAATAAAGCTAG
PY03468_pybc	GCTTAAAAGAAATAAATGATCCAGACTTAAAAAGGAATATAGTAGAACTAAATTTTGTTC
PY03469_pybc	CCAAGAGATATTTTACAAGTTTATGCAGCTTCTGAATTGTACATAAGAAAATGGTTATAT
PY03473_pybc	ATTGGAATAGGAGTACAAGGATTAGCAGACACATTTATGCTTTTAAGATATCCATATGAA
PY03476_pybc	TTTAAATAATTACAGCTTCATGATGGTTAAGCCAAATGACGAAAAGGTTATGAATGACAA
PY03477_pybc	TTTAGCTCCATATATTGAAGAAGCAAAATTTCAGTTACAAGAAGAAGAAGAATTATTGGG
PY03478_pybc	ATTAGTAGTTGCTAATGATCCAGATGCAGATAGATTTGCTTGTGCCGAAAAATATAATAA
PY03479_pybc	AGAAAGTAAATGCTCGAAAAATTTATCAGATACTATTAAAACCCATCATAATGTAGGAGG
PY03480_pybc	GTTTAACATATCCCATTTACCTGATGACATACAAAGAAGCGATTTTATAGACAACATTTT
PY03489_pybc	TATATATGGAATATCATAAACCAGAATGGACATTTCATTCAAAGGGAATGTGGATAATTG
PY03490_pybc	GATCTACCACACACTAAAATATTATTAGTTAATTTATTAGACAAAGACCAAAATGAAATG
PY03491_pybc	AACAACATCGAATACCCTTTAGCTACTCCTTTCAAAGATCTAATGAATCCTAATTTTAAA
PY03499_pybc	CAAATCTCGATTAGTATGCCAAAAACACCACCAGAAATGAAAAAAGATAAAAATAAATCC
PY03501_pybc	ATTTAAATTGTTTACGTACATGGATGAAAGGAAGATTAAATGTAAGAAGTGATGGTGACT
PY03502_pybc	TAAATAAATCAAAGGCTAAGACAAATTTTGCAACTATTAGAAGAGCAATGGAAGCACATG
PY03503_pybc	CACATACATCAGCAGGTAAAACATTAATAGCAGAACATGCTATAGCATTATCAATAAAAT
PY03504_pybc	AGAGAAATCCTTATTATATGTCATAGCAATATTAGGAAAAAAACATTGGCTATATGCAGC
PY03505_pybc	ATAATAAAAAACTTTTTGGAAAATCAACCCCAAGCTCTTAAGGAAGTCCTAAATCTAATG
PY03506_pybc	AATATTTACAAAAGAAGCCATAGAAATACAAATAAGAGCCGATAAAGAATTGAGTGAAGC
PY03511_pybc	TGTCGCAAGAGTTTTAACAGTATACAACCAAAAAAGAAAAATGGAGTTGAGGAAATTATA
PY03514_pybc	GGATCCGACTTAGAAAAAACACCAGACGAAATTTTAAGAAAATTAGAAGACATAAGAAAT
PY03516_pybc	GATAAATATTCCATCAATTAATAATGGACCTTTTGGTTCTTCAGGATCTATATATGAAGG
PY03517_pybc	TGAATATAAAAGAAAGCTCGATTTTTGTTTGGGATGAAAAAATGTATGACTTGTTAATAA
PY03521_pybc	ATTTAGCCTTAACTTATGATCATAGATTATTGGATGGAAGAGAAGCCGTACAATTTTTAT
PY03523_pybc	CTGAACATATAGGAAGTATAATTGGTAAAAAAGGAAGAACTATTAACAGAATACAAGAAG
PY03526_pybc	GATAAATCGATATCTGATTTGTTAGAAAATCAGAATACCCCATGGGTTGAATTATTACAA
PY03527_pybc	AGAAGTTGTTAAAAGAGATGTTCCATATACACAAATTATAGATAGACCATTTCATGTGGA
PY03528_pybc	CACTTGGTGATTTTCCACCTGTTCAATTTATGAAAGAAAAATTACATGATATTGATTGGA
PY03529_pybc	CTGATTTTTTATCCTGCACAAGTCAGAAAAATGTTGCTATGTACATGTCATACATATTTA
PY03538_pybc	CATTCTCAAATTTGTCAAAAAAATGGCATCCAGATAAATTAGGAATAAATACAAGTGAAG
PY03544_pybc	AGTGGTACACCTATTCGTATAACCAAAAATACCGTCACTTTTCATAATGAAGTTCTTAAA
PY03546_pybc	ATTGGCATTTGTAGCTTTTGCTCAAATTAATCCAAAGATGTTCATTAGCTTAATAGATAC
PY03547_pybc	GTTTGCTAGGTGTGTGTGTAGGTAATAAAGAAAATATAAGATCAGACATAAACATATCTT
PY03550_pybc	AAAATGCTTGTTTTGAGTGCACCTTTCTTTATATCCGGAATGTGGCATATGCTTAAATCT
PY03552_pybc	GAAAATTTGAAATCTGCTTATAAAAATATGCCAAAATATGCTTCTTCTCCTATTTTAACA
PY03554_pybc	GAAGAGTTAAAACATTTTGTTAATAAAAATAGATTTCCCTTAGTAAGCAAAATAGATCAC
PY03558_pybc	TTTATTATAGTCGATGGTAATGGTGCATTATTTGGAACAATACAAGGAAATGCAAGAGAA
PY03562_pybc	TTAGAATATAATTTACCTGTACAAGTCAGGGATAAATTCCTTGAAACAAGTATTACCTTG
PY03563_pybc	GCATTTTGCAGAAAACAGATTGGAGACACACCAATAAGAGTAGTATCTTTAATATTAATT
PY03571_pybc	TGATTCAGGTAGAGAAAATCTGCTAAAAAATGAAGACATTGAAATGCAAGAAGAAAGTAT
PY03572_pybc	TATGTGATTGTACTTTGAAAGATTCGCAAACATATTTAGATCATATTAATGGGAAAAATC
PY03573_pybc	GCCATTGTGTTTTTTCCAACCTGTTTTTGTGTTGATTATTATTTTCACATGTTTAAAAGT
PY03577_pybc	TATTTTGTATCCCTACTACTAGCCTTAACAATTTTTCATTGTTTCGTATTTCTCTTCTGT
PY03578_pybc	GAACATATTAAAGAAAATGGTGCAAAAGAATCAGATCAAATTCGTGAACAATTTGCAGAT
PY03581_pybc	AGATACAAAAAAAGGAAAACTACGATATTATCACAATTCTATATATTGGAATTATGGAGC
PY03582_pybc	CAACCTGTTACTGATCATGACAAAAGTGTGTATGATGTTATATTAAATGAAAATTGGATC
PY03591_pybc	ACCGATTTTCATATACATCATGGATTATCACTTTTACTTTTATATTCATCATTTTTCGGC
PY03599_pybc	AGTTGGTGGTGATATAAATAGAAATGGATTTAAAATGGCAAAATTATTAAGTGAAGATGG
PY03601_pybc	GAACTTATAGCATTAGTATGTCGAAATGATATGCATAAAAATAGAATCTTTCCTCATGCA
PY03603_pybc	AATTTTCCAAATCAACCACCTCAAATGAAATTCAACCAAGAAATGTGGCATCCAAATGTT
PY03615_pybc	ACGATTTTTTTGTTCAGAATGTAACATATCATTTGGTTATCGTAGTTCATATAGACGTCA
PY03616_pybc	TGATAATTATTATTCTGGTATTAACAAAGCATATAGCCGTTATCCAAGTATACGTGAAGA
PY03618_pybc	CCTTCACATTTTTATGCCAATAGTAATAGATATACTACCTACACAAAACTTAAACATAGA
PY03619_pybc	TTTGAAATTATTGTCATGCCATTAATACAAGAACTCCAATCTATAGAACAAGCAAATAAG
PY03622_pybc	CCATGCTCAAAATTTTAAAATTGTATATATGGGAAAACGACGATTAGTAAGGCCTATTAA
PY03626_pybc	AATGGAAAAATATCTTTTGCTGAAATGGCAAAACGTCGACCTAAAAAAGATTCAAAAGAA
PY03629_pybc	AAATACGTTTAACATTATCATCTATTGATGGAACAGAAAAATTTGAACCCGCATCTTTAG
PY03630_pybc	CAAATTTACTTTAATAGTAAATGTCCCACCAAATACTACTCGAAAAGATTTAATGGCTGT
PY03631_pybc	GGATTCTGGTATAACAAGTTCACAATTAAGTACTATAGGAGATGAATATAATGATTTAGG
PY03633_pybc	GTGGATTTGGTTTGGGTTCAAGACCAGGAATGAATACAAGTAATAATTTATTGTTAAATA
PY03639_pybc	ATATGATGATATTGGTGGGTGTAAAAAACAGCTAGCTCAAATTCGAGAAATGATTGAATT
PY03640_pybc	CGATACAAATTTAGCTTGCCCAATTTGTCTTGAAAATAATATAATATCACCAAGGATAAC
PY03641_pybc	CAATAACAACATAATGTTCTACATACAACTAAAGGATAAATTAGAAGCATCCAAACAAGC
PY03645_pybc	TGTTTTATTAGTACAAAATGGTGATGTATTCGATCGTGGGATATATGGTCCAATAATTTA
PY03646_pybc	GGCTAGATATTCTATATGTAGTTTAATTCTTGGATCAACTCAAGGAAAAATTTTCAACAA
PY03650_pybc	CCTCAAATAAAAACCGTTGAAAGAATAGTAGAACAAATAAGACCAGTTGTTAAGTACAAA
PY03663_pybc	AGTGAAATAAAAGTGTGTATTTTAGGGGAAAAGAATTGCGGAAAAACAACACTTATTGAA
PY03665_pybc	GAAAAATGTTCATATAATAACTAATAAGATAGTAGAGGAAAGGGTAAAAGAATATTGCAG
PY03666_pybc	ATTTTGTTACAACTCACATAAATGGTGCAATATATTTCTGGAATCTTCGAGAGTATCTTA
PY03667_pybc	TTTTGGATGACCTTTTTAAAACACATACAATACCAGATAACGCTTTAGAGCATATGATAT
PY03668_pybc	CAAAAATGCTGGAAGAATAGTATTTGAACTATTTAATGATATCACTCCAAGAACATGTGA
PY03669_pybc	TGATGCAATTGTCGAAAATAATTTCTCGGATTTCCAATCTGGTGTTGATAAAGATTCTTT
PY03671_pybc	TGCAGATTATCAAAAGTCAGGTGTTATGGCTCAAAGAAAAGAACAAGTATTTTCTTTAAA
PY03673_pybc	TTAATTATCAAGAACAGATTGAAAACATGTCTTTGTTTAGGGAACAAACCCATTATATAA
PY03676_pybc	CTTTTTTATGACTTCAAAAATTGGATCTCTATCTGATGTTAAACAATGTGAAGATCCTGA
PY03677_pybc	GCAGGTATTAACTTCTGATAAAATCGGCTTAGTAAAATATGTCCAATGTAAAAGAAAAAG
PY03682_pybc	GAAATGTACAGAGAGTAGTTTGAAAAAAATGACGGAAAATACACTTATGTTTTTGACAGA
PY03684_pybc	AATATACAGGGGAACTAAAACAGATGAAATATTTCAGGCTCAAAAAAATAAATATCGCCA
PY03687_pybc	AAAATTAAGGGAAATTTAACAAATGAACAAAAGTTAGATGAACGGGTAAAAAGTGGTCGT
PY03688_pybc	GATCCTGAAAAAAGACAAAACTATGATGAATTTGGATTGGAAGAAGATTTTGATGAATTC
PY03691_pybc	TATCACCTGAATATTTTATGAGTGATAATACACCTATACATGAACCATTTGCATTATGTC
PY03693_pybc	ACAACTCGATAACATAAAAGAAGCCGCTCAGAAATTAGTAGAGGAAATTGAAAAAAATAT
PY03701_pybc	TCATTTTGAAGAAACAAGCCCTGAATTAATAAGTAAAGTTGTTGTGTGTATAATAACGTC
PY03704_pybc	TTTTAAATGAAGCTAGAAAACAGATTCCAACAAGTGCAGAAATATGGATCAATGCATCTA
PY03705_pybc	TATAAATGGTGGGAAGGATTTACAAAACCAAAAGATGCCTTTAATCCTCAAAAAACAAAA
PY03706_pybc	TACAAAAGCAATTTAGCTATGCCTTGGAAAAACAAATACCACTTGTTATTATAATAGGAG
PY03707_pybc	TTGATTATGAAAAATGCTTAGAATTAGAAAATTCGATAAGACTTGAGATGGGAACAGAAC
PY03709_pybc	TATTACATGATGAAGGTATAATACCAGGAATTAAAGTTGACAAAGGTTTAGTTAGTATCC
PY03711_pybc	GTGAAAAATTAGATCCTTATATTGGAAAACTAAGAATGGTTATGTATGTAGAGTACGAAC
PY03712_pybc	CTCCGTGTTTAGAGATATTACCCTTTTTATTTAGGGAAGAACAAATTACTAATAGAATTC
PY03715_pybc	CGTACCAAAATTTACAAAACTATCACATGGTGATATATGTTTTAAACAAACAGACAAAGG
PY03716_pybc	CGATTATTGGTCAGCAATGTATATTTTAGTAGCATCTGAAAATTTATATCTTGAAGTAGA
PY03718_pybc	TATTACCCAAATAAAGACAAACCAAAAATGTGGATTGGAAACTACAAGATATTAAACCCT
PY03719_pybc	TTAAGTTTTCCGTCTGATTCTTCTTTATTTGACAATGCAATAGATTTTCTGACTATGACA
PY03721_pybc	GATTTGTTAGTAATATACCATCATGGGGAAATGAAATAACGGATGATGTTAATGTATCTA
PY03722_pybc	TACAATTACATGGAAGTATGCCAAAACAATTGGACCGTTTGCTTCATTCATATATTTATT
PY03733_pybc	ATTGTCAAGTTTGAGCAGGTCAAATGCCAAAAGGATATTCTTCCCTTTGATAAAATATTT
PY03736_pybc	AAATGCAGATGTTAGAAGTGAAGAAAAAACTGTTCATTTAAGACCACATTATGATATAAC
PY03740_pybc	CGGTTTTAAAGAACAATTATGTCTTTTTCAATGATTGCCCATATATTATAGCATCTATGT
PY03745_pybc	TAAAAAACAGAGATATGGTTGGAAAAAGAAAAGTAAAGTCACCTGTTGATGCTAATGTAA
PY03752_pybc	CCACTTCAGTTAGTGCATACTTACGTGAAATTGTTGATAATATGTTTCTTGATATAGTTA
PY03753_pybc	TATATGAATAAGTGTGAATTTGCTCATTCTAAGTATAAGAAGTACGAAGAAGAAGTAAGC
PY03754_pybc	AATTAGGTAAAATGCTCGAAGATGCAAACAAAAAGATTAAAAAGAGAGACATGGAAATGT
PY03755_pybc	ATTTTATCTCCTGCTCAATCCATAGTAATCCCAACATTTTTAAGTGGTAGAGATTTTATA
PY03766_pybc	AAAAAAGAATCAGAACTTTTGATGGAACGAGCAAAAAGACTAAAGTTGGATTTGCATAAA
PY03767_pybc	GGATGTTCTAGTACCCTAAATAGAGAATTACACAGAAAAATATTTAATCTATTGAGTTTG
PY03768_pybc	ATCCAAGTTTATTGCCATCATATAAAGGTGCATCACCTATTCAAAGAAGCTTATTAAATA
PY03770_pybc	GTCTGCACGAATTGCACACCAAAGTGAAGTTATATTTAGAAATGAAATAGAGAAAAATAA
PY03771_pybc	AAGCACAAGCCATATTTACTGACATTCATAGAAGTGATAACATAGCTCCAGATAAATATT
PY03772_pybc	TATACGATATCGAAAATTTATCTGCTAAGGACATTGCTTATAAAGCTATGAATATTGCAG
PY03773_pybc	CCTTAACTAATGATGGAAGTTTATATATTTGGGGATTAAAAACAAATCAACCAATACAAA
PY03774_pybc	TATATTTACATGATATACGAGATAGAATGTTATCACAAGCAAAAATTCGATTAAGGCGTG
PY03775_pybc	GTATTTGATTCAAATCACACCAAATCAATTAACGATTGTGAATTAGATTATTATAGCAAG
PY03776_pybc	TTAGGTATGGATTGGTCAGTTAAAGAAGGATATTCATGGATAGAAGATAAACTAAATTGT
PY03779_pybc	CATGATGGTCGAAGTATACCATATATACATCCTGAAGTAAAAGTTAATGATACTATAAGA
PY03782_pybc	AAACATTACTCATCTTTTCCATTTTGATACACCTACGAATATTATAGTATACACTCACAG
PY03786_pybc	CATGATGCTCGACAAAATTTAATAAAGTTTACAACTGGATCAAAACAGTTAGATGCTTTA
PY03787_pybc	AAAATTAACATATTGGAATAAGGAAATAGCTAAGATTAAGGCCCACATACAAATAGTAAT
PY03791_pybc	TTGGTCAGGTAAAACCTGGAGATATAATAAAAAGAGGTATATATGGTTATAAAGCTTTTC
PY03793_pybc	AAAATATTAAGCTTCTTAAAAATATGAATGTTAATTCAGTTCGTCGTACTTGGAAAGCAG
PY03797_pybc	TAAATATCAAATATTAATGGAATTATCTCGACACGATTTTCGTTTACATAACGGTGCTAC
PY03801_pybc	AGAACAAATGATGGAGAGAAAAAAATTGAATGTGAAGAAGATGAATATATATTAGACGCC
PY03802_pybc	TTGTTTATTCAAAAGATACAAATGAGCACTCAAACCCCCCTCAAATGAAAATCGTTATTT
PY03803_pybc	GAAAGCAACTTGGTATACATCAAATGGAAGAAGATGTGCAAAATATTATCCTATAAAACA
PY03808_pybc	ACACATACTATTCGTATACGTTGTGCAGATTGTGTTGATTTTGATTTATGTATAAATTGC
PY03811_pybc	TATGTCAAAGCCACATTTTTTATACAAAGAAGGATATTCTCCATTAGTTTTTTCAGAGTG
PY03814_pybc	AATTATGAAATCATATTAAATCACATGAAGAGCTCAAGCTTGTTAATTCGTGTAGCTAGT
PY03815_pybc	TTTTCCTATCAAAACATTGATGATGAGAAAAAGCACTTATACATGGATATTCTCAATAAG
PY03816_pybc	GAAATATATAGAAAACCAGGAGCTTCACGCAATGAATAATATGGATGTATTTTTCAACTT
PY03820_pybc	CAGAAGTTTCTGTTGATGCAGTTGATAGTATTTTTCTACAAACCAAAAATGTTATTATCG
PY03822_pybc	TTTAAGATTTCGTTTAACAAAATTTGGATGGGAAAGATTGCAATCAGGTAGAAATGCAAG
PY03828_pybc	GAAGTTTGGGGGTACATATAAGTGTAGTAAGAAGTATAAAAATGGATATATTTACAGATG
PY03833_pybc	GCAGAAAGTCAAAGTTTAAGTGCCGAAGAAATTGAAGAATTTGATAAAGTAAGTATGATA
PY03841_pybc	TCAAAGATGCACAAGTACTTTTATATTCTGCTACTACTCCATCATGGATTAAAGATATTA
PY03846_pybc	TTAATACTATTAGTGCAGGACCACTTAAATCTAGAGCAGCTACTGCTATTAATAAATTTA
PY03856_pybc	ATACTAATACATGCAAAATAGATGTAAAACCAAAAGATGTAATAGCTTTTGAATGCCCAC
PY03857_pybc	CCAAAACCATTAGAATATGTAGCATTACATTGTCCAACCAATATAGTAGATGTAGAAAAT
PY03863_pybc	TAGTTTTTGACGTTGATTTTCACCCAAAATTAGATCTTATATGTACTGGCTTATTAGATG
PY03864_pybc	CAAGATGGGCTAGTATAAATTTGGGAATAATAATATGTATAGAATGCTCAGGAATACATA
PY03872_pybc	TTTCACATATGTAACCGATGTAATTGTAAAGGTAATTGGATATATAAGTAAAGCCAAGGC
PY03873_pybc	TATTTTATGTTACTTGGGTTACTTCTAGTGAATATTGGAAAAGATCGATGTTTGTTCAAG
PY03874_pybc	CTATTCTAGGAATGAATATTCAAATGATGACACAGTCAAGTGTTATCTACATTTTTTAGC
PY03875_pybc	ATCTTATAAACGTAAATGATAATACAAACATTAAAGTGTCAAAACGTAGTGGGTGCACAA
PY03877_pybc	TTGGGCATATGAAACTGGAGTTGTTTTAAATAAACATCATGAAATGTCTGATCAAATTAG
PY03878_pybc	TTAGTTATTGATAAATGTGGAAAAGAACACAAATTCGAACTTAAATCATCTGATTGTGAT
PY03879_pybc	ACAAGAAGGTTTTGTTACTTCACCTGATGAATATTCGCTTGTTACATTTACTGAAAATAT
PY03882_pybc	AGAAGAATGATGATGATGTCAGGTAGAAAAGCAAAAGAAGATATTCAATATAAAAATACC
PY03883_pybc	CAATCTGAGATGATTAGAAAAATACGAAAATTTTGCAGAAAGGATGATTTATGTAGTATA
PY03885_pybc	CCAAGAGATGTAAATGCTCATATTGTTGGTGCTCATGGAAATAAAATGGTTTTATTAAAA
PY03886_pybc	ATATCTCTAACTAAACCTAGGAATTTAAATATATTCCAGCCATTAATTGCACAATTTCCC
PY03887_pybc	CAAGAGTACAAAAAGATCTTGATGAAGTTAGAGATGTTATGCTTAAAAATATTGAGGATC
PY03893_pybc	CGTCAATTTTTTTAACTTGCTCTTTACCTAAATCTTCTTATATTACTGTTGCACTTATGG
PY03894_pybc	GATGGTATAATGTTCGAGAAGAGACATATATACCCGAAAATGAAGCTAAATTAATGAATT
PY03895_pybc	TAATAGATACAATTAAAACACTATGTCCTAAAATGCAAGCATATGGGTCATGTGGAAATA
PY03896_pybc	TTTCTCCAGAAATATTTAGTATCTGCTACTTTATGTAAGGTTGCAGATAATTTAATGCCT
PY03899_pybc	TAATACCAATGGATCACAATTTTTCATAACAACTGTTCCTTGTCCTTGGTTAGATTTTAA
PY03900_pybc	AATAAGTATGAAAGCTGATGGAAAAAGAGTATTCAAAATAATGTTAGACCCAAAGGAAAG
PY03901_pybc	ATTTTAGAAAAAGTAAATGAAAGCATATATAACAGTACACCTCCGTATCGAGTCATTATG
PY03902_pybc	AAATGTGGGCAATTTGACATAATCTTATTTAATCCTCCTTATGTTGAAACAGAACAAGAT
PY03903_pybc	TATGACCGACAGAGAATTAGGGTTTCTAATTCCTTATAGCTTTTTAGAAGAAGTATCAAA
PY03915_pybc	GAATTTTCTTACCCCCACATTTATATAAACCAGTAACTAACGATGTTGGATATTTTGTTT
PY03917_pybc	GGATATCCCCTTTATATAAATTTCAATTTTTTCTTACATATGTCAATGAAGTTGGAAGAA
PY03920_pybc	AGATAATAAAAGAAGCGACCGAATTTATTCAGTAGACATACAACCATACCCAAATTATTA
PY03923_pybc	CGACATTGGTTTAATAGTTCTTACAAAAATACATAACATACGAAAAAGATATGAAGAAGA
PY03927_pybc	ACGACGTGGTTTTGGTTTGATCTTGGATATTGTACATTATTATGTTTATATGAAATATTA
PY03928_pybc	ATAATAAATCACAAAGATTCAAAAATCCAGTTGCTTGATTTGCCTGGAATTATTCAAGGA
PY03929_pybc	ATCCCATATAAAAGAAAACAACCTAGCTGGTTAAAACAAAAACCATCTGAAATTGAAGAT
PY03930_pybc	TCAAAATAGAATGGCAGATGCATTATTATTATCATCTTTTGGTGGTGAAAATTTATGGCA
PY03933_pybc	ATGGAAACAAACAACTTTAGATGGAACAAAAATGATAGGATTTGATTATACAAAAGAAGA
PY03934_pybc	TCTTTTGTGTTTGTCCTTAATGGAAAAATATATCATAGCGTTGTGCCAATTAATAAGGTT
PY03941_pybc	TTTAAGGAAAATGATGATGAAGCATTGAACTATTTTTATGGAAAATCATGGGGGTATACA
PY03942_pybc	CTTTAATAATAACAGGAGGACAACGAGATGGTGTAATCAAAATTAGAGATTTTCGAATTT
PY03953_pybc	ATGTTCGTTTTCATGTTTTTGCTGAACGAAGTTTTGAAGATGAAGTTGATAGAATATCTA
PY03954_pybc	GTTTTTTTCAAACAAAGATTTTACTGTCATATTCTTTCAAACACTATCTTTGGTAAGTGC
PY03955_pybc	TGTGCTGGTGAATTAGTTGAAGTCTATTATGAAGAAAAAGAGCAATTTGATGGAATATTA
PY03963_pybc	AAAGCAGCAGCTCAAATAACATTTAACGACCCAAATATGATACAACAAGTAAGAAAAGAT
PY03970_pybc	ATGATTCTAATTGATGATAATTTTTGTACAGTTGTTAGTGCTATAGATGTAGGAAGAACC
PY03988_pybc	TTGTGCGATAGAGAAAAGCATAATGAAGTAGGACAATCACAAATTGCCTTTTTAAAATTT
PY03995_pybc	TCATGAATCAATTTCTCCAAGTATTATATATGCCTTAGCATCTATTTTAGAAAATTGCCC
PY04000_pybc	TCAAATATTAAAATACGATCATTACACAGGATACGTATAGGGAAAATACACCTCAACAAT
PY04001_pybc	ATATATTCGAAATTTCTCAAAAAAAGCTGGATGGTCATGGATAAAAAATAGAAGAGGAAG
PY04003_pybc	TTAGAGCATCTTGAAGTGTTAGATGGTTGTGATATTTTAGTATCTGACAAAATAAAATCG
PY04004_pybc	TAAATTGATGTGCTTGTTTTTGTATATTTTGTCAAATATATTTCATCCTATCTCCCCACA
PY04005_pybc	TTTATCAACAGGAATACGTCATATAGGAAAAATAACTGCGCAAGCTAATAATTTAAACAG
PY04008_pybc	CAAGATCTTTATCCTTATTACCACATGTACCCACAAATATATGGATAGACATTTTTGAAT
PY04009_pybc	AAATGGAAGGTGGGGGAATGAGAATTTATTTCCTAAAGGTTTTGATCAGAAATATTTAAA
PY04024_pybc	TAGATGGAGGTACACATGTTGATGCAATGAAATATGCAATAAGTAGAAGCATTAATTATA
PY04028_pybc	TAAATCCACTTTGGTACATGCTATATCAGGAGTTCATACTGTTAGATTTAAACATGAAAA
PY04029_pybc	TACAAATTTAGGGGCAAATGTAGTTTATCAACTTCCTAAGGTTGTATATGTTAATGCTTA
PY04031_pybc	CTATAAATCAAGTTAAGTTTACGAACGTTGCTATAGTTAAATATAAGCATAAGGGGAACA
PY04032_pybc	ACACCACATTAAAGGAAGAATCATCTGTTATTGGAGAACTTATGAAACTGTTCATAAAAA
PY04035_pybc	GCCCTAATACATTTCTCTTATCTTTTGATTATACGAATGTTAATGTGTGAAAGAAAATCC
PY04037_pybc	ATTATATTAAAACATGTATCGGATATTCCTTGGCGAAATCCATGCTATATGCAATAAAGA
PY04040_pybc	ATCGTTTTATTGCTTTAAACAAATTGTTTCCTCCTCCACATAAGCCATTTACTATTGTTC
PY04042_pybc	GATTTATTTTATTCAGGGTTTAGAGAAATGTGTGAATTTAATTTGGGGAGTAACAATGAG
PY04044_pybc	GTATGTGATGGATTAACAGGACCAAGACAAGATAAATTATTGAGTAAATATAATGTTAAC
PY04045_pybc	AATCCAAACTTGTTGAGAGAATTTATGAGACCTGAAGTATTACAAGCAGGTTTACAAATA
PY04046_pybc	CGGAAAAAGTGAATTAACAGCAAATAAAAATATAGAGCAACAAGTAATAGTTAGCTCATC
PY04047_pybc	GATATCAATTATAAAAATTATTCTTTTTATGCGCGCTCATGCAATTATGTCAGAATATGG
PY04051_pybc	TATACAGATTAACTCAAATGTTTTCAGCTACTATGCCACCATCTGTTGAAAGATTATCAA
PY04063_pybc	GCAAGAGGACATTATACAATTGGAAAAGAAATAGTAGATATATGTTTAGATAGAGTTAGA
PY04071_pybc	AAAATAAAGGAGATAGTATAGGAGGAATTGCTACTTGTGTTATTCAAAATGTTCCTATTG
PY04072_pybc	AATTATTGTTGTCCCACATATATGCCTCCTTGCACAGTTGTTAACTACATGAATGATTTA
PY04073_pybc	GACTATAGGTGTAATAACAAAGTGTGATGTTGTGGAAAAATCCGAAATATGGAAAAAAAT
PY04074_pybc	GATTTTCTTATAACAATAGCAGAACCTATTTGTAGGCCTGAAATAATACATGAATTTCAG
PY04079_pybc	AATGGTTTAACGAATATATGCAATGTAAATGGGATGAGCATAAACTTAATTATGGGCATA
PY04081_pybc	AGATTCAGAATGTCAAACAAATTCACCACTTATATTTTCTAGAAGTAATAGAACTCCTAG
PY04087_pybc	GGTCGAAAAATTATATGCGACAAACTTGCTAAATTGGGCTTTTAAAATTCATGATTTTTG
PY04088_pybc	GTCAGAAGCTATTAATAGAAAACTTGCATACATATTTAAACAAAAACTCCCACTGGAAAA
PY04089_pybc	TAAGAACGATAAAAAGACCAACACAGCGAACATACTTAAAAAATTCGCTAAATGATAAGT
PY04090_pybc	AAAAAGGATTTGATGCTAATTGACGAAACAAATGAAACTATTAATGTAACACTTTGGGGT
PY04092_pybc	ATTTATAAACTCAGAGGGAGCATTATATCCTGTATATGGTTATTCTTACTATTTGATGAG
PY04093_pybc	TATTAGGGGGTATAGTAAATATACCAACACTTAATGGAAATATGGATCTTCTTATTAGAC
PY04094_pybc	TGGAAGTATTACCTGCAGGTTTTTCTGATTTTCGAAGCAGAGAATACTGGAATAATTTTT
PY04095_pybc	CGCATATATATCTGGTGATGATAGTGAAGAAGAAGTTTGTAAAAATAATGCAAAGAACTA
PY04096_pybc	AGGTTTTGTAAATGCAGTTTTAGATGTAGATTACTCACCAATTGGAAATAAATTTGTTGC
PY04097_pybc	AATTTAACAATGTTATTAGGTAGTGCATTAACAGCTAGATTAATTAGTTGTGTTGGGTCA
PY04101_pybc	GGTTTACAAGAAATAGTACAAAGACAAAAGGAAAATGTTAAAGTCATGGATATTTGTTTT
PY04102_pybc	CAAGAGTAACAAATTATTTAGAATGGCTAGTTGTTGAAGGATCTTATGTATATCAACATC
PY04103_pybc	CTGTAAGAATGATTAAATCTTTGGGAATTAATATAAGCAACATGAAAATCCACAACCCAA
PY04106_pybc	ATAACTACTCCTACAAAATCTTGGATAGCTCAATATAATGACCTTAGCAAATATAATCCA
PY04107_pybc	CTGATGATATATGTACTATTGTTAGTATGATCAGTGTTCAGAATATTTTTTATAGACCTC
PY04112_pybc	TTACTTTGGATTATCGTCATCCTTTATCTTCCTTTGAAGCTTTTTCTATAGCAATTTCTT
PY04120_pybc	AACTACTATATCAAAAGATCTTAGCAATTTTGTAAATGCGCGAGCATTAGAAGAATGCTT
PY04125_pybc	TGAGAGACGGTTTTAAGCTACTAGAATTATGCAATAAAAACGAATATGATGATTTGTTTG
PY04129_pybc	TGATAGTAAACATTTTTTATCTGTTATTGTTTTGGTTCCAAACAGTTCAGAACTACAAAC
PY04135_pybc	ATGATATTAAAGTTTACCGAAATCGTGAAATCATATTAGGTATTGAAGGAGAGCAAAAAA
PY04138_pybc	TTAATAGATATCAAGAAATTTAAGGAGCTTAGGAGAAGCGATCCTATAAAAGCCAAGAAT
PY04139_pybc	GATATATGGGATACAACAGCTAATGATCCATATTTTTGTGTTTGGCTAAAATGCTTAAAA
PY04140_pybc	TTTTCTTATTGAAACAATGGATACAAGATCGAACTAAAAATTCAGGAGATGTTGTTGACA
PY04142_pybc	TCATACAAGTAAGGGCACAATTTATGGGAGATAGCGAATTATCTGGTAGATTTTTAATTA
PY04145_pybc	TAGTTATACAAACTATGAGATCAGGTGGTAAAGGAGGACAAAATGTTAATAAAGTTGAAA
PY04148_pybc	CCAATAAATCATGGGATTATTGAAAATTGGAATGACATGGAAAATATTTGGATACATGTT
PY04163_pybc	CGGTGCTAATTTTCTCTTTATATGTAATTTGGACAATAGATTATCATCTCAAGATGTTAC
PY04164_pybc	GTTGATCCAGAAAGAGCTGAAGAATTGCATAAAAATGATAGAAAAAGAATTTGTAGAAGT
PY04165_pybc	ATTAGAATTACAAATGAAGTTATTAAAAGCCCAAAGCGAAATGATAAAAGACGCTCTACA
PY04168_pybc	TGGGCAATTTAATCAACCAACACAAAGAAGAATAACAAAATCGGAATCAAGAAGTATATT
PY04170_pybc	AAAAGATATATTAAGTGCCCCATATGATTGGAGATTTCCCCTTTCACAACAAAAATATGA
PY04171_pybc	AGATCAATGGAAACAACCATTATTACTATGACAGAAACATGAAGAGATCATGTCAAAATA
PY04175_pybc	ATTATGACTTTTTATAAATATGGTGGTAATTCACTTATGCAGTGGGATAAAGAAACAAAC
PY04176_pybc	ACTTTAACCTTATTAAACGAATAGAATTTATTGCTATGTCTTTTAGTGTGCAGGAAATTA
PY04185_pybc	AATACACAAAGATCGTTTTTATAAAAGTAAATGTGGATGAAGCCTCTGAAGTTACAGAAA
PY04186_pybc	GGATTATATATCAAACGAAGTTTTTGAGAATGCTCTCAAAGAAATCCAAACCTTCAATAT
PY04187_pybc	TGTATGCTCTATTAAATTAGTGTATAGACCAATATTAACTCATGTATTTTGTGGAAAAAG
PY04188_pybc	TAATAATATGACTATGGAATTAAATGAAATTTCACCTGAATATGACAGGTCAAAAGGAGC
PY04190_pybc	ACAGAGTATGTATGATAGGCATTTAACCATCTTTTCTCCTGATGGAAATCTTTATCAAAT
PY04191_pybc	ATTCCAGAAATAATACAGAAATGCAAGATCCATATGCATCTACAAAAGATTCAAATAAAT
PY04194_pybc	GAAAAGTTGTGGTATGAATATGGAAAATGTTCAATTTATGTGGGCAAGTGATGAAATAAA
PY04195_pybc	GTATTTTATGTGTAGAATTGATAACAATTTACTAGAAAAGCAAGATTTAAGTAACTTAGG
PY04198_pybc	CAAATGTGTTCTATAGTACATGAATTACATTCACATAATCCACCAATTATTAATGGAGAT
PY04199_pybc	ATGGTGATATTATTCGATATTTAAATGTATCCGAAATATTACAAATAGCAGGAAGAGCTG
PY04200_pybc	TCAATTAGAAACACAAAGATGTGCAATGTGTAATTCAACAACACATTTAACACATGAATG
PY04201_pybc	TATATTTTATCTTATGGAGACAAAACAGAGGAATTAGTTAACGCAGTTACAAGAGCTGTT
PY04205_pybc	ACTGTTGATATAGAATATTATTATAATGCCAAACTTTCTGCACACATTGTTGGTATACCA
PY04207_pybc	TAGAATTTTCTCAATTGTTGGAGCAATACCTCAATCAGCATCTTTTACATGTATGTGTAA
PY04213_pybc	GACGAGTTTAATAAAATTGTGAATTTAAGTGAAGCCAATGAATATAGTGATTTGTGCAAT
PY04219_pybc	TAGAAGAACAATTATCACCTATTATTAAACCACAAAATGTCGATTTAATACCTAAACAGG
PY04220_pybc	CATTTATATAAGTTATATTACTACATTTTTGTCTGGCCCAATAGTGGCAAAATTCACAAC
PY04223_pybc	GTTGTTGATAGATCAAATTTTACTATACCTCAAAGTTCTCATCGAATTTTTGGTAATCTT
PY04229_pybc	AATGAGGAAAATGAAAGCTACTTGAAAAATATCGATTTTGATATAAAAAATAACATGGAC
PY04231_pybc	TCAGAAGAATGGTTACATGTTGGAGATGATATATATACAGATGTAATGGGATCAAAAAAT
PY04232_pybc	ATGGTACACGATTATGTAAGAATAAATAAAATTGAGTTGGAACATGGGTTATGTGTTGAA
PY04239_pybc	TGTATAACATAATGATTCAATATTTTGATAGCGACCAAAAAGAGTTAGATACTCACTTTA
PY04243_pybc	GGAATAAATTATGATACTGATCGAAAGGTCGAAGAATTAGAACCTGATGACATTTTATAT
PY04244_pybc	CAGAAAACTTTTATGGAAAGGAATGAAAATACTTTTATCTGCAAAATTTGCACAAGACCA
PY04245_pybc	TTTATTTTCATTGGGAAAAGAGACGAAGATGGTAAAGAAGAACCAGTCTTATGTTTTGTT
PY04246_pybc	CGGCGCTTCAAATACCATATTAAAAATTTATGGAGATGATTCCCCCGGTTTTAAATTGTA
PY04248_pybc	CAGAATTTATCATTTGAAAATGTATAGAGAACTTCGGATAGTTACCCTTGAAAAACCATT
PY04251_pybc	TAATGCATATATTGATCCTAATGATCCTACATTTATTTATATAAACGAACCGATATCAGA
PY04253_pybc	GATAATCAAGAATTTATTCCACAATATAAACTTATTTTAGTTGGTGATGGTGGTGTTGGA
PY04255_pybc	TTTAACTTATGATTATCCTGATTCGGCCATTTGCCTTCTTCTTAAAAATTTTGGAGAAAT
PY04256_pybc	TTATATTCTTCCACCAACTGAAACCCAAGAATTGTCAAAAAGAGTAATTCTTGAAAATGT
PY04257_pybc	TTAGAATGTGGATTATGTCATAGAATCGATTTAGAAACATCTGGAAGTTTAATTATTGCT
PY04261_pybc	GATGTATATTAGTTGGTGAAGGTGCTAATATGCCATCAACAATAGAAGCTATTAATTATT
PY04262_pybc	GGAAATGCTTTCTAACGACATTTTTCATAGTTCTGTAGAATCAGATACATTTGAAGAAAA
PY04264_pybc	ATAAAAATGCTTTCAATAAGCACGAACTTAATATGCCAGCAGAAATAAATCGATACAATC
PY04265_pybc	TGATGATGATAGTTTTGTTGAAGATGATACTATGGATTATAAGACATACAATTCGTATAC
PY04269_pybc	TTCATTAGATGCACCAACTCAAGATAGTGAAAATAAAATAAATTCATTACAAGCCTTAGG
PY04273_pybc	CTCATCAAAAATGTTATTAGATACATACACAAAAGCAGGTAATAACATAATTAGGGATGG
PY04274_pybc	TTTACAATCTTATAATGGAAACCGAAAAAATAAACTCTATTTTCAGCATGGCATCGAATG
PY04275_pybc	CTTTCGAGAATTGGTTGACACCTTAAAATGTGCAAGTAATGTAAGATTACAAAATATACA
PY04280_pybc	TCGAGGCCAATTTAAATTATGTAAAGGTGTTATATTAGACGTCAGAAAAACAGATAAAGA
PY04282_pybc	CTTGAAAATAAAATGAATTATCACGATTATTGTGACCCTTTACGTAGAAAAATATTTGCC
PY04283_pybc	TTAATTGTTTGTATAATAAAGGGGTATATTTCCTTAAAGTTGATAAATTCGGAATTGGAC
PY04284_pybc	CACAAAGTATTTCATATATGTGTTTTGATCCAAGAGGTAATGATATATTAGCAGTATGTA
PY04285_pybc	TTATGGAAAATTAAATAAATGGGAAATTCCTATTGTTTGTGATGAATCACGAGAACTTGC
PY04288_pybc	TCACTTAAAGTTAATGCTGATCAACCTGATATATTCAAATCCCTTCATATTGACATAACT
PY04289_pybc	CTTTATTCATCCATAGCTGGATCATTAAGTAATGTAACCTCGTTAATTATTGTTTTTCCT
PY04290_pybc	CTGGATATGCAGCTATTGATAGTAAAAAGTTAATTTTGGATTTTAAATATTTATGGACAG
PY04293_pybc	ATTTTTAGGTTCTGACTCGGCTCCACATTATCAAAAATTTAAACAAGAACCTCATTATAA
PY04294_pybc	CCTTACTGTCAATTGTATTAATAGTTCGTATTACCACTCAAGAATATGCAAGATAAAATC
PY04295_pybc	GAACCTAAATTTCCAAAAGATGCATTTAGAACACCAGATGGATTAACAAATGTTATTTTG
PY04296_pybc	AATAATGATAAAAATGTTGTAGTTCTATATTATGCACCTTGGTGTGGGCATTGCCATAAA
PY04297_pybc	AAAAAAATGATTGGAGTGTTGCATGTGGTGCTTATTGGGAATGTTATAAAGAATGTCAAT
PY04301_pybc	CAGTGGAAAATTCGATTCTATTAATGATACAGCGTATGATGAAAATACTAAGGATATAGA
PY04302_pybc	TAATTATAAGCATAGTATTTTATCTCAGTGTCTTGATGTTATGGTAGATGTTTTATCGGG
PY04303_pybc	GGTTTAAATGAAGCAATACCATCTATAATTGATGATTTTACAGGAAGAAAATCCCGATTT
PY04305_pybc	ACACATACAAAGGACCTATTACCATCTATATCTAAAATTATCCAAAAAAATAAATCAACC
PY04306_pybc	GAATCACTAGAACAAAGAGAATCCAACAAAACTATCGATGTAATCACAAAACAAGTAAAA
PY04307_pybc	CGAAATAATGAATACATACATTTTTGATATAACATGGAGAATTGTTCGTGATTGGATGCT
PY04308_pybc	ACTTTTCATGATAATACAAATACTACAATAGGTGCTTCTTTTTGCACATATGTAGTTAAC
PY04318_pybc	TTTTATTCTTCGTCATCCTTAAGCAGTCATAATAGTCTTGAACAAAGTCAAACAAAAATG
PY04322_pybc	AAGATTGGGTTGATCCAAATATTACAGGATATATAGCACCTATGATGAATGACATATTAT
PY04325_pybc	GAATGGCACATTCAACTATCGTAACAATTACAAAATGAAGACAAACTATCGTTTTGATAA
PY04326_pybc	GTATAGACATGCAAAACATGTAGTAGGAGATAAAGAATATGAAGCATATAAAAATAAATG
PY04329_pybc	TAGTAGGAGCTGATTCTATATATGTAGACATAATAAAAGATGCAGTAAAAAGAGGAGATA
PY04337_pybc	GTAAATTTCTTTAATCAATATAATGGAGAAAGCATGGATCAACACATTATGATGCCATCA
PY04338_pybc	TTATTGCCTCCAAATGGAAAGAAATATCCAGAAAATGCATATTCAGCAATTAATAATTCA
PY04343_pybc	ATTGGTAAAATGCCTGAAGGTACTTTAATATGTAATTTAGAACATATGGCAGGAAATAGA
PY04344_pybc	AAAGAATTTAGAGGAACTGTAAAAGAAATCTTAGGTACTTGCAATTCAATAGGATGTACT
PY04345_pybc	AGTTCTGGACATTTGTTGAAACATTTTGAAAATGTGTGTGAGCATATATTTGATATATGC
PY04346_pybc	AAATATGGTATATTGGCTGAAATGAAAATAGCTAGTCTCCATTTTTTACGAAATGCAAAG
PY04347_pybc	AGATGCAATTAAAGAAAAAGATGGATGTGATTTTGGTGGAAATAAATTACGAGTTGAAGT
PY04349_pybc	GAAGGTATAGATAAATTTTTATCGTCTGATATTAGTACATTGAAAAAAGTATCATGGGCT
PY04351_pybc	GAAATTATGGAGAAATATATCGTTTATTTTGGTCTATGTATTTACATGGTGGTTTAATGC
PY04352_pybc	TAAGCATATATTGTCACATCCCCCATTTTCAGACAATACCTTATTTAGTAATAAAGAAGA
PY04357_pybc	CATATTTTTTATTATCTAACGGTGCTGAAAAAACAAATTTATCGAGCTCAGACATTATTG
PY04360_pybc	AAAAAGACAGAGATTTAATTATGAGAGAATTTAGGTCTGGATCAACAAGAGTGTTGGTTA
PY04361_pybc	GGATTAAATAAAGGTTATGGTTTTTTTGAATATGAAGATAGTAGTTGCACACAAGTTGCT
PY04362_pybc	CATTTACTCACAAATAATTCAAGAGACCAATACAAAGATTTTGATGATCCAAATGCAAAT
PY04367_pybc	AATTATTTATGTGTAGTGTTATAAGAAGAATGGGATATGCAGCTGCCTTTAAATGGATAT
PY04369_pybc	CATACTAGCTTTTTAACATTACACACATATGGTTGTAGACTTATCCAGAAATCATTAGAA
PY04370_pybc	TGGAAATAAACAAGATGATAGAACAGGTGTTGGTGTGTTAAGTAAATTTGGATATATGAT
PY04376_pybc	ATGGAAGACATTTGCCCTAAAATGTGGAAATATTTTCATGGCATAATTAACCAGCCACAA
PY04378_pybc	GTTCAGCAGGAAAAGGAAAAACTACTTTAGCGTATGTAATTGCTAATCATTTCAAATTTA
PY04381_pybc	TTTATGATTTAAATAAAGAACAAATTGACCAACAACAAGACGAATTGAAACAATCTGCTC
PY04382_pybc	ATTAAACAAATATGATTTCATTCGATATATATGTTCTCCTACTAAAATTGGATGCAATGA
PY04385_pybc	CATAAACCAATTATAACAGCAGGATATTTTTGTATATTCCATGCTCATACAACATGTGAA
PY04388_pybc	ACAAGATGGATTAGAAATATGGAAGAATAAACCAAAAGGTGCCAATAAGAAGACTATAAA
PY04393_pybc	AAATATTAAAAGAAACTGCACCAAAAGATATGCTTTCCGAAGCGGAAAAGTTTTTAGATT
PY04402_pybc	TGTCAAATAAAAAAGTAGTTCCAGTAGAGAATGTAAAGGTAACTTTAGCAGATGTAAAAG
PY04403_pybc	AAAAAATTAGGAGGTAAAACAGAAGAAGTTATGGGACATATTTTAAAAAGTGTAGCAGAT
PY04404_pybc	ATTTTTGTGGTTGGACATCATCCATTTATTTCTAGTGGTAGAAGATCAGATAATTATTCA
PY04422_pybc	TGATCAAATTAAATTAAAAAGAACACACATGACTACACATTTACCTGAACTGTTAAGAAC
PY04441_pybc	GGGCCTACTGGAATAACAACAAGTTTGTATTTTCAAAAATATGGAATACCTCATATATTA
PY04443_pybc	CATGGACATTATCTATGGCTTCAGCTACATTTTTAGCATTAAGTGCACAATTATTAAAAA
PY04447_pybc	CAACACAGCATTTGATTACATTAAAAACAAGGATAACACAATAAAGTTTTTTGCTTCTCC
PY04450_pybc	TAGAGTAAAAATTGGTATTAACTCTGGGCGAATTATTGCTGGAGTTGTTGGATCAAAAAA
PY04451_pybc	AACATTAATTTCAAGTATCGTTCCTATAATGTTTGTAGATCATCAAAGAGCAACACAAAC
PY04455_pybc	AAATTTGAAAACAATAACTCATGCTACATTTTGTTTTGAAAATGAGGATCATACATTAGG
PY04459_pybc	TTTTATGGATGGGGAATTTGCTTAAATTCAAATATGCATGGAGATTTAGGAAATGTTGAT
PY04460_pybc	GGCAATTATGTCAGTAATAGTAATACATTACATAAAGATTTAGACAATTTAGATACAGAA
PY04467_pybc	ACAAGATTATATTTTTTTGCACACACAAATTTATAAAACATCATGGTATTTAATAGGGGT
PY04468_pybc	AGGTATCTCATGATATTTGCTCAAAAAAATTCATACTAAAACTTGTAGACAAATATTCAG
PY04475_pybc	ACAAATTTAGGAGAAGCATTAAGAAGAATATCAGAAGGTGCTTCTATGATAAGAACCAAA
PY04476_pybc	TATAGAGATCCTCATATTGTTGTTCATGGTAGTCTTTCTTTTATGGTTAATTTAAATGCG
PY04483_pybc	ATGAAGAATATGTAAATTCTGAAGGAGAAGAAGAATATGTAGATGTAACAGATTCCGATT
PY04486_pybc	TCATCTTTGGATGCGTCTACTAAAAATACAGAAAAGGTAGAAAATTGTTTTGGTGAAAAT
PY04489_pybc	CCATCGAATTAAAAAATGACTTACAAATATCAGGGGTATTACATTCAGTAGATCAATATC
PY04496_pybc	GGTAGTTCCGCTATATTAAAATTAATAGAAAAAACCAAATGCCCAATTATATGTATATGT
PY04498_pybc	GAGAATACCAGATTTAATGATGCAAGACACTTATATAATAGGAGATTGTTTCAATATGAC
PY04499_pybc	GTTGTATAAACATGCTTCGATATTCTGTTTTTGACACCCAAAATATGGCAATCTATTTTA
PY04501_pybc	TATATATCGTATCAACAGAGGTGGAAAAGCAACATTTCATGGACCAGGACAATTAGTTTT
PY04502_pybc	TACGCCAAGAAAAAGTTGTTAAAGTACCTGTAACTAAGTATGTAGAAAAACTCATAGAAA
PY04503_pybc	AATTACGAAGTTTCATATTTTCATAGAGATCCAGATAGTATAAAAACGAATGCCCCTAAT
PY04507_pybc	ATATGTTGAAAGAGTTACAAGAGAAAAAGTTAATGGCGAATCTACTTTCATAGGTATTCA
PY04510_pybc	TTTAGAATTTTTAAAAGAACAGATTAAAGGTGGAGATGTTATGGCAATGTATGATCTTGG
PY04528_pybc	TGATATAATATCAGAAGAAATAGATTTTACAAAAGAAGATAATGAATTATCAGGGAGCAC
PY04530_pybc	TCTTTTAAATCTTGCACCGACTTAATTTGCTTATATCTGTTCGAAAACTTTTCTTCCATA
PY04533_pybc	TGCTTACTTCCACAAGTTGATAAATATGAAACACCTTTCGGGTTTTTACAAATCAACAAA
PY04544_pybc	ATTCATTATATGTTAGCAGAAGTTCAATATGGTGGTAAAGTAACAGATGATTTAGATCGA
PY04545_pybc	TTGGATGATATTGAAGTAGAGCCATTTGATTTTATTTGGGAAGAATGGGAAGAATATAAA
PY04546_pybc	AAATTTTATTACAAGAACAAAAAGCAGTTGAAGAAGAGAAAAAAGCCGATTTTGAAGCTG
PY04547_pybc	GAATATTTTAGTAAAGCTTTAGAAAACCCACAAAGACCTGTATTAGCTATTTTAGGTGGT
PY04556_pybc	TAGAATGTCAAGTACCTACATTTAAATCTCAGATTAAAAAATTGCTAACTCATGCAAAAA
PY04560_pybc	GAAAAAATATATTCACGAACTGATGCCTTAAGATTAAAAGGATGTCTTATATGTGATGAT
PY04566_pybc	AAAACACTGTCTCGATATCTTATATATCAATAGAGCAAGTATACACACCAACATGTATAT
PY04567_pybc	AGACACCCTTTAAAATCCGAGGAAATTTTTGAAGACATATTGTCGGACTATAGTTACAAA
PY04582_pybc	AGTAATGAAGAAATAAGACTTGCTTCTATGTTACATGGTATTTCAACAATTTCTGAAAAG
PY04584_pybc	ATCAACTTCAAGCTATTGTATGTCTGCAAAAATTAGAAGAAATTCCAGTTCCCTTTTTAA
PY04586_pybc	TAATAAAAATTATGCATCTACCATCTTCTGATTGTTCAACTCTTTATGCACATACAGATG
PY04588_pybc	AAATTACCAAAGCAATAATCAATGCTGTTTTAATACTTCCTATTCCATATGAAGACAATG
PY04589_pybc	GTATACACAAAGTTACATACCCTCTTAAACTTACCAAAAATATTTTTTCAGAGTCTAGTG
PY04595_pybc	ATGATGGAATAAAAAATGGGAGTATAATTCCGATTATTGCAAACGAATATTTTGCAAGTC
PY04596_pybc	AAAATATATCAATATTGCACATTAATCGGATCTGTATTGGGAATATTACTTGGTTGTGCT
PY04597_pybc	CAATATATGAAAATACAACTTCGATTTTTGTATCACCAAGTACTTGCTACAATGTTAAAA
PY04598_pybc	GTGCAAATGGTGATAATTTGAGTAAGGAAAAAGCAGAAAAAGAATTTGAAAAGTATAGAA
PY04604_pybc	TTTAAAATTTTATTAATTGGGGATAGTGGTGTTGGGAAATCTTGTTTACTCCTTCGTTTT
PY04608_pybc	TGAAGAATATAATAACGGTGTTACATCAAGTAATGGATATGTTACTACAACTGAAACAGA
PY04614_pybc	AATGAAATTAAAGATAGAATACAAGATGCATTATGTGCTACTAAAGCAGCTGTTGAAGAA
PY04615_pybc	TATTACCTTTTCGTTGATAACCCATTCGAAATAGGAAAAAACGTTGCTAATATTTTACCT
PY04617_pybc	AATCCAACTATACCTCATTTTAGAAAAAATAAAGCTGTAGGAATAATGAAACCAGGTCAT
PY04618_pybc	CATCCAAGGAAAATAAAACAATTACCAATTTGATGGTGAATAATTCATTGACTCATAGCA
PY04619_pybc	AATACAAAGAGTACATCAATTTTCTGGACATGAAATATGTGACATATTATGGTGTTATAG
PY04621_pybc	GCTTTATGCTTAATTGAATGTACAGAATTATTTACACCTTATGATTATGTTTTGTTGGAC
PY04637_pybc	GGATAGGATCAATAAGTATATTAAATGCCCCTTTAATAAATCCAGAAAATGCAAAAGTTG
PY04638_pybc	TTTAAACACATTGGTAAAGGAAGAGTTTGTGTTTCAAAAAATTGTGTAACATCTCTTGGA
PY04639_pybc	AAAATAAGAGCAACAAATGACATAACTAATACTTTATATTCAGGTTGCTTAACAGGTGCA
PY04641_pybc	AAAGCAGAAGTAACCAAAGAAAATGTAATACCTTTGTATGGTAGAGGAAAAAATAGTAGT
PY04642_pybc	TAAATATCACCAAAATGCTTTACATATTGCCTGCTTAGAAAATCAAGAAAAAGTTGCACA
PY04645_pybc	ATAGCTAAATACAAACCAAGCTGTACTATATTAGCTTTAAGTGCATCTGATTCAACAGTT
PY04648_pybc	AAGAGTACACACATTGTGATATTTTAACAGAAGATAATGAATTGTCAGAAAATGGCGAAA
PY04660_pybc	GATTTTATTGTTTTATGAGCAGTTCAGAAAGAATATGTATAATAGCTACCTGTTCAGGTA
PY04668_pybc	GCCTGGTATTATTGTTCAAGCTAGTAAACCTCAACATAAAATGAGAAAAATTACATTACA
PY04671_pybc	ATGTTTTTCACTCAACGGAATAACCCGAGGACCTTTTACATATTTATCAAAAGAATATTA
PY04677_pybc	GGTGAAATTGAAGATATGGTTGTTTGTGATAATATTGGAGATCATATTATTGGAAATGTT
PY04680_pybc	CAGATAGAATGAGAAGTAGCTATGGTAAATTAATGTATTTCTTAATGGATACAAGAAGAG
PY04681_pybc	GTGGATGATGAATATGCATATAGTTTATGTGATAACTACAAAAGTAAAAAAACGCGAAAC
PY04685_pybc	GAAAAGTCTAAGGAAAATGATTTCATTATAACATTCGCAATAACTCTTTTTTTAGTATCG
PY04693_pybc	CTGTTTTCATTTTGCTAACCAATATTGTTAGTCTGTTTATAGTTTATTTATTGGGATATG
PY04694_pybc	TTTTACATCCACAATATGAAGATGTAGGGTTACGAAAACGGGTTCAAGATTATTATATGC
PY04697_pybc	AGTATTTATATGTCATGGTGGTATACCAAGTAAAACAGATGTAACTTTAAAAGATATTGA
PY04698_pybc	CACATTTTAAAGAACCTAGTACATGTAAAAAAAGATTTGTAGATATGGATATGCATCTAC
PY04699_pybc	GGAGCAATTAAAGATGTATATTTGCCAATAGATTATTACACAAAAGAACCAAGAGGGTTT
PY04706_pybc	CCATATGAATGTTCATATACATATAAAAAACAAAAAGGTGGTGCAGGTTTATATGCACAT
PY04712_pybc	GCACAAAGAGATATTAAAGAAGCTTCAGTATATTCAACATTTCAATTGCCTAAATTATAT
PY04716_pybc	GAAAAATATGTTCAAAGAATTGGTGACATATGTGGGGAATATTATGTACCTGTTGCATTA
PY04717_pybc	AAATATTTCAATAAATATAGGTAATAAATTTGGAACATGCCAAAGTGGTTGTGTGCTAAC
PY04720_pybc	GGGAGGATCTTTACTTGTATCCTGTATTACAAATTGTATAATTGTTTTAACATTTGCTGA
PY04723_pybc	CATCAAAAAATAAAGAACCCATAACTCCAGTAGAAAATTGTGAATTACATCCAGTAGTAA
PY04729_pybc	AGAAATGTCAGATTATCCTGATGAAAATTCAAACAATAGTATCGGCTTTACTGATAATAC
PY04730_pybc	CCATGTGGTGATATTTTCGAAACAACATTAGAGAAACTTTTAAATGGCGAAGATATTTTA
PY04731_pybc	CATAAAACCAGTAGAAATTATAGATATGGGAGAAACTGAAGTAGATAAAACATTTTTTCA
PY04739_pybc	AAATTGAAACACAAAAATTAGCTGAAGATGCAAGGAAAGATTTACAAAATGCTATACCAG
PY04746_pybc	AGAAGAAGAAAAAGAATGGCAATTACCTCCATGTGTATCAAATTGGAAAAATAATAAAGG
PY04747_pybc	CACTTTGTAGATATATTTCATTTTTCCTGAACAGTTCAGGTATTTTTGGTGTTAATTTCG
PY04749_pybc	ATGCATCCATGTTTACGAAAAGCTATGATGTTACCAAAATATATGTTTGATTTAAGTGGT
PY04750_pybc	TACCGTTAATAAAAACCCAGGTTTTGAATATAATTCATTTGGCTATAAAAGTGATGATGG
PY04752_pybc	CAGGATAAACTTCGAAAAGAACGAGTAAACGATTTTATAGTTAATCAATGCAAATTCGAT
PY04753_pybc	CTTGCTACTAATCGTGAAAAAATAACTAAACCAGTTTCTTATCAAAAGGGAAGGAAATAT
PY04754_pybc	TGTCGTCAAAATATGGTGCAAATGAATTTGAATGGGAAAAAATTCTTAAATTTGGAAAAG
PY04757_pybc	ATTAAAAACAGTTGCAGTATTGCTAGTATGGTATTAACTACTGAATGTATGATGGTAGAT
PY04760_pybc	AGTATTAAACAATCAAGAGGTTACAGAGCAGGAACTAAATTTTTATTACAAGCAACATCT
PY04763_pybc	TGAATTATGAGTCCATTGCTTTCGACCACTTAGCTATAAATGTTTACTTTATTAGAGATA
PY04764_pybc	AAATTGAAAGATGGACTAGAGAATGGATTCAAGAATTCAGTGTACAATATTTTAAAGAGG
PY04766_pybc	AATATCGCTTAATAGTTTTCATTTAGATGAGCAAGCAAATTTCATAAGTTGCTTAAATTA
PY04767_pybc	TTATTTTGTTGTTTTGAAAAGGTAAGTTTTTTTGTTCCACCATCATGTGATGATATAAAT
PY04768_pybc	CTTATATTCAACCAAGTGGAAATAAAACAAATTGGTCAGAAAATTGGAGAAACGAAAATG
PY04776_pybc	CCAAAACCCATGGCATATTACAAAATTAAAAGAACTAAGAACAAGCAAGTTGGAAAAAAT
PY04779_pybc	GTTGAATTAATAATGGCCTTAGAAGAGCATTTTAAAATTACAATTTCAGATCAAGATGCT
PY04781_pybc	AATATTGTATTATAGAAGTAAATGCAAGATTGAGTAGAAGTTCAGCACTTGCTTCTAAAG
PY04792_pybc	TAATGGAGTAAAATTAATGCAAGAAAGTACAAACATATCAAATGATAAAGCAGGAGATGG
PY04793_pybc	GGGTTAGAAATAGGTTCTGTTTTTTCAAAGTTTGGATCAGATGTAACTGTATATGAATAT
PY04794_pybc	AAATGTTGTATTATAATAAAAGATTTGGTCTACGACGTAACTTCATTTTTCGATCACCCA
PY04813_pybc	AAGCTTAGTAAGCACAACAGATACATTGAAAACTATCAATTCAGTAAATTCAACAGATGA
PY04814_pybc	AACAGAAAGTAAAGCTCATCGAAGTTTAGGTAGTGTATCAATGGGAAAAACTATTAATAT
PY04815_pybc	TATTTCTAAAAAACCCATCTTGTGATGTTATGGATACTCCAATTTCTTTCAAGTCTTCAT
PY04819_pybc	CGAAAATCGAAAGGAATACTTTTTAATAATTGACGATTCGTTAAAATGTTCAGAAATAGG
PY04820_pybc	GGTGATGAAGCAGTTTTATCTTTAGATTTATCATATGATATGACAAAAGCCTTTAATTGG
PY04822_pybc	TATACAAGGACCATTTTCATCTGAACTTATGTTTTTTTGGTGGCATTCAAATTATTTTCC
PY04823_pybc	TTTTATAATAATGTGTTGGGGTTTCAAGTAGCAGAAAAGGGAGATAATTATGCTAAGCTT
PY04824_pybc	ACAAAGATTTTTTCCTTAATCCTTTCGAAGCGCAAATCCAATATATCTTAATTAAAAACA
PY04825_pybc	TATTTCCATCAGACAATTCTCAAAATATCCGATTTAGTATCAACTTTTTTACAGCCATTG
PY04831_pybc	TAAGACTGGATGTAATTTATCCTATTTTTAATGCTAGTTTAGCATTACTATTTGACGATT
PY04832_pybc	ATTCGTTCCGCTGTGTGACAAACATTTAAAAGACATAAAAGGATCAGGAATTTTAGTTAA
PY04833_pybc	ACTAGATTAGCTTCAACAAATTTTAACCCACTTATTTTTTGGAGTGCTGGAATACAATTT
PY04837_pybc	CAAATAATATTGATAACCCAGAAATTTTTCAAACATTGGAAGCGTTTCTAAAAGAGACTG
PY04838_pybc	GACAAATAAATTCATATGGAAAGGATGTTTAATGTGTATATCCATGTTATGGCCAGATTT
PY04841_pybc	TTCTATAAATAGTTCTAGTATTTTTTCTCCGGATGCAATATTTAGTGTCGGTAAGTTATG
PY04849_pybc	TTATGGAATTTATAAGTGAAGGAAGTTTTGGAGCTATTTACAAAGCTATGTGGAATAATC
PY04851_pybc	AGAAAAAATAAATCAACTTGGGATTATAATGATGATGGAAAAAGAAGTGATGATGAAGAT
PY04852_pybc	AGTGTTCGAAATATTTGTGATAAAATTGGATATCTAACACAAGGGTTGTGTATATATCCT
PY04858_pybc	TATGGTTATAATACATTAAATGGAGGAGAGACACCACATAACTCTAATATGGAATTTGAA
PY04859_pybc	AGATTCTCAGATGATGGGATATTTCGTATTGTGGATGCTCTTATGATTTTTAGAGATAAT
PY04860_pybc	GTATTATGTGATAGTCGTGACGTATTATGCAAACATATTTTATCTGTCATTTTAGCAGAA
PY04861_pybc	TTAAGGAAAGAATAATGAGAGCATTTTTATTTGAGGAACAAAAATGTGTTAGACAAGTTT
PY04863_pybc	TTGTTCAGGTGAAAAATAAAAATGATGATATATATGAAGTAGTCGACGAAGATGGATACA
PY04868_pybc	TTTTATATAACAAAATGTATGGCTGCTAGACTTCAAATTATAAATGCACCTGACTTGTAC
PY04877_pybc	AATTTTATTTGTTAGCATTCGAAGCTAAATTGTTTGACAACAAAGTGAGCATGGTGTTGA
PY04880_pybc	TAATTGGAACTTATCCATAGCCTCAAACGACCCACATAAAAACGTTCGAAAAATCGTAAT
PY04885_pybc	ATGGATACTATATTTTTTTAACAGGAAAGCTAGCTTTATTTCTTGATCTCAAATCAGCAG
PY04887_pybc	CATAAATTATTAAGTGACCTTGGATATATTGTTATTAACATTCCTTACTTTGATTGGGCT
PY04888_pybc	CTATTGATATATTAGCTGAGTGCATTGCACCGAAAATATGGGGTAATATTGAAATTAAAA
PY04890_pybc	CTCACATTATGTAAAAATATACTGGGATGATAAAAAATATAAAAGTCAAACAAAAGATGG
PY04891_pybc	TAAAAGTAATAAAATATGCACTGTTACATGGGGAAGGGTACAAGGATTAAAAGCTAATAT
PY04892_pybc	CGGAATATGCTTATTTTTATTAACAGCTCAGATATTTAATCATAACTTTTTTTGGTTGGG
PY04894_pybc	CTACGATGGAATGTTCCTTTTAGGAATGAAGCATGGTTATGGAATATTTTTTTATGATAA
PY04895_pybc	TTCTAATTTTGAATAGTTTTGCAAATCAAGGTAGTGTAATAATATGGGCAAAGAATCACC
PY04896_pybc	TTGAACACGTCATTGATATTGTTGACTCTTTTCAATTAACATCCACTAGTTTAAGCAAAA
PY04897_pybc	GTGGAAAATAATAAACTAATATATTCTTTATCCAATGGAGACATTTTCGTAAGAGGACAC
PY04898_pybc	TTTAATGCTCATAACAGTGCAGTATTAGGTATTGCTTACAACAAAGAGGTTCAATTAATA
PY04899_pybc	TATACTAAGAAAGGGTAAACGTGAAGATATACTTACTCAAAATGAGCTTTTGAGAAATGA
PY04901_pybc	TAGTTCTTGTGTTATTCGTTTTGTTTTAGATGTAGAAACTACTGCATGGATTATAGGAAA
PY04902_pybc	CAAATATTAGTAGAGATTTAAGTGTAGACGTTTCAGTAGCAATACCAGCAACAATTATAA
PY04903_pybc	CCAACAAAAAATGTACATGAGCCAATGGTTAAGTAATGATGGTACAAAAGTTAAAATGAA
PY04907_pybc	AGTGTAAGAATTAAAAATAGGAAGATGGAATTTTTGGCTAGCTTAAAAAATGCATCACCA
PY04911_pybc	TTATACATGGTAGTGATTCAGTTGCTTCAGCAAATAGAGAAATTAATATATGGTTTAAGG
PY04912_pybc	TCAATCTATTTTAATACCTAAAGATTCAGTAGATGTGCTTAGATCAGCTTTAGAAGCAAA
PY04919_pybc	CAAACCTAATGAAATGCTTCTTTTTTTAGATAAAGTGATAGATGTAGATGCAAATAACTA
PY04920_pybc	TTATGGGAAGTTATTCAATACTTTCATCAGCTGCTTTTTCTCTTATAGATTATGGATTTA
PY04921_pybc	ATTAAAAAGGTTTTCAATATTTCGATATGACTCACAAAACAACAAGAGACCTAGAATGCA
PY04922_pybc	GCCCTTTTCAATGGCAACAAGATGTTAGACAAATTTTTTATAATGCATTTACATATCACA
PY04926_pybc	CCACTAGTAACAATAAAGAGGATTATAAAAGTGGTAGAAATTATGGAAGCAACAAAATTG
PY04944_pybc	AAGATAAAGCGCATTTATTCATTTGCTACCCATACCTATTAGATTGTTTAAATACCGAAA
PY04947_pybc	ATGGAGAACTTGGAAATTTTGTTTACATAGGGTCATCATGTGGATATTTAGTATTTATTT
PY04951_pybc	ATTTAATTTTAACAACCCCTTATGGAATTATGGATCACGAAGAAGCAAGAAGAAAACATA
PY04955_pybc	TGGTTTAAATAGATATACAGAAAGTAAAATGAACGAATTTCTAGATATTCGTGACACGGT
PY04957_pybc	TAAATGCTATGACAGTTTTAGAGGCAAAATACAGAGATAACATGACAATAGAAGAAGGAA
PY04959_pybc	GAAAATGGGAAGAAAATGAAATAAACCCAACAGGAGATATAATTTCGATTTTAGGAAATG
PY04968_pybc	CCTTGTTCATCTTTTGCAGCCGATATAAATATCGACATTGATTTTGAAAACCTTAAAATA
PY04977_pybc	AGTACAACATATGGAAGAGTATTGATTTTAGATGGTGTTATACAACTCACTGAAAAAGAT
PY04984_pybc	CGAAAATAATATAAGGAAATGGGTCATAGAACAATGGAATGAATGGAAAAATGCTAAAAT
PY04985_pybc	CTATGACTTTGATTCAAAATGGTATAGATGTGTAGAAAATTATGACGAATTTCTTAAGTT
PY04990_pybc	GATGACAGCATATGAAATGTCATCAGAATGGAAAGATACAAATATGATGAATGAATGTTT
PY05000_pybc	CATTAGGAAATTGGGGTAAAGAAAGTAAATCCCAATTGTTGAATGCAAAATATTTGAAAC
PY05001_pybc	TAAAGAAGCTGAAGATTGGTTAAACAATAATTCAAATGCTGATTCAGAAGCATTGAAACA
PY05002_pybc	GGTATATATGGAGTCCCATTACAAGCACATATATTTTTCGGAGTAATTTATTATCAAAGA
PY05006_pybc	CATTTTACAATTTTTAATGAAGAATATGTTGCTTACTCGTCCTACCCAAATACAAAAGAC
PY05008_pybc	AATGTTGTGGATTTATTTTGTGGGGCAGGATATTTTACACTTCCTCTGTTAAAATTTGTA
PY05029_pybc	CAAGTCAGGTAAAAAATTATGAATCAATACATGGAAATTATGAACATGTCATGTATCAAA
PY05032_pybc	GATGGTAATTTTAATGAAGAGGCTTTTATGAAATCATTGGGTTTTATTACACCTGCAATT
PY05039_pybc	TGGATGTGATGATCAATTATTACCAGCAAGTTTTAGAGCGTTAGAAGCAGATTTAAATTT
PY05048_pybc	CTCTTGATTATTGTCATAGTCAAGGTATAATGCATAGAGATGTTAAACCTCACAATATTA
PY05049_pybc	ATTGTAAGTAGAAGTGGTACATTAACATATGAAGGAGTAAATCAAACAACAAAAGTTGGT
PY05051_pybc	TCAACCCTAGCAACAAAAGTTGGTGATAAATTATCGGCACTAAAAACATTAATATCTAAA
PY05061_pybc	TAAATTTTCAACAATGACATACACCATTGTTAGTTGTATACAAGGACCAGCCATAACAAT
PY05063_pybc	AGTGATAATACTGCTGTTGCTTTAGATTATGGTATGTATAGAATGAAAGAATTTAATGAA
PY05066_pybc	AGAAAAGAAAACCAAGTTTATAGTGCCGAAGAGCAAAGAGCCTTAGCTATGTTTAATTAT
PY05068_pybc	ATTCGAAGATAAACTCAAGGATCTTTGTAGGTTTTATCAAAAGCAACCTGGTTATTTATA
PY05070_pybc	TAGTTGCATATTTTCTTCACCCCAAAACAGATCCTATACATAAAGCTACTATTATTTCTA
PY05076_pybc	ATGTATTGTTACCAAAAAAATCCCAATTAAAATCAGGTGCCACAGCTAACCAAGATTATT
PY05077_pybc	CGTCTTATAGAAAAACACGAACAATCGAATTACAAAAAAGGAAAGTAACCCAATCAAAAA
PY05078_pybc	ATACTTTGCTATTTTGTAACTGCTGGAATAACACCACCAGTTAGTTTTGATGAAATTGAT
PY05079_pybc	TATGTCACACGAAAATATATATGATAATACAGGTATGAGTTCTGAGGGTTATGAAAATCA
PY05083_pybc	TATTAGTAGAAAAATATTCGTCTGCTATTGGTAGAAATATTTATTATCAAACTCAGTCAC
PY05084_pybc	GGGCAATACTAGCTTTAGTAAACCCGTTTGTAAAAGATAAAGATCCACAATATTATAATT
PY05085_pybc	AAATAATGAGGATAAATATAACAACGAAAGCAGTAATCAAAGTAGCAATGAAGAAGATGG
PY05086_pybc	TGAAGTTGCAAAACTTCCAATATTTCGTATTTTGGATACGAATGGAAATTTATTAGATGG
PY05087_pybc	TATATATATTTAATTGATGTTTCAGTCTCATATTTATTTACCCCCAATATGGGAGTGGCA
PY05088_pybc	CATATTTACAAGTTAAATATACAGATATAAGATTTGGAGTAAATGGTGATGCATTTGCAG
PY05090_pybc	AATTATGTAATTGCAATATTTATGTTGCACTTTCTTTACGTGAATGGAGAAAACGACATC
PY05099_pybc	GGATATGATATAATTCCTATAGAAGGATATAAATTTCGATCGATAATAATTGATGGCGCA
PY05102_pybc	GGAAATTGCATGGGATTTATTAAGAATTTTCCCAGAAGATATGCTAAAGAAAATAAAGAG
PY05107_pybc	TCTGTTTGTTCTTGTTTAAAAACATATCCAAATATACGATATCAAAATACCGAGTTATGT
PY05115_pybc	AACCCCAAATGGAACCAAAAAACATTTCTCATAAGATGAAGAAATTGCATCATATTTTGA
PY05128_pybc	CTTTGTTACAATGTGTTGCTTCACATCCAGAAACAAAACAACATTTTTTAAATGCACATA
PY05131_pybc	GTTTTTAATATTAGGGCCTTTACGATTTTTAAGATTAGTTAGAGCAGAAAGTACAATGAG
PY05132_pybc	ATCAAATTAACTCCAAAATTATGACCATTGATCAAAAAAGCTACAAATGGCTAGCTACTA
PY05139_pybc	TAATTCAAATGAAAGATACATATTTAAACCAAATTTTTTGGGGGAGGGTTCGTATGGTAA
PY05155_pybc	CAATAAATTCTAATTTTTCTAATATTGTTAGTGTCGACGGATTATCATCCATGAACTTTG
PY05157_pybc	CTGAAAAATTTAAAAAGCGAAGAAATTGATGCATCGGTAGATACAAATAATAATCGAACC
PY05158_pybc	TTCTTATATCTATTACTAAGAAAATATAAGCTTGAAAACGAAAGGATGCACATTGAAGCG
PY05161_pybc	CAATGGGAAAATTACTTGTCTCCAGATTCGGAAATAATCGTTATACAAGTATTAATTAAA
PY05165_pybc	TTGTTTCGAATTGTTTTTGTTAGACTCAAATGGAAAACCAGTTGATGATATGATGAAGCA
PY05167_pybc	GGTAATTGAAGAACAACATTGTATTCTTGATATGTTAGACAACGATTTAGCTGAAGTAAA
PY05168_pybc	GTTTAACAAGACTTAGTAAAGCCGAAGAAAAACACAAAGAAATACTTGGTCACCTAATGT
PY05170_pybc	AAAATAAAACGAACTTGTAATTTATGTTTAATGTCATGGATATCGACGAGACAATGTTGG
PY05175_pybc	GGACCCAATTGTTTAGGTATTATACATTCTTATCATAATATGAATGCATCTTTTGCAGAT
PY05176_pybc	AATATGCATTCCAATTTGAATAACATCCCTGATAATATAAAAAACATGGCAAATGCCATG
PY05178_pybc	ATGGATAACCTTTTTACAATTAATATAGATCCAGATGAAAACATTTGCTTAAATGACAAC
PY05179_pybc	ACAAAATATTCTATAATGGGTTTAGGAAGTAAACAATATAGCCATTTTAACAAAATAGCC
PY05184_pybc	ATGCACCTAAAAGGTCTTTATCAGCTTATATGTTTTTTGCWAAAGAAAAGAGAGCAGAAA
PY05189_pybc	TTGTCCAGTATTAATATCAGCATGGTTAAATAATGGAGATATAATATGTTGGGATTTAAC
PY05193_pybc	ATAGTTGTGAAGAACAAGACAAAAAAGTTCAAGCATTATATCCTATTATTATAAGTTCGA
PY05200_pybc	AAACTAGTAATTGTTAGCAGCAACTGCCCACCTATCCAAAGAAGTGTAATCGAATATTAT
PY05214_pybc	CTTTTGGATTTAGAGGTGAAGCATTAGCTTCAATTTCGCATGTTTCTTATTTAACAATTA
PY05215_pybc	CAAGTGCAAAAAGTAAATTCGAAATTACTAGGAACAGATCATGTAATAACATAAAGGAGA
PY05217_pybc	TTATATTCCTGAAGAAGCACCATCACGACTTTTTCAACAAAATTATGATATAGATGTATC
PY05223_pybc	GTACCCAAAGGGAAACCCAATTATACAAACTAGACGATGATATTATCGAAATAATTATTT
PY05226_pybc	AGCTGTTTATTTAATCGACTTTTTAGCTTTAAGAGTAGGAGGAGAAAAAGATATTGATGA
PY05228_pybc	AAGTGATGTAATACATTTTATTGTTGACTTTCTATGTAAACATTACCCAGAACATTTGCG
PY05229_pybc	TTTAAATAATGAATATAAATTTGGATTTATGATGCACATTGCTCCATCACAAGAACAGCC
PY05233_pybc	TAGGAGTTGGGGAAAAAGAATGCCAATTTTTAGAAGAAAGATATCCAACATTTAAACAAT
PY05238_pybc	CCTATAGACAAAGATGAAGGAGGAATATACGATAAAATGAATACACAAGAATTTGAAGAA
PY05239_pybc	GTCGAGATAATTGTCGGAACTCCTGGAAGAATAATTGATATATTAACAATAAGTAATAGT
PY05241_pybc	CAATGAAAGGAAAATGTTTCTTAAATTTTGTACCGGAACATCTACTTTACCTAATAATGG
PY05246_pybc	ATTTGAAGGACAAACGAAGTGAAATATCCGAATCTGAGAGTGACTCTTCAAAAGATTCAT
PY05249_pybc	CTGGTTCATAAAAGAAATGCTCGATGAATATGACAAATCAGTTGTAGAATTAATGATATC
PY05253_pybc	AAACATCAATCATTTAATGTATCATATACATGGGAAACTGATGCAATAAGTGGGCTAAAA
PY05254_pybc	TAATTTTAGTAGGAAATAAATGTGATTTAGAAAGAAGAGAAGTTTCAGCTGAAGAAGGTG
PY05255_pybc	AAAGTGATAAGGCAACAAATAGCAGCTCATGTTTTGGAAACAGTATGTTAAATTTTGAAA
PY05257_pybc	CATCGAAAATTCCTATAATGTACATATTCCATATAGAGATTCCAAATTGACAAGGCTTTT
PY05259_pybc	TTAGTAGAATTATGAAACGAATACTTCCAGCAAAAGCAAAAGTTGCAAAAGAAAGTAAAG
PY05267_pybc	TCAGATGAAAACTCATCTTATGAAGTTTCGATTTTTGGCGAGTTGGATATAAATTATGAT
PY05270_pybc	TATGGAGCACACTTTTGTAACTAGACAAATGAATACTGAAAAGAAAATACCTGAGTTAAA
PY05271_pybc	GTCTCATTAGAGGGTTTGCAATTAAGGGAACAAAAATAGATATACTACTAAAACATTACA
PY05272_pybc	AATACATATAAAGATGTTATATCCAATGTTGAATGTACTATGTGCTTAGCACCTTACACA
PY05279_pybc	TAGAACCAGAGACAAATATGATAATAAAAGCTGTAAATGACGAATTTGACACTTTTGAGA
PY05281_pybc	CAAGAAACTAAGAGGAGTTAAAAATGCAACAAGCATAGATATACATACAAATGAAAGTTA
PY05283_pybc	GAAATAAATGGTATGAATGTAGTTCATCCAAATGCTGCTTATCAAGTTTTCTATAAACAA
PY05292_pybc	AGTTGATTGGAAATATATTTATTGGGAAAATAGTAAAGGTTGAAGGAAATTCTACGGATA
PY05293_pybc	ATAGAAAATGCATATGAAGTACAACAAGAGGTATTACGACAATTTGAAGCGAAAAAAAGA
PY05294_pybc	CATGGGTGTGGAAAAAGTCCTTATCACATTTAAAGATCAATTACAAAAATACAAAAGTGA
PY05295_pybc	CTCCAGATATGGTAAAAACATATCATTGTTTCTTATTAGGAAGACAAGCAGAAAGATTAT
PY05303_pybc	CCATATATAGAAGCTGAAATTGTATATGCAAGTAGATATGAATTTGCTAATACTATTTCC
PY05315_pybc	GAAATGGGTACAAAAAAGATTAATCGATTTATTAGGATTTGAAGATGATATATTATGTGA
PY05325_pybc	TGTATTGCCTGTGCATGTAGATATTGACCAAATAAACGAAATAAACAAGACTTGTAAATA
PY05326_pybc	CCTTTGTCACAAATAATAATTTTGTGTGCAGCTGTAAGTGATTACTATATACCATATAAC
PY05328_pybc	CTGGCAAAATATTAGAACATTACATATTAAAAGTACTATGGGAAAACCACAAAGAATCTA
PY05330_pybc	TCAATTCCCCACGTTGAAACAGTTAATGAATATGATTTCGAGCTAACAGAAAATATTTTT
PY05335_pybc	ATCATTTAACCCATGAGATGGAATTACAAATATATAGTCAGCATACACAATATTGTGTTG
PY05336_pybc	TTTAGTTGGTAAATCAGTTGCTTTATTTTTTTCAAATGGAAGTGATCCAAAATGTAGAGC
PY05340_pybc	AATGCTGTTATTTGGAATAGATTTCAATACTGTGATGAAAAAGGGTGGTATTCGTTATCA
PY05342_pybc	GTTTATTCTTTAGAAATGAGCAAAACAGAAGCTTTGACTCAAGCTTTTAGAAGATCTATT
PY05353_pybc	GCCAAAGAGAAAATCCATTTTATGTTGATACAGTAAAAACATTTAGAGACAGAAGATATG
PY05354_pybc	TTGAAGGAACAATTAATCAGGAAAGTATGGATGAAATGAATAAACTACACAATGCTGAAA
PY05356_pybc	TATGTGTACAAACAGAAACTGTTTTGTATCAAGCTTTAGGAGAAAGAATTAAGCCAGTAT
PY05359_pybc	GAAAAAGGAAGGTCTATGTTAAATCAATGGCTAAAGGCTAAAGAGCTAAATGATAAAAAA
PY05364_pybc	ATATTATTGATCAATCATATGATCCAGAATTAGGAGCTAGACCCACACTTATATTTATTG
PY05365_pybc	GTCCAGTTTCTCCAAATATGATAGAATTGGGTAATTCTAATGTAGATACAAATGAATTAG
PY05367_pybc	ACAATAAAAATGGAAGTAGGAATTGAAGATTGTTTACATATAGAATTTGAGTATGATAAG
PY05368_pybc	AAGAGATAAATTTTATGGAAAATCAGAATGGGATGGATATAGATTTGAGGTTGTTGATAC
PY05369_pybc	CAAAAGGATACAAAAAGTGTAATTCAGGCCATTAAAAAGTGTCATGAGTCTAATAAAAGT
PY05378_pybc	GCATTGGAACCTAAATTAGATTATGTTAATGATGCTGTCAAATTATTAACAAAAGATATC
PY05379_pybc	TTGGGTGAGTATATTTATAATATACAAGGAAATATATACATCCCTGTGTTCATTTCATAT
PY05380_pybc	TATTGTGAAGTAGGAACACAAATAGATGATCTTGATCGAGCTAAAGCTAGAAATGTATAT
PY05381_pybc	TATTTGCTTCATCTCAAAAAATTAAACAGAGATATCCTTTGTTAACTGTTACATGGGAGT
PY05386_pybc	TTGAAATTTTTACCTGAACCGACATGTCAAAAGTTAATAGCAGAACATGAACTTTTTTCT
PY05388_pybc	CAAAACTATATTAGACATGAACCTCAAATTATGCCATTACAACCTCCATATCTTTTATCA
PY05395_pybc	TTTTTAGTTCTATACATGCATTTGATGGTTATTTTTATCCTGGAACAGGTTATGATACTG
PY05398_pybc	GGAACTCATGAAGAAGCAAATAAAGCAGTAACAGAAATGCATTTAAAAATAATAAATGGA
PY05399_pybc	GGTGACCTTGAGGGTTTACTTGTATTATGTTTTTTAGGGATTTTAATTGGAGTATATTTT
PY05400_pybc	GAGAGTTGTGGGAATTAAATTCCGATTCAAAAAAATGTCTACCTTCATTTGGTAAATATT
PY05402_pybc	GTTGAAAACAATAAAGTTCGTACTCGAACTATTAATATGCATGCTTGTGAAGTTTTAGAA
PY05417_pybc	AATCATTTGGTTTTGAAACAGATTTAAGAACCCATACCAGTGGTCAAGCATTTTGTTTAA
PY05420_pybc	ATGCACCACCTTATATTTTTGGATTTGATTCTAAATGGTTAGGAGCAGATAATGAATTAA
PY05422_pybc	CCTATATTAACATGTGATGTATGGGAACATGCTTATTACATTGATTATAGAAATGACAGA
PY05424_pybc	ACGGAATATATTAAGTGAAAGTTTGCCTCTTAATTTTGAGAGTCAAAATGCAAGAATGAA
PY05430_pybc	GTCTGATAAGCATTTATATGAATATTTACTTAACCCCAAATTATACATTCCAGGAACGAA
PY05431_pybc	TCTCTTTTAGGTGTGAAGAAAGTAAAATCGAACATATCTTAAATTTGTTAAAGGATGTAC
PY05434_pybc	GTATTTAGACATGTATGATATTTTTTTATCAGTTTTTATGTGGGGAGAAAATTTATGTGC
PY05435_pybc	ATATACTGGTAAATCAAAAGGTTTTGGGTTCATACAATTTCATAAAGCTTCAGAAGCTAT
PY05447_pybc	TTATAATGGATAGAGATACTTATGATGTTAAATGGGGATTTGGAAATAGATCGATGGAAA
PY05448_pybc	GAACATGTAACGTTGCTGTTAAATCAGATAAAGCTATTTGCTATTCTATTTCTAGTGAAT
PY05451_pybc	ACAATTAATATTCTTTTAGATTATTGGGATGGTAAACGATCTTCTGATGTCGTAGAAGAT
PY05458_pybc	ATATCTATTTATGAGATTATGTCTAAGGATTTTTTACTGGCCTCTATTTTACCAATACTC
PY05460_pybc	AGTGTGCACACAAATTTTATTATCGATCCACGTTTTTGTTTTATTCGAGATTCTTCATAT
PY05464_pybc	TGGGCCAGCACAAAGCGGAAAAACAACATTTGTAAAACATTTATTACACAATAAATTTTT
PY05468_pybc	AAAGCTAAAGATTTAGCTAGTCGAGATGTAGTGAGTAGAGCTATGACAATAGAAATAAAT
PY05469_pybc	CCAAATGGATAACATAAATGAAGAAATCGATGAAAATATGAGCCCATTAGAAAAAGCTAT
PY05470_pybc	ATAAATTTTTCCCTTTTAAAGGATACCAATGCTAGAATAAGGATGCCCTTTATCGAAAAA
PY05471_pybc	TTTAAAGGAACCAGATTTAGAAGGTGTTTTGTTAGTTATATTAGCAAACAAACAGGATGT
PY05480_pybc	ATCAGGTTTACATAAAAGTATAAGAGCAGGAAATGTAAAGGCAGCAATATTATATTTGAC
PY05483_pybc	TGGCATTCTTATATCTATACTTATGAATACCTTGCCAGATAGATTAATTCAATTAGTATC
PY05486_pybc	AAAAGATTAGCAGCTTCCGTTTTAAAATGCGGAAAAAATAAAATATGGATGGACCCAAAT
PY05488_pybc	TTGATATGTATGAAATATGTATGTCTGAAGTAGATGATATAAGAAATTGCTGTGGTAAAT
PY05489_pybc	TATGTAAATCCACCAAAATTTGTATCCCAAACATTTACCCCTAGTAAATTTCCATTATCA
PY05490_pybc	GTTCAGGAGGATTACTAATTGCATCTTCTGTTTTTAATGCAATATGTATAGGTAATGATA
PY05491_pybc	CACAAACACAACAAAAGAAAATACATCTGAAGAATATGTTTCTTCTAATAATAGTGCAAG
PY05492_pybc	CATGTTCCAATAATATCAAATGTAGATGGTTGTGCTTATAATGATCCTTCCATAATTAAG
PY05509_pybc	CCCATTTAATAGACCATATGATTTTTTAGCAGAAATGTTAAAAACTGATATACATATGGA
PY05513_pybc	GGCATCATGGGAAATGCTTTTGGATGTTGTAAAAGATATTTATCCTATAAATAAAAGAGA
PY05517_pybc	TATTAATCGTTTGAATCCATCTATTTTACCGTTGGCCTTTTTCGGAAGTTTATCCATATT
PY05518_pybc	CTCGATTTAGTCGGACTGTTTACACATATATTGAGAATATTAGGAAATAAAGAAGAAAAG
PY05519_pybc	CTCGCCATTTGAAAGAATTTGGATATGATGTCACAGTTGTTTACCTTAAGGAAAATAATA
PY05521_pybc	ATTTACAATTTCTCCTAAGAAACCTGAAAAACCGAATGAAAAGCCGAATGTCAAAATTGA
PY05523_pybc	GTAACAAAGATGCTTATCAAAGTGTTATAATTGGAGGTATAAATTTTGGATATTTAGGTC
PY05529_pybc	ATGCAATTTGTTTATATTCTGACGAAAATGATTTTGAAGGAATAGAACTCGTAAATGTAC
PY05530_pybc	AGCAAAAGCTAGATGGATTTATAATTGCCTTGATGAAATGCTAATATCAAATAGAAAAGG
PY05536_pybc	AGGATTAATAGATGCTGGATATAGAGGTGAAATTATATTAGCTCTTGATAATACAAGTGA
PY05539_pybc	AAACACCATCTTTACCTGAACATTGTGTTGCATGGGGAAAACTTATTTTTGAAACATTTT
PY05540_pybc	CATGCAGTACAAATCGAATCAACATTTATTCCATTTTTAGTTGAAAGTGAAGATATAGGA
PY05544_pybc	GGAATAGCATTATGTGTTTTTAGAGGATTAAAAGGACCAGGAATATATCAAAAATTAACC
PY05545_pybc	ATATACAGTAAACATGTTGTTAGATATTACACATGGTGGTGTGAAGAACCTCAATTTTTA
PY05550_pybc	TAACTGAATTTAAAGGTTTTACTCCACCACCAAAATTTGAATTTAAAGAAGATACAACAG
PY05552_pybc	CTTATTATGAAACTAAAGAAATCGAAAAACTGTATAGGAATATCATGTCGTATGCAAGAG
PY05553_pybc	TCGAAGAATTCAGACGCAAAAATGAGATATTAGCGAATATTGTAAATAAGCTGATAGTTT
PY05554_pybc	ACAAATATTTTGGAATAAGAGAAGTGAAGATTATTGGTGGAGGGAATCCTTACTTTTTAT
PY05556_pybc	AAGATAGAGTTGGTTTAGCATCAGCAAATGAAAATTGGCATTTTTATATTATATTCCCTG
PY05558_pybc	ATTATATGAGGTGCTTGGTAAAAAACTCAAATGTACACTATGAATATATTTTGAACGGAC
PY05563_pybc	TAGGGGAATCATTTATAAGTGAATTTAATGAAGAAAATACTGTCTATCGATTTTTAATGG
PY05564_pybc	TCTGTTGTTCTTATTGAATTTGGTATGGATCCTATTGATGCTATTGTTTTTATACGTGAT
PY05567_pybc	AGAGCAATTAGTGAATGTAAATTTGATGTCTGCTTATTTCATGACAAGATTAGTTTTACC
PY05576_pybc	TAAAATGAAGGCTAAAGGCCTTCAAAAATTAAAGTGGTATTGTCAAATGTGTGAAAAACA
PY05579_pybc	GGTATAACATGTGTTAAATGGTATGGTGAATATAATATTTTGAGTGGTAGTAGAAATGGA
PY05582_pybc	GATGAAAGCTTAAAAGCAGTCGAACAATTATTAGAACATATATTATCTCAGTATCCACAT
PY05584_pybc	GAAAATGGAAAGACAAATAAATTTGCTTTGATGAGACAAATTGGTTCTAAATTACAAACA
PY05585_pybc	AGCTACAATAGGAGGGAAAGATAAAGAAGGATTATTAATTTGGCAAAGAGTATTTGATAT
PY05590_pybc	TGGAAGATATAAACCGTTGGATTGGGGTGTAAAGGAGTTATCAGAATTTTTAACTAATTA
PY05593_pybc	AAAGAGAAGTAAGGTATTAAAGATTACTACTGGAAGTTCAGTTTTGGATAAAACATTAGG
PY05594_pybc	TTCAAGACGTATACAATAAGAGGTGGAGTAATGATTTTACCTCTCCTGAAAATATAATAA
PY05596_pybc	CGAAAAAAATGAAGCAGATTCAAAATACAAAGAAATTGTAGAAGATTCTATAAACAATGG
PY05599_pybc	ATAAAAAATTCGAAAGTGATATAGCATGTGTTACAACAGATTATGCTATGCAAAATGTAT
PY05601_pybc	TTCCTCAATTTTCAAAAGTTTTAGATGAATACAACATTCCTATAATACGAACAGATCAGC
PY05603_pybc	CTTTTGGAACAGGGGAAAAACTCGAAATGAAATTTCATGATTTCTTATCATTATTAGAAG
PY05611_pybc	ACCAAAGATTGGCGATTTAGTTATAGGGATAGTAAAATCCAAAAAACTAGACTATTATCA
PY05612_pybc	TTTTTCAGGATTTGTTGAAGCCAGAATTATTCCACAGAGAAATGTTGCATTTGTTGATTA
PY05613_pybc	CTGAGGAAAGAAGAAAGGGAATAATAAAAGATATCGAAGATGCTAGTGTACTATATAATA
PY05614_pybc	CAAAAAACAGATATATGGACACTTGGTATTTTAGCTTTTGAATTAAAATTTGGTAGACCC
PY05616_pybc	AACACCCAGCAAATATGAATATGATGCTTTTTGTTTATTTAATCCTCGTTTTAAACAAGG
PY05619_pybc	ATTGTATTAAAAACAAAAGATAATCAAATACTTGGAGGAGTGTGCACTACCCCATTAAAA
PY05620_pybc	TCGCTCAGGGGTATATTAAAAGAGAATTTGCAAAAAACAATGAAAAAATACTCATATCCA
PY05621_pybc	TTTTGATAGGACATGGAAATTGTACAAAATCGAAGAATTCGAAAAGGAGAATATTATGTC
PY05628_pybc	AGACCAGGTCGATTTGAATTACATATTGAAATATCATTACCAAATAAAGAAGGTAGAATC
PY05631_pybc	TAGAATTCTGTAAAAAACAAGAAGAATTAAGAAGTAAGCTTAGTAGAAAAAGAACAAATG
PY05634_pybc	CTCCAGCTTCAGAAAATCCAGGTTACAAAAATTTATTTGATCATGCAGAAGATATAAAAT
PY05642_pybc	ATTTAATTGTTGTTCCATTATCTACTGTTGGTAATTGGCTTCGAGAAATTCATAGATTCA
PY05644_pybc	AAAGCCAATTGATGATATGCTATATTGTTCTGCAGGGTCTAAAGTTTCTCCAAAAAATAT
PY05645_pybc	ACAACCCAACTAGAGCAAAATTTCGCTCCTTAAAAAAAGACAGTCAAACATTTATAAATA
[truncated: 14,651 more rows]
