# Supplementary material for: Defining species specific genome differences in malaria parasites
Source: BMC Genomics. 2010 Feb 23;11:128. doi: 10.1186/1471-2164-11-128 (PMC2837034; doi:10.1186/1471-2164-11-128)
Supplement: Additional file 9 — Supplemental Table S9. Oligonucleotide probe sequences. [file 1471-2164-11-128-S9.XLS]

## Sheet: Sheet1
Supplementary Table 9:
	The initial oligonucleotide probes were designed based on PlasmoDB version 4.4. In order to improve coverage of the existing probes to the more recently curated rodent malaria parasite genomes,
	all the probes were subjected to a BLASTn query to PlasmoDB version 5.5 and as a result, each annotated gene is now matched to its respective probe(s). While the vast majority of the genes are
	represented by a one or two probes, other genes are represented by more probes. Multiple hits can be due to improved sequences in PlasmoDB version 5.5 where more orthologs are represented
	as well as small, fragmented ORFs being associated with a single predicted gene model. Normalized data (described in the 'Methods' section) from each probe was then averaged for each gene model.
No.	Accession no.	Probe 1	Probe 2	Probe 3	Probe 4	Probe 5	Probe 6	Probe 7	Probe 8	Probe 9	Probe 10	Probe 11
1	PY01656	PY01656_pyb*
2	PY07855	PY07855_py**
3	PY06042	PY06042_py**
4	PY02027	PY02027_pyb*
5	PY06021	PY06021_py**
6	PY07359	PY07359_py**
7	PY00349	PY00349_pybc	PB001168.01.0_p*bc
8	PY02085	PY02085_pybc
9	PY06888	PY06888_py**
10	PY07264	PY07264_py**
11	PY03949	PY03949_py**
12	PY02850	PY02850_pybc
13	PY02091	PY02091_pybc
14	PY02596	PY02596_pyb*
15	PY06662	PC301151.00.0_p**c	PY06662_pybc
16	PY05943	PY05943_py**
17	PY02833	PY02833_py**
18	PY02819	PY02819_pybc
19	PY00881	PY00881_pybc
20	PY03328	PY03328_pybc	PB000090.00.0_p*bc
21	PY04587	PY04587_pyb*
22	PY02047	PY02047_pyb*
23	PY02879	PY02879_py**
24	PY04120	PY04120_pybc
25	PY00899	PY00899_pybc
26	PY06990	PY06990_py**
27	PY06858	PY06858_pybc
28	PY05137	PY05137_py**
29	PY06801	PY06801_pybc
30	PY02170	PB000201.00.0_p*b*	PY02170_pyb*
31	PY07655	PY07655_pyb*
32	PY00361	PY00361_py**	PY02338_py**	PY00362_py**
33	PY04568	PY04568_py**
34	PY04956	PY04956_pyb*
35	PY00879	PY00879_pybc
36	PY02108	PY02108_pybc
37	PY03071	PY03071_py**
38	PY07605	PY07605_py**
39	PY01086	PB000793.03.0_p*bc	PY01086_pybc
40	PY04286	PY04286_pyb*	PY04286_py*c
41	PY03859	PY03859_py**
42	PY03696	PY03696_py**
43	PY03431	PY03431_py**
44	PY01804	PY01804_py*c
45	PY02431	PY02431_pybc
46	PY05957	PY05957_py**
47	PY03445	PY03445_pyb*
48	PY03260	PY03260_py**
49	PY00395	PY00395_py**
50	PY04756	PY04756_pyb*
51	PY05971	PY05971_pybc	PB300485.00.0_p*bc
52	PY02378	PY02378_py*c	PY02378_pyb*
53	PY01526	PY01526_py**
54	PY00124	PY00124_pyb*
55	PY05485	PY05485_pyb*
56	PY00900	PY00900_py*c
57	PY02187	PY02187_pybc
58	PY01135	PY01135_pyb*	PY01135_py*c
59	PY07801	PY07801_py**
60	PY03106	PC000061.00.0_p**c	PY03106_pybc
61	PY02765	PY02765_pybc
62	PY03546	PY03546_pybc
63	PY06673	PY06673_pybc
64	PY06158	PY06158_py*c	PY06158_pyb*	PC000186.01.0_p**c
65	PY03305	PY03305_pybc
66	PY00174	PY00174_py**
67	PY00243	PY00243_pybc
68	PY03995	PY03995_pybc
69	PY00647	PY00647_py**
70	PY06643	PY06643_py**
71	PY04390	PY04390_py*c	PY04390_pyb*
72	PY06978	PY06978_py**
73	PY07329	PY07329_py**
74	PY02458	PY02458_py**
75	PY01582	PY01582_py**
76	PY03017	PY03017_py**
77	PY04347	PY04347_pybc
78	PY05214	PY05214_pybc
79	PY05453	PY05453_py**
80	PY05118	PY05118_py**
81	PY05378	PY05378_pybc
82	PY07288	PY07288_py**
83	PY00270	PY00270_py*c	PY00270_pyb*
84	PY00202	PY00202_pybc
85	PY06486	PY06486_py**
86	PY06813	PY06813_pybc
87	PY05918	PY05918_pyb*
88	PY02955	PY02955_pyb*
89	PY02939	PY02939_pybc
90	PY03672	PY03672_pyb*
91	PY00603	PY00603_pybc
92	PY06194	PY06194_pybc
93	PY05903	PY05903_py**
94	PY04448	PY04448_py*c	PY04448_pyb*
95	PY06812	PY06812_py*c	PY06812_pyb*
96	PY01396	PY01396_py**
97	PY01431	PY01431_pybc
98	PY03902	PY03902_pybc
99	PY05263	PY05263_py**
100	PY05153	PY05153_pyb*
101	PY05209	PY05209_py**
102	PY06497	PY06497_py**
103	PY03662	PY03662_py**
104	PY01578	PY01578_py**
105	PY00728	PY00728_py**
106	PY04640	PY04640_py**
107	PY04694	PY04694_pybc
108	PY03793	PY03793_pybc
109	PY03248	PY03248_py**
110	PY00282	PY00282_py**
111	PY00321	PY00321_pyb*	PY00321_py*c
112	PY06870	PY06870_py**
113	PY05490	PY05490_pybc
114	PY01437	PY01437_py**
115	PY00794	PY00794_pyb*
116	PY03358	PY03358_py**
117	PY04477	PY04477_pyb*	PY04477_py*c
118	PY01040	PY01040_pyb*
119	PY07207	PY07207_py**
120	PY07746	PY07746_py**
121	PY03868	PY03868_pyb*
122	PY00778	PY00146_py**	PY00772_py**	PY00778_py**
123	PY00170	PY00170_pybc
124	PY00533	PY00533_pybc
125	PY01012	PY01012_pybc
126	PY06931	PY06931_pybc
127	PY03289	PY03289_py**
128	PY07477	PY07477_py**
129	PY06826	PY06826_pybc
130	PY06120	PY06120_py**
131	PY02374	PY02374_pybc
132	PY04294	PY04294_pybc
133	PY06957	PY06957_pybc
134	PY06622	PY06622_py**
135	PY00045	PY00045_pybc
136	PY02217	PY02217_pybc
137	PY04720	PY04720_pybc	PC404781.00.0_p**c
138	PY00542	PY00542_pybc
139	PY05249	PB301138.00.0_p*bc	PY05249_pybc
140	PY05984	PY05984_pyb*	PY05984_py*c
141	PY06105	PY06105_pybc
142	PY02785	PY02785_pybc
143	PY02972	PY02972_py**
144	PY07083	PY07083_py**
145	PY07202	PY07202_pybc
146	PY04394	PY04394_pyb*
147	PY06178	PY06178_py**
148	PY06658	PY06658_pybc
149	PY04575	PY04575_py**
150	PY03314	PY03314_py**
151	PY00115	PY00115_pybc
152	PY06856	PY06856_pybc
153	PY07251	PY07251_py**
154	PY00076	PY00076_pybc
155	PY07183	PY07183_py**
156	PY07468	PY07468_pybc
157	PY01241	PY01241_py**
158	PY00391	PY00391_py**
159	PY03643	PY03643_py**
160	PY06883	PY06883_py*c
161	PY04738	PY04738_py**
162	PY02482	PY02482_py**
163	PY02396	PY02396_pybc
164	PY01795	PY01795_pybc
165	PY07405	PY07405_py**
166	PY05864	PY05864_pyb*
167	PY00636	PY00636_py**
168	PY06356	PY06356_py**
169	PY02795	PY02795_pybc
170	PY01284	PY01284_py*c	PY01284_pyb*
171	PY04048	PY04048_py**
172	PY04306	PY04306_pybc
173	PY00138	PY00138_pybc
174	PY04289	PY04289_pybc
175	PY04019	PY04019_py**
176	PY07224	PY07224_pybc
177	PY00784	PY00784_pybc
178	PY04616	PY04616_pyb*
179	PY04276	PY04276_py**
180	PY03633	PY03633_pybc
181	PY01101	PY01101_py**
182	PY05841	PY05841_py**
183	PY04367	PY04367_pybc
184	PY05391	PY05391_py*c
185	PY04778	PY04778_pyb*
186	PY03114	PY03114_py*c
187	PY05202	PY05202_py*c	PY05202_pyb*
188	PY01617	PY01617_py*c
189	PY01426	PY01426_py**
190	PY02219	PY02219_py**
191	PY06293	PY06293_pybc
192	PY02837	PY02837_py**
193	PY07318	PY07318_pyb*
194	PY01531	PY01531_pybc
195	PY00340	PY00340_pybc
196	PY06629	PY06629_py**
197	PY03898	PY03898_pyb*
198	PY07096	PY07096_py**
199	PY02478	PY02478_pyb*
200	PY00488	PY00488_py**
201	PY03034	PY03034_pybc
202	PY02755	PY02755_pyb*
203	PY05669	PY05669_py**
204	PY01910	PY01910_pybc	PB301188.00.0_p*bc
205	PY04946	PY04946_pyb*
206	PY04730	PY04730_pybc
207	PY04984	PY04984_pybc	PB000871.00.0_p*b*
208	PY01947	PY01947_py*c	PY01947_pyb*
209	PY01504	PY01504_py**
210	PY07845	PY07845_py**
211	PY00586	PY00586_pyb*
212	PY00441	PY00441_pyb*
213	PY02345	PY02345_pyb*
214	PY03420	PY03420_py**
215	PY01587	PY01587_pybc
216	PY01714	PY01714_pybc
217	PY01452	PY01452_pybc
218	PY00382	PY00382_pybc
219	PY06218	PY06218_py**
220	PY01144	PY01144_pybc	PB101923.00.0_p*b*
221	PY04252	PY04252_pyb*	PY04252_py*c
222	PY05228	PY05228_pybc
223	PY01710	PY01710_pyb*
224	PY05689	PY05689_py**
225	PY03733	PY03733_pybc
226	PY03264	PY03264_py**
227	PY02515	PY02515_pyb*
228	PY03888	PY03888_pyb*
229	PY00259	PB301110.00.0_p*bc	PB301521.00.0_p*bc	PY00259_pybc
230	PY06793	PY06793_pyb*	PY06793_py*c
231	PY04069	PY04069_py**
232	PY05785	PY05785_py**
233	PY02350	PY02350_py**
234	PY00640	PY00640_py*c
235	PY01000	PY01000_py**
236	PY06049	PY06049_pybc
237	PY05230	PY05230_py**
238	PY03450	PY03450_pybc
239	PY01269	PY01269_pyb*
240	PY01583	PY01583_pybc	PB300088.00.0_p*bc
241	PY03233	PY03233_pyb*
242	PY01252	PY01252_pyb*
243	PY07771	PY07771_py**
244	PY01749	PY01749_pyb*	PY01749_py*c
245	PY00890	PY00890_pyb*
246	PY02869	PY02869_pybc
247	PY04545	PY04545_pybc
248	PY01688	PY01688_py**
249	PY05828	PY05828_py**
250	PY06951	PY06951_pybc
251	PY02257	PY02257_pybc
252	PY04851	PB000977.00.0_p*bc	PY04851_pybc
253	PY05026	PY05026_py**
254	PY06490	PY06490_py**
255	PY03066	PY03066_py**
256	PY05697	PY05697_pyb*
257	PY07098	PY07098_py**
258	PY02540	PY02540_py**
259	PY00152	PY00152_pybc
260	PY02503	PY02503_pybc
261	PY03466	PY03466_pybc
262	PY04753	PY04753_pybc
263	PY06282	PY06282_pyb*
264	PY07352	PY07352_py**
265	PY02715	PY02715_py*c
266	PY03188	PY03188_pybc
267	PY06964	PY06964_pybc
268	PY05750	PY05750_pyb*
269	PY05885	PY05885_py*c	PY05885_pyb*
270	PY03992	PY03992_py**
271	PY06466	PY06466_pyb*	PB000368.00.0_p*bc
272	PY03616	PY03616_pybc
273	PY04819	PY04819_pybc
274	PY06151	PY06151_py**
275	PY04215	PY04215_py**
276	PY00088	PY00088_py*c	PY00088_pyb*
277	PY04028	PY04028_pybc
278	PY01885	PY01885_py*c
279	PY07521	PY07521_py**
280	PY01281	PY01281_pybc
281	PY04785	PY04785_py**
282	PY02929	PY02929_py**
283	PY00421	PY00421_pyb*
284	PY04351	PY04351_pybc
285	PY00669	PY00669_pybc
286	PY06408	PY06408_py*c
287	PY03527	PY03527_pybc
288	PY01294	PY01294_pybc
289	PY05997	PY05997_pyb*
290	PY00705	PY00705_pybc
291	PY02961	PY02961_py**
292	PY04401	PY04401_py**
293	PY02427	PY02427_pybc
294	PY05579	PY05579_pybc
295	PY03193	PY03193_py**
296	PY02905	PY02905_py*c
297	PY01025	PY01025_py**
298	PY07486	PY05682_py**	PY07486_py**
299	PY01276	PY01276_py**
300	PY05050	PY05050_pyb*
301	PY07155	PY07155_pyb*
302	PY05086	PB300355.00.0_p*bc	PY05086_pybc
303	PY03763	PY03763_pyb*
304	PY04206	PY04206_py**
305	PY07473	PY07473_py**
306	PY03197	PY03197_py**
307	PY07323	PY07323_py**
308	PY00739	PY00739_pyb*
309	PY04888	PY04888_pybc
310	PY00215	PY00215_pybc
311	PY06284	PY06284_pybc
312	PY02546	PY02546_py**
313	PY02682	PY02682_pybc
314	PY06363	PY07376_py**	PB405917.00.0_p*b*	PB402912.00.0_p*b*	PY06363_py**
315	PY00094	PY00094_pybc	PB300334.00.0_p*bc
316	PY05502	PY05502_py**
317	PY03209	PY03209_pybc
318	PY06418	PY06418_pyb*
319	PY05584	PY05584_pybc
320	PY05734	PY05734_py**
321	PY05470	PY05470_pybc
322	PY04814	PY04814_pybc
323	PY05726	PY05726_pybc
324	PY05673	PY05673_py**
325	PY05272	PY05272_pybc
326	PY02297	PB300273.00.0_p*bc	PY02297_pybc
327	PY06145	PY06145_py**
328	PY04742	PY04742_py**
329	PY06941	PY06941_pyb*
330	PY02271	PY02271_pyb*
331	PY05764	PY05764_pybc
332	PY07307	PY07307_py**
333	PY04399	PY04399_py**
334	PY00911	PY00911_py*c
335	PY06602	PY06602_py**
336	PY03760	PY03760_py**
337	PY05587	PY05587_pyb*
338	PY07088	PY07088_pyb*
339	PY07380	PY07380_py**
340	PY00721	PY00721_pybc
341	PY00196	PY00196_pybc
342	PY01632	PY01632_pybc
343	PY02454	PY02454_pybc
344	PY01339	PY01339_pyb*
345	PY03477	PC001329.02.0_p**c	PY03477_pybc
346	PY07714	PY07714_py**
347	PY06698	PY06698_py**
348	PY06928	PY06928_py*c	PY06928_pyb*
349	PY03729	PY03729_py**
350	PY01154	PY01154_pybc
351	PY07709	PY07709_py**
352	PY03564	PY03564_py**
353	PY03575	PY03575_pyb*
354	PY01304	PY01304_py**
355	PY04170	PY04170_pybc
356	PY03269	PY03269_pybc
357	PY07617	PY07617_py**
358	PY06597	PY06597_pybc
359	PY01063	PY01063_py*c
360	PY02313	PY02313_py**
361	PY01669	PB300975.00.0_p*bc	PB104011.00.0_p*bc	PB300532.00.0_p*bc	PY01669_pybc	PB000225.00.0_p*bc
362	PY02649	PY02649_pyb*
363	PY05239	PY05239_pybc
364	PY04386	PY04386_py*c
365	PY01728	PY01728_pyb*
366	PY06429	PY06429_py**
367	PY01208	PY01208_pyb*
368	PY01666	PY01666_pyb*	PB001058.02.0_p*b*
369	PY00678	PY00678_pybc
370	PY02842	PY02842_pybc
371	PY07170	PY07170_py**
372	PY06002	PY06002_pyb*	PY06002_py*c
373	PY01471	PY01471_py**
374	PY04072	PY04072_pybc
375	PY02686	PY02686_pybc
376	PY00926	PY00926_pybc
377	PY01753	PY01753_pybc
378	PY05570	PY05570_pyb*	PY06930_py**
379	PY00552	PY00552_py**
380	PY07126	PY07126_py**
381	PY05647	PY05647_py**
382	PY02642	PY02642_pybc
383	PY05969	PY05969_pyb*
384	PY04975	PY04975_py**
385	PY07684	PY07684_py**
386	PY07128	PY07128_py**
387	PY02166	PY02166_py**
388	PY05054	PY05054_pyb*
389	PY02412	PB301064.00.0_p*b*	PY02412_pybc
390	PY05895	PY05895_py**
391	PY03386	PY03386_py**
392	PY06910	PY06910_pyb*
393	PY07564	PY07564_py**	PB402327.00.0_p*b*
394	PY04502	PY04502_pybc
395	PY04191	PY04191_pybc
396	PY01833	PY01833_pyb*
397	PY06566	PY06566_py**
398	PY03890	PY03890_py**
399	PY02644	PY02644_pyb*
400	PY02487	PY02487_py**
401	PY07427	PY07427_py**
402	PY05030	PY05030_pyb*
403	PY00408	PY00408_pyb*	PY00408_py*c
404	PY05743	PY05743_py*c
405	PY07813	PY07813_py**
406	PY04331	PY04331_py**
407	PY05879	PY05879_pyb*
408	PY06345	PY06345_py**
409	PY01985	PY01985_py**
410	PY02521	PY02521_py**
411	PY05630	PY05630_pyb*
412	PY00310	PY00310_py**
413	PY02386	PY02386_pybc
414	PY06986	PY06986_py**
415	PY00986	PY00986_pybc
416	PY01870	PY01870_pybc
417	PY05650	PY05650_pybc
418	PY00492	PY00492_py**
419	PY06664	PY06664_py**
420	PY05004	PY05004_py**	PY07208_py**
421	PY05890	PY05890_pybc
422	PY05308	PY05308_py**
423	PY03741	PY03741_py**
424	PY04719	PY04719_pyb*
425	PY06450	PY06450_py**
426	PY02633	PY02633_py**
427	PY06791	PY06791_pyb*
428	PY05590	PY05590_pybc
429	PY01857	PY01857_pybc
430	PY02746	PY02746_py*c	PY02746_pyb*
431	PY06550	PY06550_py**
432	PY05700	PY05700_py**
433	PY04771	PY04771_py**
434	PY04554	PY04554_py**
435	PY04523	PY04523_py**
436	PY07778	PY07778_py**
437	PY06771	PY06771_py**
438	PY05465	PY05465_py**
439	PY00378	PY00378_pybc
440	PY03745	PB000721.01.0_p*bc	PY03745_pybc	PC000166.03.0_p**c
441	PY02001	PY02001_pybc
442	PY05923	PY05923_py**
443	PY04672	PY04672_py**
444	PY06833	PY06833_py**
445	PY04193	PY04193_py**
446	PY00747	PY00747_py**
447	PY02008	PY02008_pybc
448	PY04433	PY04433_py**
449	PY04366	PY04366_py**
450	PY04923	PY04923_py**
451	PY04591	PY04591_py**
452	PY04233	PY04233_py**
453	PY01262	PY01262_py**
454	PY00802	PY00802_pybc
455	PY02204	PY02204_pybc
456	PY07640	PY07640_py**
457	PY06011	PY06011_pybc
458	PY04531	PY04531_py*c	PY04531_pyb*
459	PY00475	PY00475_pybc
460	PY07769	PY07769_py**
461	PY07330	PY07330_py**
462	PY03491	PY03491_pybc
463	PY01737	PY01737_py**
464	PY07499	PY07499_py**
465	PY01655	PY01655_pybc	PB300309.00.0_p*bc
466	PY05685	PY05685_pyb*
467	PY01164	PY01164_pybc	PC301884.00.0_p**c	PB300116.00.0_p*bc
468	PY05560	PY05560_py**
469	PY02298	PY02298_py**
470	PY06945	PY06945_py**
471	PY06750	PY06750_py**
472	PY03531	PY03531_py*c
473	PY06027	PY06027_py**
474	PY04471	PY04471_pyb*	PY04471_py*c
475	PY07670	PY07670_py**
476	PY03714	PY03714_pyb*	PY03714_py*c
477	PY03198	PY03198_py**
478	PY05397	PY05397_py*c
479	PY02036	PY02036_py**
480	PY07337	PY07337_pybc
481	PY03934	PY03934_pybc
482	PY04411	PY04411_py*c
483	PY02661	PY02661_py**
484	PY06430	PY06430_py*c
485	PY05229	PY05229_pybc
486	PY04830	PY04830_py*c	PY04830_pyb*
487	PY00028	PY00028_pybc
488	PY07766	PY07766_py**
489	PY01543	PY01543_pyb*
490	PY07463	PY07463_py**
491	PY02822	PY02822_py**
492	PY07743	PY07743_py**
493	PY06329	PY06329_py**
494	PY01647	PY01647_pybc
495	PY00102	PY00102_pyb*
496	PY04484	PY04484_pyb*
497	PY00818	PY00818_py**
498	PY01676	PY01676_pyb*
499	PY02413	PY02413_py*c	PY02413_pyb*
500	PY02897	PC000640.00.0_p**c	PY02897_pybc
501	PY04856	PY04856_py**
502	PY04217	PB300328.00.0_p*b*	PY04217_py*c
503	PY01122	PY01122_pyb*
504	PY06232	PY06232_py**
505	PY04800	PY04800_pyb*
506	PY05389	PY05389_pyb*
507	PY05125	PY05125_py**
508	PY02652	PY05769_py**
509	PY04561	PY04561_pyb*
510	PY03213	PY03213_pybc
511	PY00704	PY00704_pybc
512	PY00732	PY00732_pybc
513	PY05334	PY05334_py**
514	PY06565	PY06565_py**
515	PY07073	PY07073_py**
516	PY02882	PB001089.01.0_p*bc	PY02882_pybc
517	PY06325	PY06325_pyb*
518	PY03502	PY03502_pybc
519	PY00231	PY00231_pyb*
520	PY00357	PY00357_pybc
521	PY00815	PY00815_py**
522	PY07618	PY07618_py**
523	PY05626	PY05626_py**
524	PY02690	PY02690_py**
525	PY05359	PY05359_pybc
526	PY01214	PC301834.00.0_p**c	PY01214_pybc
527	PY07652	PY07652_py**
528	PY07364	PY07364_pyb*
529	PY04599	PY04599_py**
530	PY07411	PY07411_py**
531	PY02152	PY02152_pybc
532	PY03873	PY03873_pybc
533	PY04885	PB000167.00.0_p*b*
534	PY02302	PY02302_pyb*
535	PY01846	PY01846_py*c
536	PY02286	PY02286_py*c	PY02286_pyb*
537	PY04454	PY04454_py**
538	PY07799	PY07799_py**
539	PY02971	PY02971_py**
540	PY05047	PY05047_pyb*
541	PY06723	PY06723_pybc
542	PY05408	PY05408_py**
543	PY02570	PY02570_py**
544	PY07534	PY07534_py**
545	PY06844	PY06844_pybc	PB301541.00.0_p*bc
546	PY07540	PY07540_py**
547	PY05010	PY05010_py**
548	PY04432	PY04432_py*c
549	PY02125	PY02125_py**
550	PY05821	PY05821_py**
551	PY02404	PY02404_pyb*
552	PY03131	PY03131_pybc
553	PY01523	PY01523_pybc
554	PY06249	PY06249_py**
555	PY04703	PY04703_py*c	PY04703_pyb*
556	PY03924	PY03924_py**
557	PY06935	PY06935_py**
558	PY03177	PY03177_py**
559	PY02149	PY02149_py**
560	PY07560	PY07560_py**
561	PY03168	PY03168_py**
562	PY00258	PY00258_py**
563	PY06073	PY06073_pybc
564	PY06515	PY06515_py**
565	PY05545	PB000480.02.0_p*bc	PY05545_pybc
566	PY04532	PY04532_pyb*
567	PY04116	PY04116_pyb*
568	PY06704	PY06704_pybc	PB001359.02.0_p*bc
569	PY01233	PY01233_pybc
570	PY05663	PB105483.00.0_p*b*	PY05663_pybc
571	PY01182	PY01182_pybc
572	PY05541	PY05541_py**
573	PY00856	PY00856_pybc
574	PY05477	PY05477_pyb*
575	PY06979	PB000512.00.0_p*bc	PY06979_pybc
576	PY04537	PY04537_py**
577	PY04178	PY04178_py**
578	PY07730	PY07730_py**
579	PY07759	PY07759_py**
580	PY02140	PY02140_py**
581	PY07677	PY07677_py**
582	PY01811	PY01811_pybc
583	PY05642	PY05642_pybc
584	PY04659	PY04659_py**
585	PY03947	PY03947_py**
586	PY07558	PY07558_py*c	PY07558_pyb*
587	PY05171	PY05171_pyb*
588	PY03012	PY03012_py**
589	PY05786	PY05786_pyb*
590	PY00736	PY00736_py**
591	PY00503	PY00503_pyb*
592	PY07821	PY04734_py**	PY07821_py**
593	PY01871	PY01871_py**
594	PY02147	PY02147_pyb*
595	PY07728	PY07728_py**
596	PY06689	PY06689_py**
597	PY04271	PY04271_py**
598	PY04016	PY04016_py**
599	PY03489	PY03489_pybc
600	PY06754	PY07823_py**	PY07860_py**	PY06754_py**
601	PY01340	PY01340_pybc
602	PY05255	PY05255_pybc
603	PY06708	PY06708_py**
604	PY00460	PY00460_py**
605	PY01405	PY01405_py**
606	PY07636	PY07636_py**
607	PY04689	PY04689_py**
608	PY02984	PY02984_pyb*
609	PY06187	PY06187_py**
610	PY04420	PY04420_py**
611	PY06732	PY06732_py**
612	PY07111	PY07111_py**
613	PY04371	PY04371_py*c
614	PY02237	PY02237_py*c	PY02237_pyb*
615	PY06032	PY06032_py**
616	PY03784	PY03784_py**
617	PY06925	PY06925_py*c
618	PY04652	PY04652_py**
619	PY04488	PY04488_pyb*	PB000182.02.0_p*bc
620	PY04838	PY04838_pybc
621	PY01129	PY01129_py*c
622	PY07431	PY07431_pybc
623	PY03759	PY03759_py**
624	PY00262	PY00262_pyb*
625	PY03993	PY03993_pyb*
626	PY06746	PY06746_py**
627	PY06217	PY06217_pyb*
628	PY07378	PY07378_py**
629	PY07239	PY07239_py*c
630	PY01096	PC301613.00.0_p**c	PY01096_pybc	PB301144.00.0_p*bc
631	PY03867	PY03867_py**
632	PY07441	PY07441_py**
633	PY03320	PY03320_py**
634	PY00841	PY00841_pybc
635	PY03979	PY03979_py**
636	PY05966	PY05966_pyb*
637	PY03912	PY03912_py**
638	PY02473	PY02473_pybc
639	PY06376	PY06376_py**
640	PY00044	PY00044_pyb*
641	PY02179	PY02179_py**
642	PY05181	PY05181_py*c
643	PY02922	PY02922_py**
644	PY05027	PY05027_py**
645	PY04142	PY04142_pybc
646	PY04743	PY04743_pyb*
647	PY03155	PY03155_pybc
648	PY06887	PY06887_py**
649	PY04311	PY04311_py**
650	PY00949	PB108428.00.0_p*bc	PY00949_pybc
651	PY07037	PY07037_py*c	PY07037_pyb*
652	PY04155	PY04155_py**
653	PY03526	PY03526_pybc
654	PY03706	PY03706_pybc
655	PY01743	PY01743_pyb*
656	PY03728	PY03728_py**
657	PY04162	PY04162_pyb*
658	PY04066	PY04066_py**
659	PY05666	PY05666_py*c	PY05666_pyb*
660	PY05079	PY05079_pybc
661	PY07598	PY07598_pybc
662	PY04864	PY04864_pyb*
663	PY02725	PY02725_pyb*
664	PY02194	PY02194_py**
665	PY05802	PY05802_pybc
666	PY05417	PB000120.02.0_p*bc	PY05417_pybc
667	PY05790	PY05790_pyb*	PY05790_py*c
668	PY01338	PY01338_pybc
669	PY06741	PY06741_py**
670	PY05140	PY05140_py**
671	PY02727	PY02727_py**
672	PY05091	PY05091_py**	PB300579.00.0_p*b*
673	PY01960	PY01960_pyb*
674	PY01724	PY01724_py**
675	PY02053	PY02053_pyb*
676	PY05905	PY05905_py*c	PY05905_pyb*
677	PY07101	PY07101_pyb*	PY07101_py*c
678	PY06144	PY06144_py**
679	PY04458	PY04458_pyb*
680	PY07222	PY07222_pyb*
681	PY02329	PY02329_py**
682	PY00809	PY00809_py**
683	PY06585	PY06585_py**
684	PY03804	PY03804_py**
685	PY05848	PY05848_py**
686	PY06424	PY06424_pybc
687	PY05075	PY05075_pyb*
688	PY05284	PY05284_py**
689	PY03375	PY03375_pyb*
690	PY01486	PY01486_py**
691	PY01033	PY01033_py**
692	PY02337	PB300246.00.0_p*bc	PY02337_pybc
693	PY05162	PY05162_pyb*	PY05162_py*c
694	PY00247	PY00247_pyb*
695	PY04765	PY04765_py*c	PY04765_pyb*
696	PY03280	PY03280_pybc
697	PY05338	PY05338_py**
698	PY07152	PY07152_py*c
699	PY06350	PY06350_py**
700	PY02488	PY02488_pybc
701	PY02453	PY02453_pybc
702	PY05017	PY05017_py**
703	PY02766	PY02766_py*c
704	PY05195	PY05195_py**
705	PY07116	PY07116_pybc
706	PY02438	PY02438_pybc
707	PY03577	PY03577_pybc
708	PY00777	PY00777_py**	PY00771_py**	PY00145_py**
709	PY00923	PY00923_py**
710	PY07176	PY07176_pyb*
711	PY07374	PY07374_py**
712	PY06576	PB000760.00.0_p*bc	PY06576_py**
713	PY04826	PY04826_py**
714	PY06451	PY06451_pybc
715	PY03899	PY03899_pybc
716	PY02707	PY02707_pybc
717	PY03652	PY03652_py**
718	PY06106	PY06106_py**
719	PY05836	PY05836_py**
720	PY00326	PY00326_pybc
721	PY04615	PY04615_pybc
722	PY07146	PY07146_py**
723	PY01928	PY01928_py**
724	PY03052	PY03052_py*c	PY03052_pyb*
725	PY06014	PY06014_pybc
726	PY06332	PY06332_pyb*
727	PY05855	PY05855_pybc	PB300731.00.0_p*bc
728	PY06164	PY06164_pyb*
729	PY06359	PY06359_pybc
730	PY06138	PY06138_pybc
731	PY02823	PY02823_py**
732	PY03332	PY03332_py**
733	PY03985	PY03985_py**
734	PY07819	PY07819_py**
735	PY02557	PY02557_pybc
736	PY07492	PY07492_py**
737	PY05566	PY05566_py**
738	PY00015	PY00015_pybc
739	PY03230	PY03230_pybc	PB000026.00.0_p*bc
740	PY01549	PY01549_pybc
741	PY07259	PY07259_py**
742	PY02445	PY02445_pyb*
743	PY00551	PY00551_py**
744	PY00882	PY00882_py**
745	PY02067	PY02067_py*c	PY02067_pyb*
746	PY04054	PY04054_py**
747	PY06067	PB000700.03.0_p*b*	PY06067_py*c	PY06067_pyb*
748	PY01812	PY01812_pybc
749	PY05744	PY05744_pybc	PC302454.00.0_p**c
750	PY02673	PY02673_pybc
751	PY03848	PY03848_py**
752	PY01996	PY01996_py**
753	PY03631	PY03631_pybc
754	PY07528	PY07528_py**
755	PY02758	PY03416_py**	PY02039_py**	PY02758_py**	PY02451_py**	PY01082_py**	PY00393_py**
756	PY03339	PY03339_pyb*
757	PY01321	PY01321_pybc
758	PY06318	PY06318_py**
759	PY03814	PY03814_pybc
760	PY02006	PY02006_pybc
761	PY03341	PY03341_py**
762	PY00383	PY00383_pyb*
763	PY02028	PY02028_pyb*
764	PY06062	PY06062_py**
765	PY05102	PY05102_pybc
766	PY00657	PY00657_pybc
767	PY01377	PY01377_pyb*	PY01377_py*c
768	PY04035	PY04035_pybc
769	PY04757	PY04757_pybc
770	PY06338	PY06338_py**
771	PY03597	PY03597_py**
772	PY05422	PY05422_pybc
773	PY02771	PY02771_pybc	PB000096.00.0_p*bc
774	PY03242	PY03242_py**
775	PY07197	PY07197_py*c
776	PY07547	PY07547_py**
777	PY01858	PY01858_pybc
778	PY02153	PY02153_pybc
779	PY06125	PB300646.00.0_p*bc	PY06125_pyb*
780	PY03009	PY03009_pybc
781	PY03364	PY03364_py**
782	PY03221	PY03221_py**
783	PY06368	PY06368_pybc
784	PY04728	PY04728_py*c
785	PY00718	PY00718_pybc
786	PY04962	PY04962_py*c
787	PY01226	PY01226_pyb*
788	PY02420	PY02420_py**
789	PY03407	PB000825.02.0_p*b*	PY03407_pybc
790	PY00768	PY00768_pybc	PB000601.02.0_p*bc
791	PY06909	PY06909_pyb*	PB000183.03.0_p*bc
792	PY05581	PY05581_pyb*	PY05581_py*c
793	PY03948	PY03948_py**
794	PY05511	PY05511_py**
795	PY06610	PY06610_pyb*
796	PY04665	PY04665_pyb*
797	PY04429	PY04429_py**
798	PY04920	PY04920_pybc
799	PY04648	PY04648_pybc
800	PY04879	PY04879_pyb*
801	PY04465	PY04465_py**
802	PY06850	PY06850_py**
803	PY02930	PY02930_pybc
804	PY04130	PY04130_py**
805	PY01313	PY01313_py**
806	PY02212	PY02212_py*c
807	PY01932	PY01932_pybc
808	PY04107	PY04107_pybc
809	PY07604	PY07604_py**
810	PY07014	PY07014_py**
811	PY03440	PY03440_pyb*
812	PY03970	PY03970_pybc
813	PY02602	PY02602_pybc
814	PY06894	PY06894_pyb*
815	PY00034	PY00034_pybc
816	PY04833	PY04833_pybc
817	PY01492	PY01492_pybc
818	PY05325	PY05325_pybc
819	PY02109	PY02109_pybc
820	PY02949	PY02949_pybc
821	PY00650	PY00650_py**
822	PY03608	PY03608_py**
823	PY00564	PY00564_py**
824	PY02940	PY02940_py**
825	PY04383	PY04383_py*c
826	PY07396	PY07396_py**
827	PY06201	PY06201_py**
828	PY02245	PY02245_py**
829	PY00508	PY00508_py**
830	PY06922	PY06922_pybc
831	PY02911	PY02911_pybc
832	PY01936	PY01936_pyb*
833	PY00932	PY00932_pybc
834	PY05538	PY05538_py*c
835	PY03811	PY03811_pybc
836	PY03773	PY03773_pybc	PB001150.01.0_p*bc
837	PY05497	PY05497_py**
838	PY06095	PY06095_py**
839	PY04489	PY04489_pybc
840	PY03675	PY03675_py**
841	PY02263	PY02263_py**
842	PY05779	PY05779_pybc
843	PY05522	PY05522_py*c
844	PY01697	PY01697_pybc
845	PY07024	PY07024_py**
846	PY02137	PY02137_py**
847	PY07315	PY07315_py**
848	PY03836	PY03836_py**
849	PY00457	PY00457_pyb*
850	PY07290	PY07290_py**	PB400910.00.0_p*b*
851	PY00633	PY00633_pyb*
852	PY06717	PY06717_pybc
853	PY06505	PY06505_pybc
854	PY03915	PY03915_pybc
855	PY02956	PY02956_pybc
856	PY05244	PY05244_py**
857	PY05757	PY05757_py**
858	PY01196	PY01196_pybc
859	PY06638	PY06638_py**
860	PY04380	PY04380_py**
861	PY01622	PB301166.00.0_p*bc	PY01622_pybc
862	PY07237	PY07237_pybc
863	PY00594	PY00594_pybc
864	PY03050	PY03050_pybc
865	PY03025	PY03025_pybc
866	PY00553	PY00553_py**
867	PY04242	PY04242_pyb*	PY04242_py*c
868	PY04251	PY04251_pybc
869	PY00942	PY00942_pybc
870	PY02496	PY02496_pyb*
871	PY01715	PY01715_pyb*
872	PY00227	PY00227_py**
873	PY06296	PY06296_py**
874	PY05765	PY05765_pybc
875	PY06459	PY06459_pyb*
876	PY00940	PY00940_pybc
877	PY04592	PY04592_py**
878	PY07201	PY07201_pybc
879	PY06558	PY06558_pyb*
880	PY00830	PY00830_py*c
881	PY05595	PY05595_py**
882	PY05672	PY05672_py**
883	PY01644	PY01644_pybc
884	PY04261	PY04261_pybc
885	PY01190	PY01190_py**
886	PY02838	PY02838_py**
887	PY00525	PY00525_py*c	PY00525_pyb*
888	PY07526	PY07526_pybc
889	PY07565	PY07565_py**
890	PY04403	PY04403_pybc
891	PY07747	PY07747_py**
892	PY00171	PY00171_py**
893	PY02397	PY02397_pybc
894	PY03869	PY03869_py**
895	PY00779	PY00773_py**	PY00147_py**	PY00779_py**
896	PY01807	PY01807_pybc
897	PY03363	PY03363_py**
898	PY07225	PY07225_pyb*
899	PY04049	PY04049_py**
900	PY02342	PY02342_pybc
901	PY00729	PY00729_pybc
902	PY00123	PY00123_pybc	PB300415.00.0_p*bc
903	PY03968	PY03968_py**
904	PY02455	PY02455_pyb*
905	PY02866	PY02866_pyb*	PY02866_py*c
906	PY05254	PY05254_pybc
907	PY03583	PY03583_py**
908	PY01128	PY01128_py**
909	PY02804	PB301504.00.0_p*bc	PY02804_pybc
910	PY06735	PY06735_pybc
911	PY06657	PY06657_pybc
912	PY01013	PY01013_py**
913	PY02483	PY02483_py**
914	PY06292	PY06292_pyb*
915	PY04737	PY04737_py**
916	PY00499	PY00499_py**
917	PY04815	PY04815_pybc
918	PY04144	PY04144_py**
919	PY00635	PY00635_py**
920	PY02993	PY02993_pybc
921	PY07015	PY07015_py**
922	PY03685	PY03685_pyb*
923	PY04921	PY04921_pybc
924	PY07199	PY07199_pyb*
925	PY07012	PY07012_py**
926	PY00284	PY00284_py**
927	PY07481	PY07481_pyb*
928	PY03263	PY03263_py**
929	PY05884	PY05884_pybc
930	PY04529	PY04529_py**
931	PY00390	PY00390_py**
932	PY01864	PY01864_pybc
933	PY02631	PY02631_pybc
934	PY01616	PY01616_pyb*
935	PY06720	PY06720_py**
936	PY02834	PY02834_pyb*
937	PY03887	PY03887_pybc
938	PY04393	PY04393_pybc
939	PY04859	PY04859_pybc
940	PY04987	PY04987_py**
941	PY01711	PY01711_pybc
942	PY04310	PY04310_py**
943	PY00083	PY00083_pybc
944	PY05559	PY05559_pyb*
945	PY04339	PY04339_py**
946	PY01169	PY01169_pybc
947	PY05220	PY05220_py**
948	PY04690	PY04690_pyb*
949	PY02588	PY02588_pybc
950	PY06991	PY06991_py**
951	PY00867	PY06748_py**	PY00867_py**
952	PY02375	PY02375_pybc	PB001605.02.0_p*bc
953	PY00891	PY00891_pyb*	PY00891_py*c
954	PY04105	PY04105_py**
955	PY06033	PY06033_py**
956	PY07622	PY07622_pyb*
957	PY00348	PY00348_pyb*	PC100136.00.0_p**c
958	PY00587	PY00587_pybc
959	PY03391	PY03391_pybc
960	PY02277	PY02277_py**
961	PY07732	PY07732_py**
962	PY07319	PY07319_py**
963	PY05979	PY05979_pyb*
964	PY04877	PY04877_pybc
965	PY01045	PY01045_pyb*
966	PY01143	PY01143_pybc
967	PY07345	PY07345_pybc
968	PY05110	PY05110_py**
969	PY01244	PY01244_pybc
970	PY05987	PY05987_pybc
971	PY01788	PY01788_py**
972	PY07536	PY07536_py**
973	PY01363	PY01363_py**
974	PY01430	PY01430_pybc
975	PY06022	PY06022_pybc
976	PY07213	PY07213_py**
977	PY03659	PY03659_py**
978	PY00002	PY00002_py**
979	PY07326	PY07326_pyb*
980	PY03694	PY03694_py*c	PY03694_pyb*
981	PY05956	PY05956_py**
982	PY00575	PY00575_py**
983	PY04476	PY04476_pybc
984	PY02134	PY02134_pybc	PC300444.00.0_p**c
985	PY05136	PY05136_py**
986	PY06439	PY06439_py**
987	PY05094	PY05094_py**
988	PY02084	PY02084_pybc
989	PY00952	PY00952_pybc
990	PY05459	PY05459_py*c	PY05459_pyb*
991	PY06604	PY06604_pyb*
992	PY02614	PY02614_py**
993	PY01998	PY01998_pybc
994	PY00906	PY00906_pyb*
995	PY07190	PY07190_py**
996	PY04918	PY04918_py**
997	PY05384	PY05384_py**
998	PY02468	PY02468_py**
999	PY05377	PY05377_py*c
1000	PY04540	PY04540_py*c	PY04540_pyb*	PB405171.00.0_p*bc
1001	PY02252	PY02252_pybc
1002	PY05130	PY05130_py**
1003	PY07657	PY07657_py**
1004	PY03610	PY03610_py**
1005	PY05742	PY05742_pybc
1006	PY06195	PY06195_pyb*
1007	PY04199	PY04199_pybc
1008	PY00707	PY00707_pybc
1009	PY00691	PY00691_py*c	PY00691_pyb*
1010	PY05275	PY05275_py**
1011	PY00919	PY00919_pybc
1012	PY02733	PY02733_py**
1013	PY04190	PY04190_pybc
1014	PY02092	PY02092_py**
1015	PY06860	PY06860_py**
1016	PY05784	PY05784_py**
1017	PY04287	PY04287_py*c
1018	PY04427	PY04427_py**
1019	PY06246	PY06246_pybc
1020	PY07843	PY07843_py**
1021	PY02511	PY02511_pybc
1022	PY04795	PY04795_py**
1023	PY03134	PY03134_py*c	PY03134_pyb*
1024	PY00934	PY00934_pybc
1025	PY03668	PY03668_pybc
1026	PY00795	PY00795_pybc
1027	PY06432	PY06432_pybc
1028	PY01080	PY01080_py**
1029	PY03539	PY03539_py**
1030	PY04560	PY04560_pybc
1031	PY03488	PY03488_py**
1032	PY05053	PY05053_py**
1033	PY03792	PY03792_pyb*
1034	PY01436	PY01436_py**
1035	PY03860	PY04259_py**	PY03860_py**
1036	PY02898	PY02898_py**
1037	PY00175	PY00175_py**
1038	PY00397	PY00397_pyb*
1039	PY00760	PY00760_pybc
1040	PY00668	PY00668_pybc
1041	PY06674	PY06674_py**
1042	PY04693	PY04693_pybc
1043	PY04602	PY04602_py**
1044	PY02954	PY02954_py**
1045	PY03359	PY03359_py**
1046	PY03304	PY03304_py**
1047	PY00394	PY00394_py**
1048	PY03996	PY03996_py**
1049	PY02679	PY02679_pybc
1050	PY03072	PY03072_pyb*
1051	PY00648	PY00648_pyb*
1052	PY07838	PY07838_py**
1053	PY07432	PY07432_pybc
1054	PY03446	PY03446_py**
1055	PY03567	PY03567_py**
1056	PY06942	PY06942_py**
1057	PY02046	PY02046_pybc
1058	PY07802	PY07802_py**
1059	PY03920	PY03920_pybc
1060	PY06644	PY06644_pyb*
1061	PY03294	PY03294_pybc
1062	PY07824	PY07824_py**
1063	PY03105	PY03105_py**
1064	PY00436	PY00436_pyb*	PY00436_py*c
1065	PY04755	PY04755_py**
1066	PY03901	PY03901_pybc
1067	PY07049	PY07049_pyb*
1068	PY03663	PY03663_pybc
1069	PY04793	PY04793_pybc
1070	PY07816	PY07816_py**
1071	PY00333	PY00333_pybc
1072	PY04588	PY04588_pybc
1073	PY06400	PY06400_py**
1074	PY00730	PY00730_pybc
1075	PY03350	PY03350_py*c	PY03350_pyb*
1076	PY02597	PY02597_pybc
1077	PY06526	PY06526_py*c	PY06526_pyb*
1078	PY06540	PY06540_pybc
1079	PY03224	PY03224_pybc
1080	PY07166	PY07166_pybc
1081	PY00962	PY00962_pybc
1082	PY00203	PY00203_pybc	PB000286.00.0_p*bc
1083	PY03771	PY03771_pybc
1084	PY03478	PY03478_pybc
1085	PY03387	PY03387_py**
1086	PY07127	PY07127_py**
1087	PY06900	PY06900_pybc
1088	PY04746	PY04746_pybc
1089	PY06101	PY06101_pyb*
1090	PY05576	PY05576_pybc
1091	PY01064	PY01064_pybc
1092	PY07459	PY07459_py**
1093	PY05241	PY05241_pybc
1094	PY01273	PY01273_pybc
1095	PY06287	PY06287_pybc
1096	PY01913	PY01913_pybc	PC000619.02.0_p**c
1097	PY04040	PY04040_pybc
1098	PY01900	PY01900_py**
1099	PY06071	PY06071_pyb*
1100	PY01521	PY01521_pyb*
1101	PY05619	PB108841.00.0_p*bc	PY05619_pybc
1102	PY03977	PY03977_py**
1103	PY00990	PY00990_py**
1104	PY06932	PY06932_py**
1105	PY05550	PY02353_py**	PY05550_pybc
1106	PY00855	PB301269.00.0_p*bc	PY00855_pybc
1107	PY04702	PY04702_py**
1108	PY01832	PY01832_pybc
1109	PY01209	PY01209_pybc
1110	PY00035	PY00035_pyb*
1111	PY04020	PY04020_py**
1112	PY03852	PY03852_py**
1113	PY04637	PY04637_pybc
1114	PY05189	PY05189_pybc
1115	PY00679	PY00679_pybc
1116	PY02593	PY02593_pyb*
1117	PY05758	PY05758_py**
1118	PY05369	PY05369_pybc
1119	PY01957	PY01957_pybc
1120	PY01369	PY01369_pybc
1121	PY01729	PY01729_pyb*
1122	PY01303	PY01303_py**
1123	PY00020	PY00020_pybc
1124	PY07219	PY07219_py*c	PY07219_pyb*
1125	PY02486	PY02486_pyb*
1126	PY07252	PY07252_py**
1127	PY04938	PY04938_pyb*
1128	PY04071	PY04071_pybc
1129	PY04400	PY04400_pyb*
1130	PY03346	PY03346_py**
1131	PY04463	PY04463_py**
1132	PY06697	PY06697_py**
1133	PY05213	PY05213_py**
1134	PY03432	PY03432_py**
1135	PY01925	PY01925_py**
1136	PY01467	PY01467_pybc
1137	PY00271	PY00271_pyb*
1138	PY05912	PY05912_py**
1139	PY06855	PY06855_py**
1140	PY06230	PY06230_py**
1141	PY05701	PY05701_py**
1142	PY03296	PY03296_pybc
1143	PY01398	PY01398_pybc
1144	PY05537	PY05537_py*c	PY05537_pyb*
1145	PY01061	PY01061_py**
1146	PY02747	PY02747_pybc
1147	PY01680	PY01680_pybc
1148	PY04553	PY04553_py**
1149	PY03402	PY03402_py**
1150	PY00414	PY00414_pybc
1151	PY00054	PY00054_pybc
1152	PY01668	PY01668_pybc
1153	PY07279	PY07279_py**
1154	PY05571	PY05571_pyb*	PY05571_py*c
1155	PY06239	PY06239_py**
1156	PY03586	PY03586_py**
1157	PY05005	PY05005_py**
1158	PY04515	PY04515_py**
1159	PY02380	PY02380_py**
1160	PY01584	PY01584_pyb*
1161	PY02044	PB300074.00.0_p*bc	PY02044_pybc
1162	PY04994	PY04994_py**
1163	PY02299	PY02299_py**
1164	PY07768	PY07768_py**
1165	PY04517	PY04517_py**
1166	PY02490	PY02490_pybc
1167	PY01075	PY01075_pybc
1168	PY00994	PY00994_pybc
1169	PY02516	PY02516_pyb*
1170	PY02163	PY02163_py**
1171	PY03549	PY03549_py**
1172	PY02387	PY02387_py**
1173	PY07331	PY07331_py**
1174	PY07171	PY07171_py**
1175	PY05688	PY05688_py**
1176	PY06580	PY06580_pybc
1177	PY06705	PY06705_pyb*
1178	PY06389	PY06389_py**
1179	PY06115	PY06115_py*c	PY06115_pyb*
1180	PY07685	PY07685_py**
1181	PY04831	PY04831_pybc
1182	PY02203	PY02203_pybc
1183	PY03740	PY03740_pybc
1184	PY03144	PY03144_pyb*
1185	PY05180	PY05180_pyb*	PY05180_py*c
1186	PY06661	PY06661_pyb*
1187	PY06344	PY06344_py**
1188	PY00476	PY00476_py**
1189	PY02106	PY02106_py**
1190	PY06770	PY06770_pyb*
1191	PY06663	PY06663_py**
1192	PY06458	PY06458_py**
1193	PY00009	PY00009_pyb*
1194	PY07583	PY07583_py**
1195	PY00491	PY00491_py**
1196	PY06830	PY06830_py**
1197	PY06547	PY06547_py**
1198	PY04907	PY04907_pybc
1199	PY02891	PY02891_pybc
1200	PY02641	PY02641_py*c	PY02641_pyb*
1201	PY05069	PY05069_py**
1202	PY04365	PY04365_py**
1203	PY05611	PY05611_pybc
1204	PY02499	PY02499_pybc
1205	PY02364	PY02364_py**
1206	PY05849	PY05849_pybc
1207	PY03747	PY03747_py**
1208	PY01604	PY01604_pyb*
1209	PY05556	PY05556_pybc	PB001120.01.0_p*bc
1210	PY03744	PY03744_pyb*
1211	PY01738	PY01738_py*c
1212	PY02634	PY02634_pyb*
1213	PY05829	PY05829_py**
1214	PY06394	PC300912.00.0_p**c	PC000360.03.0_p**c	PY06394_pybc
1215	PY07097	PY07097_py**
1216	PY02074	PY02074_py**
1217	PY01351	PY01351_pyb*
1218	PY07320	PY07320_pybc
1219	PY00185	PY00185_py**
1220	PY01173	PY01173_py*c	PY01173_pyb*
1221	PY01557	PY01557_pybc
1222	PY06792	PY06792_pyb*
1223	PY06787	PY06787_pyb*	PY06787_py*c
1224	PY05273	PY05273_pyb*
1225	PY03841	PY03841_pybc
1226	PY00617	PY00617_py**
1227	PY07846	PY07846_py**
1228	PY07856	PY07856_py**
1229	PY00014	PY00014_py**
1230	PY07263	PY07263_py**
1231	PY06963	PY06963_pybc
1232	PY01628	PY01628_pyb*
1233	PY06219	PY06219_py**
1234	PY01403	PY01403_py**
1235	PY02621	PY02621_pyb*	PY02621_py*c	PB300397.00.0_p*b*
1236	PY02605	PY02605_pybc
1237	PY00842	PY00842_py**
1238	PY04671	PY04671_pybc
1239	PY03554	PY03554_pybc
1240	PY04770	PY04770_py**
1241	PY01484	PY01484_py**
1242	PY01085	PY01085_pybc
1243	PY01427	PY07108_py**
1244	PY02019	PY02019_pybc
1245	PY06539	PY06539_pyb*
1246	PY05733	PY05733_pybc
1247	PY05483	PY05483_pybc
1248	PY01725	PY01725_py*c
1249	PY01769	PY01769_py**
1250	PY02541	PY02541_py**
1251	PY06182	PY06182_py*c
1252	PY02554	PY02554_pyb*	PY02554_py*c
1253	PY06790	PB300626.00.0_p*bc	PY06790_pybc
1254	PY00974	PY00974_py**
1255	PY02681	PY02681_pybc
1256	PY01948	PY01948_pybc	PB000645.03.0_p*bc
1257	PY00109	PY00109_pybc
1258	PY01884	PY01884_py**
1259	PY04510	PY04510_pybc
1260	PY05309	PY05309_py**
1261	PY02238	PY02238_pybc
1262	PY05911	PY05911_pyb*	PY05911_py*c
1263	PY07078	PY07078_pybc
1264	PY07065	PY07065_pybc
1265	PY00204	PY00204_py**
1266	PY01008	PY01008_pybc	PB300743.00.0_p*bc	PC000140.00.0_p**c
1267	PY07782	PY07782_py**
1268	PY03490	PY03490_pybc
1269	PY06150	PY06150_py**
1270	PY06491	PY06491_py**
1271	PY00407	PY00407_pybc
1272	PY02547	PY02547_py**
1273	PY06946	PY06946_py**
1274	PY01001	PY01001_py**
1275	PY05631	PY05631_pybc
1276	PY01295	PY01295_pybc
1277	PY03510	PY03510_pyb*
1278	PY01772	PY01772_py**
1279	PY07404	PY07404_py**
1280	PY02225	PY02225_py*c
1281	PY04782	PY04782_py**
1282	PY01383	PY01383_py**
1283	PY03194	PY03194_py**
1284	PY02126	PY02126_py**
1285	PY01611	PY01611_py**
1286	PY06449	PY06449_pybc
1287	PY04203	PY04203_pyb*
1288	PY05854	PY05854_pybc
1289	PY07090	PY07090_py**
1290	PY01357	PY01357_pybc
1291	PY03187	PY03187_pybc
1292	PY07522	PY07522_py**
1293	PY01577	PY01577_pybc
1294	PY00095	PY00095_pybc
1295	PY07358	PY07358_pybc
1296	PY00197	PY00197_pyb*
1297	PY06146	PY06146_py**
1298	PY00912	PY00912_pyb*
1299	PY05873	PY05873_py**
1300	PY02290	PY02290_py*c
1301	PY07424	PY07424_py*c	PY07424_pyb*
1302	PY02716	PY02716_py**
1303	PY02960	PY02960_pybc
1304	PY07770	PY07770_py**
1305	PY05231	PY05231_pyb*
1306	PY05898	PY05898_pybc
1307	PY02426	PY02426_py**
1308	PY05725	PY05725_pybc
1309	PY07245	PY07245_py**
1310	PY06814	PY06814_pybc
1311	PY03273	PY03273_pybc
1312	PY02904	PB106865.00.0_p*bc	PY02904_pyb*
1313	PY07676	PY07676_py**
1314	PY04649	PY04649_py**
1315	PY01741	PY01741_pyb*
1316	PY02218	PY02218_pybc
1317	PY07381	PY07381_py**
1318	PY06496	PY06496_py**
1319	PY04959	PY04959_pybc	PB300716.00.0_p*bc
1320	PY01199	PY01199_pybc
1321	PY07599	PY07599_py**	PB105856.00.0_p*b*
1322	PY03840	PY03840_pyb*
1323	PY01099	PY01099_py**
1324	PY07541	PY07541_py**
1325	PY06594	PY06594_py**
1326	PY05585	PY05585_pybc
1327	PY04500	PY04500_pyb*
1328	PY02323	PY02323_pybc
1329	PY05274	PY05274_pyb*
1330	PY04865	PY04865_pyb*
1331	PY07154	PY07154_pyb*
1332	PY01312	PY01312_py**
1333	PY04163	PY04163_pybc
1334	PY06377	PY06377_pybc
1335	PY01410	PY01410_py**
1336	PY00252	PY00252_pyb*	PY00252_py*c
1337	PY00839	PY00839_pybc
1338	PY04651	PY04651_py**
1339	PY00250	PY00250_pyb*
1340	PY05540	PY05540_pybc
1341	PY07559	PY07559_py**
1342	PY00448	PY00448_pybc	PB001577.02.0_p*bc
1343	PY01945	PY01945_py*c
1344	PY00053	PY00053_pyb*
1345	PY05105	PY05105_py**
1346	PY02146	PY02146_py**
1347	PY06685	PY06685_py*c
1348	PY03159	PY03159_pyb*
1349	PY03891	PY03891_py**
1350	PY03011	PY03011_pyb*
1351	PY03087	PY03087_pybc
1352	PY07798	PY07798_py**
1353	PY05643	PY05643_pyb*
1354	PY02892	PY02892_py**
1355	PY02321	PY02321_pybc
1356	PY04216	PY04216_py**
1357	PY07734	PY07734_py**
1358	PY01402	PY01402_py**
1359	PY07442	PY07442_pyb*	PY07442_py*c
1360	PY05028	PY05028_py**
1361	PY07731	PY07731_py**
1362	PY04179	PY04179_pyb*
1363	PY02876	PY02876_pyb*
1364	PY07791	PY07791_py**
1365	PY06360	PY06360_pyb*
1366	PY06740	PY06740_py**
1367	PY06241	PY06241_pyb*
1368	PY05306	PY05306_pyb*
1369	PY04352	PB000033.00.0_p*bc	PY04352_pybc
1370	PY02728	PY02728_py**
1371	PY00655	PY00655_py**
1372	PY03738	PY03738_pyb*	PY03738_py*c
1373	PY00230	PY00230_py**
1374	PY05375	PY05375_py**
1375	PY06442	PY06442_pybc
1376	PY00101	PY00101_pybc
1377	PY04666	PY04666_pyb*
1378	PY07758	PY07758_py**
1379	PY06926	PY06926_py**
1380	PY04485	PY04485_py*c
1381	PY00762	PY00762_py*c
1382	PY01043	PY01043_pybc
1383	PY02726	PY02726_py**
1384	PY02280	PY02280_py**
1385	PY02178	PY02178_pybc
1386	PY05141	PY05141_pyb*
1387	PY04677	PY04677_pybc
1388	PY06467	PY06467_py**
1389	PY01659	PY01659_pybc
1390	PY04312	PY04312_py**
1391	PY03913	PY03913_py**
1392	PY03033	PY03033_py*c
1393	PY02536	PY02536_pybc
1394	PY05684	PY05684_pybc
1395	PY05415	PY05415_py**
1396	PY02606	PY02606_pybc
1397	PY03149	PY03149_pybc
1398	PY03758	PY03758_py**
1399	PY04218	PY04218_py**
1400	PY01877	PY01877_pyb*
1401	PY05667	PY05667_pyb*	PY05667_py*c
1402	PY07397	PY07397_py**
1403	PY03976	PY03976_py**
1404	PY00622	PY00622_pyb*
1405	PY04603	PY04603_py**
1406	PY04292	PY04292_pyb*
1407	PY00741	PY00741_pybc	PB000436.03.0_p*bc
1408	PY07727	PY07727_py**
1409	PY00737	PY00737_py**
1410	PY06089	PY06089_py**
1411	PY04574	PY04574_pyb*
1412	PY05337	PY05337_pyb*
1413	PY06884	PY06884_pyb*
1414	PY07415	PY07415_py**
1415	PY05605	PY05605_py**
1416	PY02923	PY02923_py*c	PY02923_pyb*
1417	PY04459	PY04459_pybc
1418	PY04092	PY04092_pybc
1419	PY00079	PY00079_py**
1420	PY01386	PY01386_py*c
1421	PY00043	PY00043_pyb*
1422	PY06940	PY06940_py**
1423	PY06755	PY06755_py**
1424	PY01744	PY01744_py*c	PY01744_pyb*
1425	PY04143	PY04143_pyb*
1426	PY01449	PY01449_py**
1427	PY00064	PY00064_pybc
1428	PY02128	PY02128_py**
1429	PY00029	PY00029_pybc
1430	PY03498	PY03498_pyb*
1431	PY04847	PY04847_py**
1432	PY02037	PY02037_py**
1433	PY04232	PY04232_pybc
1434	PY00308	PY00308_py**
1435	PY05606	PY05606_py**
1436	PY03770	PB000023.02.0_p*bc	PY03770_pybc
1437	PY07742	PY07742_py**
1438	PY01451	PY01451_pybc
1439	PY07530	PY07530_pybc	PB000531.01.0_p*b*
1440	PY05523	PY05523_pybc
1441	PY03959	PY03959_py*c	PY03959_pyb*
1442	PY02476	PY02476_pybc
1443	PY05398	PY05398_pybc
1444	PY00827	PY00827_pybc
1445	PY07641	PY07641_pybc
1446	PY04906	PY04906_py**
1447	PY04021	PY04021_py**
1448	PY06328	PY06328_pybc
1449	PY07274	PY07274_py**
1450	PY01468	PB300174.00.0_p*bc	PY01468_pybc	PY03002_py**
1451	PY00368	PY00368_py**
1452	PY06506	PY06506_pybc
1453	PY07106	PY07106_py**
1454	PY03805	PY03805_py**
1455	PY00816	PY00816_pyb*
1456	PY00437	PY00437_py**
1457	PY03295	PY03295_pybc
1458	PY06233	PY06233_py**
1459	PY04180	PY04180_pyb*	PY04180_py*c
1460	PY03119	PY03119_py*c	PY03119_pyb*
1461	PY00165	PY00165_pybc
1462	PY07829	PY07829_py**
1463	PY04081	PY04081_pybc
1464	PY03935	PY03935_py*c
1465	PY00606	PY00606_pyb*	PY00606_py*c
1466	PY07512	PY07512_py**
1467	PY07177	PY07177_pyb*	PY07177_py*c
1468	PY02821	PY02821_pybc
1469	PY02352	PY02352_pybc
1470	PY07783	PY07783_py**
1471	PY01610	PY01610_py**	PB300922.00.0_p*b*
1472	PY01517	PY01517_pybc
1473	PY04764	PY04764_pybc
1474	PY01696	PY01696_pybc
1475	PY06635	PY06635_pyb*
1476	PY03503	PC300939.00.0_p**c	PY03503_pybc
1477	PY00931	PY00931_pybc
1478	PY06984	PY06984_py**	PB402292.00.0_p*b*
1479	PY01819	PY01819_py**
1480	PY00205	PB100384.00.0_p*b*	PY00205_py**
1481	PY05148	PY05148_py**
1482	PY04727	PY04727_pyb*
1483	PY00519	PY00519_py**
1484	PY02117	PY02117_py**
1485	PY04250	PY04250_py**
1486	PY01121	PY01121_pyb*
1487	PY04895	PY04895_pybc
1488	PY03946	PY03946_py**
1489	PY02818	PB000310.03.0_p*b*	PY02818_pybc
1490	PY00733	PY00733_pybc
1491	PY02548	PY02548_py**
1492	PY03078	PB000245.01.0_p*bc	PY03078_pybc
1493	PY07472	PY07472_py**	PY04913_py**
1494	PY07057	PY07057_pyb*
1495	PY03555	PY03555_py**
1496	PY01544	PY01544_pyb*
1497	PY06324	PY06324_py**
1498	PY03872	PY03872_pybc
1499	PY03691	PY03691_pybc	PC301121.00.0_p**c
1500	PY02285	PY02285_py*c
1501	PY07533	PY07533_py**
1502	PY04106	PY04106_pybc
1503	PY02199	PY02199_pybc
1504	PY05996	PY05996_pybc
1505	PY05567	PY05567_pybc
1506	PY03530	PY03530_pyb*
1507	PY01342	PY01342_pyb*
1508	PY03214	PY03214_pybc
1509	PY02739	PB301212.00.0_p*bc	PB300035.00.0_p*bc	PB300630.00.0_p*b*	PY02739_pyb*
1510	PY07653	PY07653_py**
1511	PY02660	PY02660_py**
1512	PY02472	PY02472_pyb*
1513	PY05324	PY05324_py*c	PY05324_pyb*
1514	PY04840	PY04840_pyb*
1515	PY02639	PY02639_py**
1516	PY01859	PY01859_py*c
1517	PY07509	PY07509_py**
1518	PY06058	PY06058_py**
1519	PY03388	PY03388_py**
1520	PY02459	PY02459_pybc
1521	PY03053	PY03053_pybc
1522	PY06205	PY06205_pybc
1523	PY03598	PY03598_py**
1524	PY07612	PY07612_py**
1525	PY00073	PY00073_pybc
1526	PY05822	PY05822_py**
1527	PY02309	PY02309_pybc
1528	PY00719	PY00719_py**
1529	PY06395	PY06395_py**
1530	PY01847	PY01847_pybc
1531	PY04410	PY04410_pyb*
1532	PY02148	PY02148_pyb*
1533	PY07410	PY07410_py**
1534	PY00979	PY00979_py**
1535	PY04125	PY04125_pybc
1536	PY00801	PY00801_pybc
1537	PY00301	PY00301_py**
1538	PY06650	PY06650_py**
1539	PY00458	PY00458_pybc
1540	PY06227	PY06227_py**
1541	PY00327	PY00327_py**
1542	PY01798	PY01798_py**
1543	PY01931	PY01931_py**
1544	PY05316	PY05316_py**
1545	PY05168	PY05168_pybc
1546	PY01984	PY01984_pybc
1547	PY04832	PC401477.00.0_p**c	PY04832_pybc
1548	PY03145	PY00470_py**	PY03145_py**
1549	PY06886	PY06886_py**
1550	PY02105	PY02105_py**
1551	PY00785	PY00785_py**
1552	PY02154	PY02154_pybc
1553	PY02613	PY02613_py**
1554	PY04986	PY04986_py*c
1555	PY05342	PY05342_pybc
1556	PY00530	PY00530_pyb*
1557	PY07702	PY07702_py**
1558	PY05423	PY05423_pyb*
1559	PY02469	PY02469_py**
1560	PY07603	PY07603_py**
1561	PY04464	PY04464_py**
1562	PY02732	PY02732_pybc
1563	PY06339	PY06339_py**
1564	PY01227	PY01227_pybc
1565	PY02948	PY02948_pybc
1566	PY02510	PY02510_pybc
1567	PY04792	PB300526.00.0_p*bc	PY04792_pybc
1568	PY02632	PY02632_py**
1569	PY05444	PY05444_py**
1570	PY05083	PY05083_pybc
1571	PY02419	PY02419_py**
1572	PY07198	PY07198_py**
1573	PY07314	PY07314_py**
1574	PY00968	PC300042.00.0_p**c	PY00968_pybc
1575	PY00961	PY00961_py**
1576	PY01330	PY01330_pybc
1577	PY03822	PY03822_pybc
1578	PY06472	PY06472_py**
1579	PY04334	PY04334_py**
1580	PY06369	PY06369_pybc
1581	PY00769	PY00769_pybc
1582	PY05612	PY05612_pybc
1583	PY01151	PY01151_pyb*	PC300364.00.0_p**c
1584	PY00425	PY00425_pybc
1585	PY04000	PY04000_pybc
1586	PY03609	PY01140_py**	PY03609_py**
1587	PY03404	PY03404_py**
1588	PY04277	PY04277_py**
1589	PY02772	PY02772_pybc
1590	PY04684	PY04684_py**
1591	PY07577	PY07577_py**
1592	PY01635	PY01635_pyb*
1593	PY00263	PY00263_pyb*
1594	PY07517	PY07517_py**
1595	PY04243	PY04243_pybc
1596	PY05092	PY05092_py**
1597	PY04567	PY04567_pybc
1598	PY02796	PY02796_pybc
1599	PY00563	PY00563_pyb*	PB000987.02.0_p*b*
1600	PY00400	PY00400_py**
1601	PY01623	PY01623_pyb*	PY01623_py*c
1602	PY02246	PY02246_py**
1603	PY01674	PY01674_pyb*
1604	PY03617	PY03617_py*c	PY03617_pyb*
1605	PY05648	PY05648_py**
1606	PY07025	PY07025_pybc
1607	PY03600	PY03600_pyb*
1608	PY05510	PY05510_pyb*
1609	PY07387	PY07387_py**
1610	PY00239	PY00239_py**
1611	PY04972	PY04972_py**
1612	PY07301	PY07301_py**
1613	PY00155	PY00155_pybc
1614	PY05904	PY05904_py**
1615	PY05292	PY05292_pybc
1616	PY00522	PY00522_pybc
1617	PY02931	PY02931_pybc
1618	PY04808	PY04808_py**
1619	PY05433	PY05433_py**
1620	PY03700	PY03700_py**
1621	PY01007	PY01007_py**
1622	PY04421	PY04421_pyb*
1623	PY04522	PY04522_py**
1624	PY04270	PY04270_py**
1625	PY05194	PY05194_py**
1626	PY01130	PB000150.00.0_p*bc	PY01130_pybc
1627	PY03175	PY03175_pyb*
1628	PY06096	PY06096_py**
1629	PY07388	PY07388_py**
1630	PY03904	PY03904_py**
1631	PY00182	PY00182_pyb*
1632	PY05080	PY05080_py**
1633	PY03413	PY03413_pyb*
1634	PY03674	PY03674_py*c
1635	PY06525	PY06525_py**
1636	PY03710	PY03710_py**
1637	PY00843	PY00843_py**
1638	PY06716	PY06716_py**
1639	PY02910	PY02910_pyb*
1640	PY03001	PY03001_pybc
1641	PY03291	PY03291_py*c
1642	PY07236	PY07236_py**
1643	PY02567	PY02567_pyb*	PY02567_py*c
1644	PY02052	PY02052_pyb*	PY02052_py*c
1645	PY07150	PY07150_pybc
1646	PY05283	PY05283_pybc
1647	PY06507	PY06507_pybc
1648	PY03639	PY03639_pybc	PB000600.01.0_p*b*
1649	PY02328	PY02328_py*c
1650	PY01935	PY01935_pyb*	PY01935_py*c
1651	PY04928	PY04928_py*c	PY04928_pyb*
1652	PY03411	PB300502.00.0_p*bc	PB301377.00.0_p*bc	PY03411_pybc
1653	PY06847	PY06847_py**
1654	PY02270	PY02270_pybc
1655	PY01032	PY01032_pybc
1656	PY00614	PB301254.00.0_p*bc	PY00614_pybc
1657	PY07117	PY07117_pybc
1658	PY07153	PY07153_py**
1659	PY03421	PY03421_pyb*	PY03421_py*c
1660	PY02919	PY02919_py*c	PY02919_pyb*
1661	PY06200	PY06200_pybc
1662	PY06172	PY06172_py**
1663	PY00226	PY00226_py**
1664	PY00658	PY00658_py**
1665	PY03349	PY03349_pyb*
1666	PY05593	PB301498.00.0_p*b*	PY05593_pybc
1667	PY03817	PY03817_pyb*
1668	PY03590	PY03590_pyb*	PY03590_py*c
1669	PY02398	PY02398_pyb*
1670	PY06838	PY06838_py**
1671	PY06333	PY01707_py**
1672	PY01175	PY01175_py**
1673	PY02439	PY02439_py**
1674	PY06573	PB300614.00.0_p*bc	PC302230.00.0_p**c	PY06573_pybc
1675	PY05847	PY05847_py**
1676	PY05358	PY05358_py**
1677	PY04017	PY04017_py**
1678	PY01115	PY01115_pybc
1679	PY04003	PY04003_pybc
1680	PY04079	PY04079_pybc
1681	PY07373	PY07373_pybc
1682	PY02425	PY02425_py**
1683	PY05018	PY05018_py**
1684	PY04319	PY04319_py**
1685	PY03165	PY03165_pybc
1686	PY03753	PY03753_pybc
1687	PY07147	PY07147_py**
1688	PY01056	PY01056_py**
1689	PY03452	PY03452_pybc
1690	PY07462	PY07462_pyb*
1691	PY03858	PY03858_py**
1692	PY05163	PY05163_py**
1693	PY00216	PY00216_py**
1694	PY05530	PY05530_pybc
1695	PY00248	PY00248_pybc
1696	PY07572	PY07572_py**
1697	PY05835	PY05835_py**
1698	PY05869	PY05869_pybc
1699	PY01195	PY01195_pybc
1700	PY05486	PY05486_pybc
1701	PY05407	PY05407_py**
1702	PY02803	PY02803_pybc
1703	PY00473	PY00473_py**
1704	PY01588	PY01588_py**
1705	PY01897	PY01897_py**
1706	PY00684	PB000552.01.0_p*bc	PB000202.03.0_p*b*	PC000938.02.0_p**c	PY00684_pybc
1707	PY07713	PY07713_py**
1708	PY03080	PY03080_pybc
1709	PY06358	PB000156.03.0_p*bc
1710	PY05809	PY05809_py**
1711	PY07355	PY07355_pybc
1712	PY00485	PY00485_py**
1713	PY06137	PY06137_py**
1714	PY03574	PY03574_py**
1715	PY00380	PY00380_pyb*
1716	PY03122	PY03122_pyb*	PY03122_py*c
1717	PY06061	PY06061_py**
1718	PY07637	PY07637_py**
1719	PY02979	PY02979_pybc
1720	PY06247	PY06247_py*c
1721	PY06802	PY06802_py**
1722	PY02926	PC000288.03.0_p**c	PY02926_pybc
1723	PY06516	PY06516_py**
1724	PY01072	PY01072_pybc
1725	PY00595	PY00595_pybc
1726	PY05076	PC000638.00.0_p**c
1727	PY05694	PY05694_pyb*
1728	PY02589	PY02589_pybc
1729	PY05544	PB000481.02.0_p*b*	PB300434.00.0_p*b*	PY05544_pybc
1730	PY00424	PY00424_pybc
1731	PY03333	PY03333_py**
1732	PY00752	PY00752_py**
1733	PY07623	PY07623_py**
1734	PY05048	PY05048_pybc
1735	PY03014	PY03014_pybc	PC300767.00.0_p**c
1736	PY01826	PY01826_pybc
1737	PY06876	PY06876_pybc
1738	PY02757	PY02757_py**
1739	PY03829	PY03829_py**
1740	PY01810	PY06666_py**
1741	PY00629	PY00629_pybc
1742	PY02029	PY02029_pybc
1743	PY02066	PY02066_pyb*
1744	PY03112	PY03112_pybc	PC000191.05.0_p**c
1745	PY02188	PY02188_pybc
1746	PY04055	PY04055_py**
1747	PY03649	PY03649_pyb*
1748	PY01117	PY01117_py**
1749	PY05539	PB300945.00.0_p*bc	PY05539_pybc
1750	PY05100	PY05100_pyb*
1751	PY05185	PY05185_py**
1752	PY02615	PY02615_py**
1753	PY02844	PY02844_pybc
1754	PY03553	PY03553_py**
1755	PY06393	PY06393_pyb*	PY06393_py*c
1756	PY05832	PY05832_pyb*
1757	PY03299	PY03299_pybc
1758	PY05812	PY05812_py**
1759	PY05683	PY05683_pyb*
1760	PY06599	PY06599_pybc
1761	PY06508	PY06508_py**
1762	PY04709	PY04709_py**
1763	PY04491	PY04491_py**
1764	PY00092	PY00092_py**
1765	PY04712	PY04712_pybc
1766	PY02623	PY02623_py*c	PY02623_pyb*
1767	PY02825	PY02825_py**
1768	PY03040	PY03040_py**
1769	PY01292	PY01292_pybc	PB000969.00.0_p*bc	PB400014.00.0_p*b*
1770	PY06795	PY06795_py**
1771	PY00579	PY00579_py**
1772	PY02054	PY02054_py**
1773	PY05732	PY05732_py**
1774	PY05131	PY05131_pybc
1775	PY01726	PY01726_pybc
1776	PY06919	PY06919_py**
1777	PY04353	PY04353_pyb*
1778	PY03191	PY03191_py**
1779	PY06630	PY06630_pybc
1780	PY05731	PY05731_py**
1781	PY04773	PY04773_py**
1782	PY02075	PY02075_py**
1783	PY00199	PY00199_pybc
1784	PY02135	PY02135_pyb*	PY02135_py*c
1785	PY06386	PY06386_pyb*	PY06386_py*c
1786	PY01883	PY01883_pyb*
1787	PY03390	PY03390_pyb*
1788	PY03464	PY03464_pyb*
1789	PY02315	PY02315_pybc
1790	PY01094	PY01094_pybc
1791	PY06306	PY06306_pyb*	PY06306_py*c
1792	PY02307	PY02307_pybc
1793	PY03064	PY03064_pybc
1794	PY07056	PY07056_py**
1795	PY05088	PY05088_pybc
1796	PY03623	PY03623_py**
1797	PY05589	PY05589_py*c	PY05589_pyb*
1798	PY05183	PY05183_py**
1799	PY02544	PY02544_py**
1800	PY01068	PC301973.00.0_p**c	PY01068_pybc
1801	PY06669	PY06669_py**
1802	PY05601	PY05601_pybc
1803	PY01896	PY01896_pyb*
1804	PY07815	PY07815_py**
1805	PY06406	PY06406_pyb*	PY06406_py*c
1806	PY01358	PY01358_py**
1807	PY01766	PY01766_py**
1808	PY00761	PY00761_pybc
1809	PY06122	PY06122_pybc
1810	PY06703	PY06703_py**
1811	PY02264	PY02264_py**
1812	PY00835	PY00835_pybc
1813	PY05618	PY05618_py**
1814	PY04414	PY04414_py**
1815	PY06212	PY06212_pybc
1816	PY05172	PY05172_py**
1817	PY00021	PY00021_pybc
1818	PY04634	PY04634_py**
1819	PY03525	PY03525_py**
1820	PY01076	PY01076_pybc
1821	PY03186	PY03186_pybc
1822	PY00535	PY00535_pybc	PC000702.03.0_p**c
1823	PY04445	PY04445_py*c	PY04445_pyb*
1824	PY01942	PY01942_py*c	PY01942_pyb*
1825	PY00642	PY00642_py**
1826	PY06416	PY06416_py**
1827	PY02714	PY02714_pybc
1828	PY04929	PY04929_pyb*
1829	PY03900	PY03900_pybc
1830	PY02512	PY02512_pybc
1831	PY02963	PY02963_py**
1832	PY02251	PY02251_py**
1833	PY02853	PY02853_py**
1834	PY03842	PY03842_pyb*
1835	PY05853	PY05853_py*c
1836	PY03892	PY03892_py**
1837	PY00513	PY00513_pybc
1838	PY03907	PY03907_py**
1839	PY06557	PY06557_pyb*	PY06557_py*c
1840	PY06869	PY06869_pyb*
1841	PY06943	PY06943_py**
1842	PY00213	PY00213_py**
1843	PY04556	PY04556_pybc
1844	PY04790	PY04790_py**
1845	PY05699	PY05699_py**
1846	PY01367	PY01367_py**
1847	PY00663	PY00663_pybc
1848	PY02925	PY02925_py*c
1849	PY01364	PY01364_pyb*	PY01364_py*c
1850	PY02528	PY02528_py*c
1851	PY04407	PY04407_py**
1852	PY05724	PY05724_pybc
1853	PY01277	PY01277_pyb*
1854	PY04033	PY04033_py*c
1855	PY01704	PY01704_py*c
1856	PY07707	PY07707_py**
1857	PY01161	PY01161_py**
1858	PY01495	PY01495_py*c
1859	PY03886	PY03886_pybc
1860	PY06286	PY06286_pyb*
1861	PY01919	PY01919_pybc
1862	PY02226	PB000486.02.0_p*bc	PY02226_pybc
1863	PY01325	PY01325_pyb*
1864	PY07712	PY07712_py**
1865	PY01473	PY01473_pyb*	PB000995.00.0_p*bc	PY01473_py*c
1866	PY01267	PY01267_pybc
1867	PY06552	PY06552_pyb*
1868	PY02330	PY02330_pyb*
1869	PY01203	PY01203_pybc	PB105099.00.0_p*b*
1870	PY02974	PY02974_py**
1871	PY01302	PY01302_pybc
1872	PY04198	PY04198_pybc
1873	PY03468	PY03468_pybc	PB000764.03.0_p*b*
1874	PY07016	PY07016_py**
1875	PY00625	PY00625_py**
1876	PY01806	PY01806_pybc
1877	PY07471	PY07471_py**
1878	PY04023	PY04023_pyb*
1879	PY00477	PY00477_pyb*
1880	PY00224	PY00224_pyb*
1881	PY07261	PY07261_py**
1882	PY03628	PY03628_py*c	PY03628_pyb*
1883	PY07448	PY07448_py*c	PY07448_pyb*
1884	PY03972	PY03972_py**
1885	PY03442	PY03442_py**
1886	PY00057	PY00057_py**
1887	PY05472	PY05472_py**
1888	PY04044	PY04044_pybc	PB000241.03.0_p*bc
1889	PY04995	PY04995_py**
1890	PY02646	PY02646_py**
1891	PY07648	PY07648_pybc
1892	PY00731	PY00731_pybc
1893	PY01572	PY01572_pybc
1894	PY05921	PB300556.00.0_p*bc	PY05921_pybc
1895	PY07141	PY07141_pybc
1896	PY07582	PY07582_py**
1897	PY05913	PY05913_pybc
1898	PY01838	PY01838_py**
1899	PY02452	PY02452_py**
1900	PY00854	PY00854_pyb*
1901	PY07523	PY07523_py**
1902	PY06116	PY06116_py**
1903	PY00358	PY00358_py*c	PY00358_pyb*
1904	PY05599	PY05599_pybc
1905	PY05553	PY05553_pybc	PB000455.02.0_p*b*
1906	PY02007	PY02007_py**
1907	PY00852	PY00852_pybc
1908	PY02748	PY02748_pybc	PC301520.00.0_p**c
1909	PY00494	PY06763_py**
1910	PY03765	PY03765_py**
1911	PY06589	PY06589_pybc
1912	PY06789	PY06789_pybc
1913	PY04260	PY04260_py**
1914	PY02498	PY02498_pybc
1915	PY06980	PY06980_pybc
1916	PY04977	PY04977_pybc
1917	PY01664	PY01664_pybc
1918	PY01141	PY01141_py**
1919	PY01763	PY01763_py**
1920	PY01333	PY01333_py**
1921	PY04736	PY04736_py**
1922	PY04511	PY04511_py**
1923	PY02388	PY02388_py**
1924	PY06047	PY06047_pyb*
1925	PY00372	PY00372_py**
1926	PY03642	PY03642_py**
1927	PY05702	PY05702_py**
1928	PY06347	PY06347_pybc
1929	PY07438	PY07438_py**
1930	PY00245	PY00245_pybc
1931	PY05723	PY05723_py**
1932	PY02295	PY02295_pyb*	PY02295_py*c
1933	PY05680	PY05680_py**
1934	PY04504	PY04504_py*c	PY04504_pyb*
1935	PY02206	PY02206_pybc
1936	PY05052	PY05052_py**
1937	PY03990	PY03990_py*c	PY03990_pyb*
1938	PY00304	PY00304_py**
1939	PY05064	PY05064_py*c	PY05064_pyb*
1940	PY06564	PY06564_py**
1941	PY03942	PY03942_pybc
1942	PY05741	PY05741_py**
1943	PY04853	PC000101.01.0_p**c	PY04853_pyb*	PY04853_py*c
1944	PY04202	PY04202_pyb*
1945	PY07667	PY07667_py**
1946	PY02750	PB000733.01.0_p*bc	PY02750_pybc
1947	PY04307	PY04307_pybc
1948	PY06008	PY06008_py**
1949	PY03463	PY03463_pyb*
1950	PY00924	PY00924_py**
1951	PY06538	PY06538_pybc
1952	PY05976	PC401380.00.0_p**c	PY05976_pybc
1953	PY06721	PY06721_py**
1954	PY02693	PY02693_py**
1955	PY04548	PY04548_py**	PB000010.02.0_p*b*
1956	PY06102	PY06102_py**
1957	PY04597	PY04597_pybc
1958	PY01408	PY01408_pyb*
1959	PY05002	PY05002_pybc
1960	PY01352	PY01352_py**
1961	PY05347	PY05347_pyb*
1962	PY04670	PY04670_py*c
1963	PY06000	PY06000_pybc
1964	PY00872	PY00872_pyb*	PY00872_py*c
1965	PY06216	PY06216_py**
1966	PY00186	PY00186_py**
1967	PY00332	PY00332_pybc
1968	PY01435	PY01435_py**
1969	PY03109	PY03109_pyb*
1970	PY01524	PY01524_py*c
1971	PY03118	PY03118_pybc	PC000309.03.0_p**c
1972	PY01679	PY01679_py**
1973	PY00909	PY00909_pybc
1974	PY00179	PY00179_pybc
1975	PY05801	PY05801_pybc
1976	PY06623	PY06623_py**
1977	PY04758	PY04758_py**
1978	PY02150	PY02150_py**
1979	PY06947	PY06947_py**
1980	PY04097	PY04097_pybc
1981	PY03926	PY03926_pyb*
1982	PY07076	PY07076_py**
1983	PY06499	PY06499_py**
1984	PY04080	PY04080_pyb*
1985	PY00108	PY00108_pybc
1986	PY07212	PY07212_py**
1987	PY05265	PY05265_py*c
1988	PY06906	PY06906_pyb*
1989	PY06438	PY06438_py**
1990	PY06950	PY06950_pybc
1991	PY01785	PY01785_pyb*
1992	PY00081	PY00081_pybc
1993	PY00010	PY00010_pyb*
1994	PY01801	PY01801_pybc
[truncated: 16,499 more rows]
