# Supplementary material for: Defining species specific genome differences in malaria parasites
Source: BMC Genomics. 2010 Feb 23;11:128. doi: 10.1186/1471-2164-11-128 (PMC2837034; doi:10.1186/1471-2164-11-128)
Supplement: Additional file 10 — Supplemental Table S10. Associative table where predicted rodent parasite gene models are matched with their respective oligonucleotide probes. [file 1471-2164-11-128-S10.XLSX]

## Sheet: Sheet1
Primer Sequences
Primer Name	Sequence (5’ – 3’)	Function
PY00632_F	AATGTGAATCCCACGAGAGAA	Screen for PY00632 and its ortholog
PY00632_R	CGAAACGTCTCATGTTTAGAATAT	Screen for PY00632 and its ortholog
Py03414_F	TGAACAATCAAGAAGTAAAATTGG	Screen for PY03414 and its ortholog
Py03414_R	TGGATCAAAACTTTCAAAAATAGAA	Screen for PY03414 and its ortholog
PY04600_F	AAAAATTCAAACATGAAAGCAGAC	Screen for PY04600 and its ortholog
PY04600_R	CTTTTGTCAGCTCGTTTGTCAC	Screen for PY04600 and its ortholog
PY04485_F	CAAACCTGTTATTGCGTCTTATG	Screen for PY04485 and its ortholog
PY04485_R	AAACTTGCATGATGGATTTGTG	Screen for PY04485 and its ortholog
PY02086_F	TTTACAGGTACGAATGATTAATTTCA	Screen for PY02086 and its ortholog
PY02086_R	AAATTTTTGTCTTTCATCACTTCAA	Screen for PY02086 and its ortholog
PY04869_F	GGAAAAGAAAAGTAAATGGAAAGG	Screen for PY04869 and its ortholog
PY04869_R	TTGTTCACTACCTACCTTATGTAACC	Screen for PY04869 and its ortholog
PY06972_F	GCCATCCCAGTAGCAGAATTAC	Screen for PY06972 and its ortholog
PY06972_R	GAGTCCTTTTTGCCATCATCAG	Screen for PY06972 and its ortholog
PY05482_F	GAGTTCAAAGAAAATTTAATATCAGC	Screen for PY05482 and its ortholog
PY05482_R	AGTTAAGTATTTTAAAGCAGGA	Screen for PY05482 and its ortholog
PFI0535w_F	CCCAAACTCACAGCGATGAC	Screen for PFI0535w and its RMP orthologs
PFI0535w_R	AATAAGAGCGCCTTCCAATG	Screen for PFI0535w and its RMP orthologs
PF14_0473_F	TTGGTTTGACATCTATCACTTCG	Screen for PF14_0473 and its RMP orthologs
PF14_0473_R	TTCTTGACGCGATTAAAAAGG	Screen for PF14_0473 and its RMP orthologs
MAL13P1.345_F	CACCGATCGAATGATAATGG	Screen for MAL13P1.345 and its RMP orthologs
MAL13P1.345_R	ACACAGACTTTCATAGGATATTTCAG	Screen for MAL13P1.345 and its RMP orthologs
PFL0595c_F	AATTCCGCATCAAAGTGTGG	Screen for PFL0595c and its RMP orthologs
PFL0595c_R	AAAGTTCGTGGGTATTTGTTCC	Screen for PFL0595c and its RMP orthologs
PFF1480w_(3'F)	GCATCAATCTGTTATTGGCTTG	Screen for the 3' end of PFF1480w and its RMP orthologs
PFF1480w_(3'R)	CAGTTCCTCCAGATAAAAGCAAAG	Screen for the 3' end of PFF1480w and its RMP orthologs
PF13_0131_F	AATAAATTAGTTTGTTTTGTCCATTATAG	Screen for PF13_0131 and its RMP orthologs
PF13_0131_R	AATTGTCTGGTGAATTTTCATCC	Screen for PF13_0131 and its RMP orthologs
PFC0095c_F	CAAATAGGCTGTATAAGAAGGTGTG	Screen for PFC0095c and its RMP orthologs
PFC0095c_R	TGGCTCATAATAATTTGCCTTAG	Screen for PFC0095c and its RMP orthologs
PFL2450C_F	TCTGCCACAAACAAACATGG	Screen for PFL2450c and its RMP orthologs
PFL2450C_R	TAAACGTTTCCAGCATGGTTC	Screen for PFL2450c and its RMP orthologs
MAL8P1.310_F	CAGCCACAAGCCAGTTATCC	Screen for MAL8P1.310 and its RMP orthologs
MAL8P1.310_R	CGCAGATGTCCAAAGACAAG	Screen for MAL8P1.310 and its RMP orthologs
PFB0645c_F	GTCTTAATCTATTATTTGGTAGCATTC	Screen for PFB0645c and its RMP orthologs
PFB0645c_R	ACTGCAATAAGTGTATTTGATAAAGAG	Screen for PFB0645c and its RMP orthologs
PFF1480w_(5'F)	ACCCTCTTCTTTATATATACATTTTTTG	Screen for the 5' end of PFF1480 and its RMP orthologs
PFF1480w_(5'R)	CAAAATATGCATCAATCTGTTATTG	Screen for the 5' end of PFF1480 and its RMP orthologs
PF13_0278_F	TAAATATTCATAAATCATCTGCTTCTC	Screen for PF13_0278 and its RMP orthologs
PF13_0278_R	ATTTGCTAAGGACATATAAAATGATG	Screen for PF13_0278 and its RMP orthologs
